# Supplementary material for: Horizontal transfer and recombination fuel Ty4 retrotransposon evolution in Saccharomyces
Source: bioRxiv. 2023 Dec 20:2023.12.20.572574. Preprint. [Version 1] doi: 10.1101/2023.12.20.572574 (PMC10769310; doi:10.1101/2023.12.20.572574)
Supplement: Supplement 2 [file media-2.csv]

species	strain	dataset	year	PMID	run_accession	Lineage	TY4_I	TY4_LTR	TSU4_I	TSU4_LTR
Saccharomyces cerevisiae	DBQ22	almeida	2015	26248006	ERR747925	NA	0	4.47	0	0.05
Saccharomyces cerevisiae	DBQ26	almeida	2015	26248006	ERR752932_ERR915336	NA	0	4.77	0	0
Saccharomyces cerevisiae	DBS11	almeida	2015	26248006	ERR747926	NA	0	10.35	0.02	0.08
Saccharomyces cerevisiae	DBS12	almeida	2015	26248006	ERR747927	NA	0.43	6.82	0	0.07
Saccharomyces cerevisiae	DBVPG10100	almeida	2015	26248006	ERR754601	NA	3.85	15.15	0	0
Saccharomyces cerevisiae	EXF6719	almeida	2015	26248006	ERR754600	NA	0	5.03	0	0.01
Saccharomyces cerevisiae	EXF6761	almeida	2015	26248006	ERR754599	NA	0	4.04	0	0.01
Saccharomyces cerevisiae	EXF6780	almeida	2015	26248006	ERR912235	NA	3.87	20.05	0	0.02
Saccharomyces cerevisiae	HUN9.1s1	almeida	2015	26248006	ERR747911	NA	0	3.53	0	0.04
Saccharomyces cerevisiae	MIX1	almeida	2015	26248006	ERR912231	NA	0.06	5.53	0.01	0.1
Saccharomyces cerevisiae	MIX2	almeida	2015	26248006	ERR912232	NA	0.08	5.25	0	0.02
Saccharomyces cerevisiae	S288C	almeida	2015	26248006	ERR749179_ERR749180_ERR754623_ERR915337	NA	2.25	18.11	0	0.03
Saccharomyces cerevisiae	SDO2s1	almeida	2015	26248006	ERR754604	NA	0.84	8.98	0	0.02
Saccharomyces cerevisiae	SDO3s1	almeida	2015	26248006	ERR754602	NA	0.8	8.98	0	0.01
Saccharomyces cerevisiae	SDO6s1	almeida	2015	26248006	ERR754603	NA	0	9.38	0	0
Saccharomyces cerevisiae	SDO8s1	almeida	2015	26248006	ERR754605	NA	0.83	9.64	0	0.01
Saccharomyces cerevisiae	SM69s1	almeida	2015	26248006	ERR754606	NA	0.77	9.86	0	0.01
Saccharomyces cerevisiae	ZP530	almeida	2015	26248006	ERR747922	NA	2.7	16.36	0.01	0.06
Saccharomyces cerevisiae	ZP541	almeida	2015	26248006	ERR747912	NA	0	5.2	0.01	0.13
Saccharomyces cerevisiae	ZP560	almeida	2015	26248006	ERR752937_ERR915338	NA	0	5.29	0	0
Saccharomyces cerevisiae	ZP561	almeida	2015	26248006	ERR752940_ERR915339	NA	0	3.59	0	0.01
Saccharomyces cerevisiae	ZP562	almeida	2015	26248006	ERR752934_ERR915340	NA	0	4.6	0	0
Saccharomyces cerevisiae	ZP563	almeida	2015	26248006	ERR747917	NA	0	3.96	0	0.12
Saccharomyces cerevisiae	ZP564	almeida	2015	26248006	ERR747918	NA	0	4.98	0	0.01
Saccharomyces cerevisiae	ZP565	almeida	2015	26248006	ERR752939_ERR915341	NA	0	4.19	0	0
Saccharomyces cerevisiae	ZP566	almeida	2015	26248006	ERR747919	NA	0	3.36	0	0
Saccharomyces cerevisiae	ZP568	almeida	2015	26248006	ERR752938_ERR915342	NA	0	4.36	0	0.01
Saccharomyces cerevisiae	ZP570	almeida	2015	26248006	ERR747916	NA	0	4.84	0.01	0.05
Saccharomyces cerevisiae	ZP575	almeida	2015	26248006	ERR747920	NA	0	4.84	0.01	0.07
Saccharomyces cerevisiae	ZP577	almeida	2015	26248006	ERR752930_ERR915343	NA	0.72	7.03	0	0.02
Saccharomyces cerevisiae	ZP578	almeida	2015	26248006	ERR752929_ERR915344	NA	0	4.55	0	0.04
Saccharomyces cerevisiae	ZP579	almeida	2015	26248006	ERR752931_ERR915345	NA	0	4.45	0	0.01
Saccharomyces cerevisiae	ZP590	almeida	2015	26248006	ERR747921	NA	0	4.73	0	0.04
Saccharomyces cerevisiae	ZP633	almeida	2015	26248006	ERR752935_ERR915346	NA	0	5.83	0	0.01
Saccharomyces cerevisiae	ZP636	almeida	2015	26248006	ERR752936_ERR915347	NA	0	4.77	0	0
Saccharomyces cerevisiae	ZP641	almeida	2015	26248006	ERR747910	NA	0	3.52	0	0.04
Saccharomyces cerevisiae	ZP649	almeida	2015	26248006	ERR752944_ERR915348	NA	5.28	31.35	0	0.02
Saccharomyces cerevisiae	ZP650	almeida	2015	26248006	ERR752945_ERR915349	NA	6.49	36.63	0	0.01
Saccharomyces cerevisiae	ZP651	almeida	2015	26248006	ERR747923	NA	4.39	26.16	0	0.02
Saccharomyces cerevisiae	ZP652	almeida	2015	26248006	ERR747924	NA	2.26	15.16	0.01	0.03
Saccharomyces cerevisiae	ZP653	almeida	2015	26248006	ERR752942_ERR915350	NA	4.39	19.72	0	0.01
Saccharomyces cerevisiae	ZP654	almeida	2015	26248006	ERR752946_ERR915351	NA	3.45	19.2	0	0.01
Saccharomyces cerevisiae	ZP655	almeida	2015	26248006	ERR752947_ERR915352	NA	4.98	19.55	0	0.02
Saccharomyces cerevisiae	ZP656	almeida	2015	26248006	ERR752941_ERR915353	NA	6.18	25.06	0	0.03
Saccharomyces cerevisiae	ZP657	almeida	2015	26248006	ERR752948_ERR915354	NA	4.07	20.1	0	0.02
Saccharomyces cerevisiae	ZP658	almeida	2015	26248006	ERR752949_ERR915355	NA	3.87	19.17	0	0.01
Saccharomyces cerevisiae	ZP674	almeida	2015	26248006	ERR752950_ERR915356	NA	6.3	32.34	0	0.02
Saccharomyces cerevisiae	ZP675	almeida	2015	26248006	ERR754610	NA	3.48	18.07	0	0.02
Saccharomyces cerevisiae	ZP676	almeida	2015	26248006	ERR754607	NA	7.22	31.97	0	0.02
Saccharomyces cerevisiae	ZP677	almeida	2015	26248006	ERR754608	NA	6.4	30.43	0	0.01
Saccharomyces cerevisiae	ZP678	almeida	2015	26248006	ERR754609	NA	6.29	32.1	0	0.02
Saccharomyces cerevisiae	ZP680	almeida	2015	26248006	ERR752943_ERR915357	NA	5.73	30.71	0	0
Saccharomyces cerevisiae	ZP736	almeida	2015	26248006	ERR752933_ERR915358	NA	0	5.73	0	0
Saccharomyces cerevisiae	ZP742	almeida	2015	26248006	ERR747913_ERR912236	NA	0	4.97	0	0.01
Saccharomyces cerevisiae	ZP778	almeida	2015	26248006	ERR754619	NA	5.2	19.27	0	0.01
Saccharomyces cerevisiae	ZP779	almeida	2015	26248006	ERR754611	NA	5.23	23.11	0	0.02
Saccharomyces cerevisiae	ZP781	almeida	2015	26248006	ERR754614	NA	3.83	20.84	0	0
Saccharomyces cerevisiae	ZP783	almeida	2015	26248006	ERR754620	NA	4.25	20.63	0	0
Saccharomyces cerevisiae	ZP784	almeida	2015	26248006	ERR754621	NA	3.72	18.73	0	0
Saccharomyces cerevisiae	ZP785	almeida	2015	26248006	ERR754612	NA	5.69	25.42	0	0.01
Saccharomyces cerevisiae	ZP786	almeida	2015	26248006	ERR754617	NA	3.88	17.87	0	0
Saccharomyces cerevisiae	ZP793	almeida	2015	26248006	ERR754615	NA	3.68	18.51	0	0
Saccharomyces cerevisiae	ZP794	almeida	2015	26248006	ERR754622	NA	3.86	20.78	0	0
Saccharomyces cerevisiae	ZP796	almeida	2015	26248006	ERR754616	NA	3.85	21.87	0	0
Saccharomyces cerevisiae	ZP817	almeida	2015	26248006	ERR754613	NA	3.19	16.58	0	0
Saccharomyces cerevisiae	ZP823	almeida	2015	26248006	ERR754618	NA	3.43	17.62	0	0
Saccharomyces cerevisiae	ZP850	almeida	2015	26248006	ERR747915	NA	0	5.76	0	0.03
Saccharomyces cerevisiae	ZP851	almeida	2015	26248006	ERR912233_ERR915359	NA	0	5.81	0	0
Saccharomyces cerevisiae	ZP860	almeida	2015	26248006	ERR747914	NA	0	4.89	0	0.03
Saccharomyces cerevisiae	ZP861	almeida	2015	26248006	ERR747909	NA	0	5.61	0	0.03
Saccharomyces cerevisiae	ZP862	almeida	2015	26248006	ERR747908	NA	0	3.46	0	0.02
Saccharomyces cerevisiae	UFMG-CM-Y255	barbosa2016	2016	26782936	ERR1111504	NA	1.03	8.88	0	0.01
Saccharomyces cerevisiae	UFMG-CM-Y257	barbosa2016	2016	26782936	ERR1111505	NA	0	19.25	0	0
Saccharomyces cerevisiae	UFMG-CM-Y260	barbosa2016	2016	26782936	ERR1111486	NA	1.87	11.41	0	0
Saccharomyces cerevisiae	UFMG-CM-Y262	barbosa2016	2016	26782936	ERR1111487	NA	0.58	14.06	0	0.06
Saccharomyces cerevisiae	UFMG-CM-Y263	barbosa2016	2016	26782936	ERR1111506	NA	0	41.06	0.01	4.14
Saccharomyces cerevisiae	UFMG-CM-Y264	barbosa2016	2016	26782936	ERR1111488	NA	1.12	9.6	0	0.01
Saccharomyces cerevisiae	UFMG-CM-Y266	barbosa2016	2016	26782936	ERR1111507	NA	4.22	37.56	0	0
Saccharomyces cerevisiae	UFMG-CM-Y455	barbosa2016	2016	26782936	ERR1111489	NA	1.12	10.51	0	0.02
Saccharomyces cerevisiae	UFMG-CM-Y456	barbosa2016	2016	26782936	ERR1111508	NA	0.84	44.94	0	0.7
Saccharomyces cerevisiae	UFMG-CM-Y457	barbosa2016	2016	26782936	ERR1111509	NA	5.45	23.44	0	0
Saccharomyces cerevisiae	UFMG-CM-Y461	barbosa2016	2016	26782936	ERR1111490	NA	1.59	12.46	0	0
Saccharomyces cerevisiae	UFMG-CM-Y462	barbosa2016	2016	26782936	ERR1111491	NA	1.07	10.55	0	0
Saccharomyces cerevisiae	UFMG-CM-Y463	barbosa2016	2016	26782936	ERR1111510	NA	0	16.37	0	0.01
Saccharomyces cerevisiae	UFMG-CM-Y464	barbosa2016	2016	26782936	ERR1111492	NA	0	7.21	0	0.06
Saccharomyces cerevisiae	UFMG-CM-Y636	barbosa2016	2016	26782936	ERR1111511	NA	0.94	11.63	0	0.01
Saccharomyces cerevisiae	UFMG-CM-Y639	barbosa2016	2016	26782936	ERR1111493	NA	0.71	9.25	0	0
Saccharomyces cerevisiae	UFMG-CM-Y640	barbosa2016	2016	26782936	ERR1111494	NA	0	9.16	0	0
Saccharomyces cerevisiae	UFMG-CM-Y641	barbosa2016	2016	26782936	ERR1111495	NA	0	7.97	3.98	17.77
Saccharomyces cerevisiae	UFMG-CM-Y642	barbosa2016	2016	26782936	ERR1111496	NA	0	6.71	3.92	17.33
Saccharomyces cerevisiae	UFMG-CM-Y643	barbosa2016	2016	26782936	ERR1111512	NA	1.41	29.53	0	0.02
Saccharomyces cerevisiae	UFMG-CM-Y644	barbosa2016	2016	26782936	ERR1111513	NA	2.92	19.56	0	0
Saccharomyces cerevisiae	UFMG-CM-Y645	barbosa2016	2016	26782936	ERR1111497	NA	1.46	13.41	0	0.03
Saccharomyces cerevisiae	UFMG-CM-Y646	barbosa2016	2016	26782936	ERR1111498	NA	0.68	12.74	0	0.01
Saccharomyces cerevisiae	UFMG-CM-Y647	barbosa2016	2016	26782936	ERR1111499	NA	0.91	14.09	0	0.03
Saccharomyces cerevisiae	UFMG-CM-Y649	barbosa2016	2016	26782936	ERR1111500	NA	0	12.55	0	0.08
Saccharomyces cerevisiae	UFMG-CM-Y650	barbosa2016	2016	26782936	ERR1111501	NA	0	15.64	0	0.04
Saccharomyces cerevisiae	AP13.1	barbosa2018	2018	29982460	ERR2299988	NA	1.75	12.2	0	0.03
Saccharomyces cerevisiae	UFMG-CM-Y215	barbosa2018	2018	29982460	ERR2299966	NA	0	3.17	0	0.01
Saccharomyces cerevisiae	UFMG-CM-Y223	barbosa2018	2018	29982460	ERR2299967	NA	2.18	8.85	0	0
Saccharomyces cerevisiae	UFMG-CM-Y228	barbosa2018	2018	29982460	ERR2299968	NA	0.57	6	0	0.01
Saccharomyces cerevisiae	UFMG-CM-Y251	barbosa2018	2018	29982460	ERR2299969	NA	0.55	5.45	0	0
Saccharomyces cerevisiae	UFMG-CM-Y617	barbosa2018	2018	29982460	ERR2299970	NA	0	1.74	0	0
Saccharomyces cerevisiae	UFMG-CM-Y618	barbosa2018	2018	29982460	ERR2299971	NA	0	3.06	0	0
Saccharomyces cerevisiae	UFMG-CM-Y619	barbosa2018	2018	29982460	ERR2299972	NA	0	2.52	0	0
Saccharomyces cerevisiae	UFMG-CM-Y620	barbosa2018	2018	29982460	ERR2299973	NA	0	3.05	0	0
Saccharomyces cerevisiae	UFMG-CM-Y621	barbosa2018	2018	29982460	ERR2299974	NA	0	3.28	0	0
Saccharomyces cerevisiae	UFMG-CM-Y622	barbosa2018	2018	29982460	ERR2299975	NA	2.4	12.74	0	0
Saccharomyces cerevisiae	UFMG-CM-Y627	barbosa2018	2018	29982460	ERR2299976	NA	0	2.78	0	0.11
Saccharomyces cerevisiae	UFMG-CM-Y628	barbosa2018	2018	29982460	ERR2299977	NA	1.09	9.79	0	0.14
Saccharomyces cerevisiae	UFMG-CM-Y629	barbosa2018	2018	29982460	ERR2299978	NA	0	3.31	0	0.5
Saccharomyces cerevisiae	UFMG-CM-Y630	barbosa2018	2018	29982460	ERR2299979	NA	0.61	8.43	0	0.27
Saccharomyces cerevisiae	UFMG-CM-Y631	barbosa2018	2018	29982460	ERR2299980	NA	0.61	12.21	0	0
Saccharomyces cerevisiae	UFMG-CM-Y632	barbosa2018	2018	29982460	ERR2299981	NA	0.26	29.79	0	0
Saccharomyces cerevisiae	UFMG-CM-Y633	barbosa2018	2018	29982460	ERR2299982	NA	0.29	6.91	0	0
Saccharomyces cerevisiae	UFMG-CM-Y634	barbosa2018	2018	29982460	ERR2299983	NA	0.19	5.97	0	0
Saccharomyces cerevisiae	UFMG-CM-Y635	barbosa2018	2018	29982460	ERR2299984	NA	0.19	7.16	0	0
Saccharomyces cerevisiae	UFMG-CM-Y637	barbosa2018	2018	29982460	ERR2299985	NA	0.49	3.6	0	0
Saccharomyces cerevisiae	UFMG-CM-Y638	barbosa2018	2018	29982460	ERR2299986	NA	0.75	13.92	0	0.01
Saccharomyces cerevisiae	UFMG-CM-Y648	barbosa2018	2018	29982460	ERR2299987	NA	2.34	15.81	0	0.03
Saccharomyces cerevisiae	IT-CXC_S1	basile	2021	33653526	SRR11788434	NA	0	3.15	0	0
Saccharomyces cerevisiae	IT-CXD_S2	basile	2021	33653526	SRR11788433	NA	0	2.58	0	0
Saccharomyces cerevisiae	IT-CXE_S3	basile	2021	33653526	SRR11788394	NA	0	3.4	0	0
Saccharomyces cerevisiae	IT-CXH_S6	basile	2021	33653526	SRR11788383	NA	0	3.57	0	0
Saccharomyces cerevisiae	IT-CXJ_S8	basile	2021	33653526	SRR11788428	NA	0.49	4.16	0	0
Saccharomyces cerevisiae	IT-CXK_S9	basile	2021	33653526	SRR11788417	NA	0	3.29	0	0
Saccharomyces cerevisiae	IT-CXL_S10	basile	2021	33653526	SRR11788406	NA	0.49	4.14	0	0.01
Saccharomyces cerevisiae	IT-CXN_S12	basile	2021	33653526	SRR11788367	NA	0	3.3	0	0
Saccharomyces cerevisiae	IT-CXQ_S15	basile	2021	33653526	SRR11788360	NA	1.1	6.68	0	0
Saccharomyces cerevisiae	IT-CXS_S17	basile	2021	33653526	SRR11788359	NA	0	3.34	0	0
Saccharomyces cerevisiae	IT-CXT_S18	basile	2021	33653526	SRR11788432	NA	0.53	4.39	0	0
Saccharomyces cerevisiae	IT-CXU_S19	basile	2021	33653526	SRR11788403	NA	0	3.45	0	0
Saccharomyces cerevisiae	IT-CXV_S20	basile	2021	33653526	SRR11788402	NA	0	3.38	0	0
Saccharomyces cerevisiae	IT-CXW_S21	basile	2021	33653526	SRR11788401	NA	0	3.33	0	0
Saccharomyces cerevisiae	IT-CXX_S22	basile	2021	33653526	SRR11788400	NA	0	3.12	0	0
Saccharomyces cerevisiae	IT-CXZ_S24	basile	2021	33653526	SRR11788399	NA	1.08	8.31	0	0
Saccharomyces cerevisiae	IT-DBJ_S1	basile	2021	33653526	SRR11788398	NA	0.47	4.6	0	0.01
Saccharomyces cerevisiae	IT-DBK_S2	basile	2021	33653526	SRR11788397	NA	0	3.24	0	0.01
Saccharomyces cerevisiae	IT-DBL_S3	basile	2021	33653526	SRR11788396	NA	0.42	4.57	0	0
Saccharomyces cerevisiae	IT-DBM_S4	basile	2021	33653526	SRR11788395	NA	0	4.53	0	0
Saccharomyces cerevisiae	IT-DBN_S5	basile	2021	33653526	SRR11788393	NA	0	4.76	0	0.03
Saccharomyces cerevisiae	IT-DBO_S6	basile	2021	33653526	SRR11788392	NA	0	3.55	0	0
Saccharomyces cerevisiae	IT-DBP_S7	basile	2021	33653526	SRR11788391	NA	0	3.89	0	0.02
Saccharomyces cerevisiae	IT-DBQ_S8	basile	2021	33653526	SRR11788390	NA	1.74	7.28	0	0.01
Saccharomyces cerevisiae	IT-DBR_S9	basile	2021	33653526	SRR11788389	NA	0.36	4.31	0	0
Saccharomyces cerevisiae	IT-DBS_S10	basile	2021	33653526	SRR11788388	NA	0.3	3.89	0	0
Saccharomyces cerevisiae	IT-DBT_S11	basile	2021	33653526	SRR11788387	NA	0	3.67	0	0
Saccharomyces cerevisiae	IT-DBU_S12	basile	2021	33653526	SRR11788386	NA	0	3.73	0	0
Saccharomyces cerevisiae	IT-DBV_S13	basile	2021	33653526	SRR11788385	NA	1.02	6.07	0	0.03
Saccharomyces cerevisiae	IT-DBW_S14	basile	2021	33653526	SRR11788384	NA	0.37	4.43	0	0.01
Saccharomyces cerevisiae	IT-DBX_S15	basile	2021	33653526	SRR11788382	NA	0	2.98	0	0
Saccharomyces cerevisiae	IT-DBY_S16	basile	2021	33653526	SRR11788381	NA	0	2.99	0	0
Saccharomyces cerevisiae	IT-DBZ_S17	basile	2021	33653526	SRR11788380	NA	0.47	4.26	0	0
Saccharomyces cerevisiae	IT-DCA_S18	basile	2021	33653526	SRR11788379	NA	0.83	5.07	0	0.01
Saccharomyces cerevisiae	IT-DCC_S20	basile	2021	33653526	SRR11788378	NA	0.02	3.56	0	0
Saccharomyces cerevisiae	IT-DDR_S21	basile	2021	33653526	SRR11788377	NA	0	4.67	0	0.02
Saccharomyces cerevisiae	IT-DDS_S22	basile	2021	33653526	SRR11788376	NA	0	3.58	0	0.01
Saccharomyces cerevisiae	IT-DDT_S23	basile	2021	33653526	SRR11788431	NA	0	3.95	0	0.01
Saccharomyces cerevisiae	IT-DDU_S24	basile	2021	33653526	SRR11788430	NA	0	3.67	0	0.01
Saccharomyces cerevisiae	IT-DDV_S25	basile	2021	33653526	SRR11788429	NA	0	4.45	0	0.04
Saccharomyces cerevisiae	IT-DDW_S26	basile	2021	33653526	SRR11788427	NA	0	3.29	0	0.03
Saccharomyces cerevisiae	IT-DEA_S30	basile	2021	33653526	SRR11788426	NA	0	4.46	0	0.02
Saccharomyces cerevisiae	IT-DEB_S31	basile	2021	33653526	SRR11788425	NA	0.83	5.57	0	0.02
Saccharomyces cerevisiae	IT-DEC_S32	basile	2021	33653526	SRR11788424	NA	0	2.77	0	0.03
Saccharomyces cerevisiae	IT-DED_S33	basile	2021	33653526	SRR11788423	NA	0	3.64	0	0.03
Saccharomyces cerevisiae	IT-DEE_S34	basile	2021	33653526	SRR11788422	NA	1.27	8.27	0	0.01
Saccharomyces cerevisiae	IT-DEF_S35	basile	2021	33653526	SRR11788421	NA	0	3.4	0	0.01
Saccharomyces cerevisiae	IT-DEG_S36	basile	2021	33653526	SRR11788420	NA	0	3.52	0	0.01
Saccharomyces cerevisiae	IT-DEH_S37	basile	2021	33653526	SRR11788419	NA	0	3.87	0	0.01
Saccharomyces cerevisiae	IT-DEI_S38	basile	2021	33653526	SRR11788418	NA	0.88	12.54	0.41	0.94
Saccharomyces cerevisiae	IT-DEJ_S39	basile	2021	33653526	SRR11788416	NA	0	3.74	0	0
Saccharomyces cerevisiae	IT-DEK_S40	basile	2021	33653526	SRR11788415	NA	0.44	4.15	0	0
Saccharomyces cerevisiae	IT-DEL_S41	basile	2021	33653526	SRR11788414	NA	0	3.38	0	0
Saccharomyces cerevisiae	IT-DEM_S42	basile	2021	33653526	SRR11788413	NA	0	3.4	0	0
Saccharomyces cerevisiae	IT-DEN_S43	basile	2021	33653526	SRR11788412	NA	0	3.37	0	0
Saccharomyces cerevisiae	IT-DEO_S44	basile	2021	33653526	SRR11788411	NA	0	4.21	0	0.01
Saccharomyces cerevisiae	IT-DEP_S45	basile	2021	33653526	SRR11788410	NA	0	3.41	0	0.01
Saccharomyces cerevisiae	IT-DEQ_S46	basile	2021	33653526	SRR11788409	NA	0	3.46	0	0.02
Saccharomyces cerevisiae	IT-DER_S47	basile	2021	33653526	SRR11788408	NA	0	3.83	0	0.01
Saccharomyces cerevisiae	IT-DES_S48	basile	2021	33653526	SRR11788407	NA	0	3.78	0	0.03
Saccharomyces cerevisiae	IT-DET_S49	basile	2021	33653526	SRR11788405	NA	6.12	22.09	0	0
Saccharomyces cerevisiae	IT-DEU_S50	basile	2021	33653526	SRR11788404	NA	0	3.71	0	0.01
Saccharomyces cerevisiae	IT-DEV_S51	basile	2021	33653526	SRR11788375	NA	1.31	5.49	0	0.01
Saccharomyces cerevisiae	IT-DEW_S52	basile	2021	33653526	SRR11788374	NA	0	1.91	0	0
Saccharomyces cerevisiae	IT-DEX_S53	basile	2021	33653526	SRR11788373	NA	0	4.16	0	0
Saccharomyces cerevisiae	BC187	bergstrom	2014	24425782	ERR023695_ERR023708	NA	0.04	3.83	0	0
Saccharomyces cerevisiae	DBVPG1106	bergstrom	2014	24425782	ERR022187_ERR022200	NA	0.04	4.46	0	0.02
Saccharomyces cerevisiae	DBVPG1373	bergstrom	2014	24425782	ERR023697_ERR023710	NA	0.01	3.59	0	0
Saccharomyces cerevisiae	DBVPG1788	bergstrom	2014	24425782	ERR023698_ERR023711	NA	0.05	3.41	0	0
Saccharomyces cerevisiae	DBVPG6044	bergstrom	2014	24425782	ERR023696_ERR023709	NA	0.01	12.89	0	0
Saccharomyces cerevisiae	DBVPG6765	bergstrom	2014	24425782	ERR023699_ERR023712	NA	0.01	3.9	0	0
Saccharomyces cerevisiae	L1374	bergstrom	2014	24425782	ERR023693_ERR023706	NA	0.01	2.76	0	0
Saccharomyces cerevisiae	L1528	bergstrom	2014	24425782	ERR023694_ERR023707	NA	0.02	3.04	0	0
Saccharomyces cerevisiae	SK1	bergstrom	2014	24425782	ERR023701_ERR023714	NA	0.02	8.4	0	0
Saccharomyces cerevisiae	UWOPS03_461_4	bergstrom	2014	24425782	ERR022195_ERR022208	NA	0.01	48.78	0.01	0.05
Saccharomyces cerevisiae	UWOPS83_787_3	bergstrom	2014	24425782	ERR049929	NA	3.19	16.07	0	0.01
Saccharomyces cerevisiae	UWOPS87_2421	bergstrom	2014	24425782	ERR049930	NA	0	11.74	0	0
Saccharomyces cerevisiae	W303	bergstrom	2014	24425782	ERR023702_ERR023715	NA	1.72	10.11	0	0
Saccharomyces cerevisiae	Y12	bergstrom	2014	24425782	ERR023700_ERR023713	NA	4.55	19.71	0	0
Saccharomyces cerevisiae	Y55	bergstrom	2014	24425782	ERR023703_ERR023716	NA	0.02	6.91	0	0
Saccharomyces cerevisiae	YJM975	bergstrom	2014	24425782	ERR022196_ERR022209	NA	0.02	3.42	0	0.04
Saccharomyces cerevisiae	YJM978	bergstrom	2014	24425782	ERR022189_ERR022202	NA	0.02	3.58	0.01	0.18
Saccharomyces cerevisiae	YJM981	bergstrom	2014	24425782	ERR022197_ERR022210	NA	0.02	2.63	0.01	0.26
Saccharomyces cerevisiae	YPS128	bergstrom	2014	24425782	ERR023692_ERR023705	NA	3.92	15.46	0	0
Saccharomyces cerevisiae	AE1	bigey	2020	33301710	ERR3798340	NA	3.03	19	0	0.03
Saccharomyces cerevisiae	Aline20	bigey	2020	33301710	ERR3798349	NA	4.15	14.42	0	0.01
Saccharomyces cerevisiae	B16_4	bigey	2020	33301710	ERR3798336	NA	1.24	8.55	0	0.02
Saccharomyces cerevisiae	B25_1P	bigey	2020	33301710	ERR3798348	NA	5.34	22.15	0	0.03
Saccharomyces cerevisiae	B29_1	bigey	2020	33301710	ERR3798342	NA	0.71	4.28	0	0.03
Saccharomyces cerevisiae	B32_1	bigey	2020	33301710	ERR3798341	NA	0.01	3.62	0	0.01
Saccharomyces cerevisiae	IE1	bigey	2020	33301710	ERR3798339	NA	2.89	14.14	0	0
Saccharomyces cerevisiae	LE3	bigey	2020	33301710	ERR3798347	NA	1.05	12.39	0	0.02
Saccharomyces cerevisiae	MUCL51209	bigey	2020	33301710	ERR3798335	NA	3.08	14.83	0	0.01
Saccharomyces cerevisiae	MUCL51215	bigey	2020	33301710	ERR3798345	NA	4.5	18.52	0	0.06
Saccharomyces cerevisiae	MUCL51223	bigey	2020	33301710	ERR3798337	NA	3.75	13.85	0	0.05
Saccharomyces cerevisiae	MUCL51226	bigey	2020	33301710	ERR3798334	NA	0.8	15.66	0	0.01
Saccharomyces cerevisiae	MUCL51236	bigey	2020	33301710	ERR3798338	NA	0.44	10.68	0	0.02
Saccharomyces cerevisiae	MUCL52901	bigey	2020	33301710	ERR3798350	NA	2.53	12.42	0	0.02
Saccharomyces cerevisiae	MUCL52906	bigey	2020	33301710	ERR3798343	NA	1.61	11.36	0	0.02
Saccharomyces cerevisiae	NF1	bigey	2020	33301710	ERR3798346	NA	1.05	10.27	0	0
Saccharomyces cerevisiae	QE1	bigey	2020	33301710	ERR3798344	NA	0.67	8.6	0	0
Saccharomyces cerevisiae	EC1118	coi	2017	28192619	ERR560555	NA	0.54	4.51	0	0
Saccharomyces cerevisiae	EC1118-YPD	coi	2017	28192619	ERR560561	NA	0.54	4.29	0	0
Saccharomyces cerevisiae	ECA2	coi	2017	28192619	ERR560562	NA	0.48	3.95	0	0
Saccharomyces cerevisiae	ECA5	coi	2017	28192619	ERR560558	NA	0.5	4.61	0	0
Saccharomyces cerevisiae	ECB2	coi	2017	28192619	ERR560556	NA	0.49	4.71	0	0
Saccharomyces cerevisiae	ECB5	coi	2017	28192619	ERR560559	NA	0.46	4.54	0	0
Saccharomyces cerevisiae	ECC2	coi	2017	28192619	ERR560557	NA	0.54	4.5	0	0
Saccharomyces cerevisiae	ECC5	coi	2017	28192619	ERR560560	NA	1	5.63	0	0
Saccharomyces cerevisiae	15V-P4	drozdova	2016	27152522	SRR2533178	NA	1.26	6.21	0	0
Saccharomyces cerevisiae	1B-D1606	drozdova	2016	27152522	SRR2533176_SRR2533177	NA	3.32	14.68	0	0
Saccharomyces cerevisiae	222-1B-D1606	drozdova	2016	27152522	SRR3013818	NA	3.19	15.03	0	0
Saccharomyces cerevisiae	25b	drozdova	2016	27152522	SRR2533174_SRR2533175	NA	1.84	9.78	0	0
Saccharomyces cerevisiae	6P-33G-D373	drozdova	2016	27152522	SRR3013586	NA	0.96	5.04	0	0
Saccharomyces cerevisiae	155	duan	2018	30002370	SRR7851763	NA	0.5	13.08	0	0
Saccharomyces cerevisiae	168	duan	2018	30002370	SRR7851764	NA	0	8.68	0	0
Saccharomyces cerevisiae	2.1392	duan	2018	30002370	SRR7851919	NA	0.92	12.15	0	0.01
Saccharomyces cerevisiae	2.591	duan	2018	30002370	SRR7851778	NA	2.65	14.96	0	0
Saccharomyces cerevisiae	229	duan	2018	30002370	SRR7851741	NA	0	6.06	0	0
Saccharomyces cerevisiae	427	duan	2018	30002370	SRR7851740	NA	0	9.44	0	0
Saccharomyces cerevisiae	502	duan	2018	30002370	SRR7851743	NA	0	8.6	0	0
Saccharomyces cerevisiae	AF	duan	2018	30002370	SRR7851747	NA	0.4	1.68	0	0
Saccharomyces cerevisiae	AFB.1	duan	2018	30002370	SRR7851748	NA	4.2	16.41	0	0
Saccharomyces cerevisiae	ANG.CJ.1	duan	2018	30002370	SRR7851918	NA	0.24	3.23	0	0
Saccharomyces cerevisiae	ANG1	duan	2018	30002370	SRR7851753	NA	3.41	13.81	0	0
Saccharomyces cerevisiae	ANGGW.1	duan	2018	30002370	SRR7851922	NA	1.39	11.86	0	0
Saccharomyces cerevisiae	B1-1	duan	2018	30002370	SRR7851788	NA	0	5.92	0	0
Saccharomyces cerevisiae	BJ1	duan	2018	30002370	SRR7851742	NA	0.94	13.57	0	0
Saccharomyces cerevisiae	BJ10	duan	2018	30002370	SRR7851855	NA	1.2	8.68	0	0
Saccharomyces cerevisiae	BJ11	duan	2018	30002370	SRR7851854	NA	0.96	6.2	0	0
Saccharomyces cerevisiae	BJ13	duan	2018	30002370	SRR7851749	NA	0.95	6.73	0	0
Saccharomyces cerevisiae	BJ14	duan	2018	30002370	SRR7851731	NA	2.21	17.71	0	0
Saccharomyces cerevisiae	BJ15	duan	2018	30002370	SRR7851688	NA	2.37	18.95	0	0
Saccharomyces cerevisiae	BJ16	duan	2018	30002370	SRR7851687	NA	0.47	15.08	0	0
Saccharomyces cerevisiae	BJ17	duan	2018	30002370	SRR7851690	NA	0.81	19.33	0	0
Saccharomyces cerevisiae	BJ18	duan	2018	30002370	SRR7851689	NA	1.11	14.73	0	0
Saccharomyces cerevisiae	BJ19	duan	2018	30002370	SRR7851692	NA	1.73	24.87	0	0
Saccharomyces cerevisiae	BJ2	duan	2018	30002370	SRR7851851	NA	0.56	8.53	0	0
Saccharomyces cerevisiae	BJ20	duan	2018	30002370	SRR7851691	NA	3.77	22.27	0	0
Saccharomyces cerevisiae	BJ21	duan	2018	30002370	SRR7851694	NA	5.42	29.82	0	0
Saccharomyces cerevisiae	BJ22	duan	2018	30002370	SRR7851693	NA	3.82	21.37	0	0
Saccharomyces cerevisiae	BJ23	duan	2018	30002370	SRR7851696	NA	2.88	18.9	0	0
Saccharomyces cerevisiae	BJ24	duan	2018	30002370	SRR7851695	NA	0.01	17.8	0	0
Saccharomyces cerevisiae	BJ25	duan	2018	30002370	SRR7851698	NA	0.65	15.54	0	0
Saccharomyces cerevisiae	BJ26	duan	2018	30002370	SRR7851757	NA	1.83	15.78	0	0
Saccharomyces cerevisiae	BJ27	duan	2018	30002370	SRR7851762	NA	0.89	23.12	0	0
Saccharomyces cerevisiae	BJ28	duan	2018	30002370	SRR7851830	NA	0.05	15.07	0	0
Saccharomyces cerevisiae	BJ3	duan	2018	30002370	SRR7851720	NA	1.46	20.78	0	0
Saccharomyces cerevisiae	BJ4	duan	2018	30002370	SRR7851828	NA	5.5	24.55	0	0
Saccharomyces cerevisiae	BJ5	duan	2018	30002370	SRR7851850	NA	1.3	13.44	0	0
Saccharomyces cerevisiae	BJ6	duan	2018	30002370	SRR7851727	NA	1.39	18.8	0	0
Saccharomyces cerevisiae	BJ7	duan	2018	30002370	SRR7851827	NA	2.84	11.22	0	0
Saccharomyces cerevisiae	BJ8	duan	2018	30002370	SRR7851744	NA	1.71	20.9	0	0
Saccharomyces cerevisiae	BJ9	duan	2018	30002370	SRR7851849	NA	1.23	9.17	0	0
Saccharomyces cerevisiae	BM5.1	duan	2018	30002370	SRR7851800	NA	3.55	24.89	0	0
Saccharomyces cerevisiae	BQ1.1	duan	2018	30002370	SRR7851917	NA	1.04	14.72	0	0
Saccharomyces cerevisiae	BQ8.1	duan	2018	30002370	SRR7851916	NA	0.98	15.51	0	0
Saccharomyces cerevisiae	BQ8.2	duan	2018	30002370	SRR7851915	NA	0.84	13.53	0	0
Saccharomyces cerevisiae	BS	duan	2018	30002370	SRR7851754	NA	0.37	1.75	0	0
Saccharomyces cerevisiae	BT1.1	duan	2018	30002370	SRR7851717	NA	12	31.26	0	0
Saccharomyces cerevisiae	BT2.6	duan	2018	30002370	SRR7851716	NA	9.81	25.46	0	0
Saccharomyces cerevisiae	BT2.8	duan	2018	30002370	SRR7851715	NA	10.65	25.61	0	0
Saccharomyces cerevisiae	BT3	duan	2018	30002370	SRR7851714	NA	6.96	19.52	0	0
Saccharomyces cerevisiae	BT4	duan	2018	30002370	SRR7851713	NA	11.36	29.31	0	0
Saccharomyces cerevisiae	BTP1	duan	2018	30002370	SRR7851844	NA	0.91	15.14	0	0.01
Saccharomyces cerevisiae	C5-1	duan	2018	30002370	SRR7851780	NA	0	3.79	0	0
Saccharomyces cerevisiae	CJM11.1	duan	2018	30002370	SRR7851921	NA	2.29	13.61	0	0
Saccharomyces cerevisiae	CJM19.5	duan	2018	30002370	SRR7851711	NA	0.66	10.21	0	0
Saccharomyces cerevisiae	CJM19.6	duan	2018	30002370	SRR7851710	NA	0.62	10.71	0	0
Saccharomyces cerevisiae	CJM20.1	duan	2018	30002370	SRR7851924	NA	2.28	15.02	0	0
Saccharomyces cerevisiae	CJM21.4	duan	2018	30002370	SRR7851900	NA	0.65	8.54	0	0
Saccharomyces cerevisiae	CJM24.1	duan	2018	30002370	SRR7851737	NA	0	8.59	0	0
Saccharomyces cerevisiae	CJM25.1	duan	2018	30002370	SRR7851901	NA	0.58	8.61	0	0
Saccharomyces cerevisiae	CJM25.4	duan	2018	30002370	SRR7851898	NA	0.67	11.73	0	0
Saccharomyces cerevisiae	CJM25.5	duan	2018	30002370	SRR7851899	NA	0.69	13.32	0	0
Saccharomyces cerevisiae	CJM6.2	duan	2018	30002370	SRR7851923	NA	1.99	10.92	0	0
Saccharomyces cerevisiae	CQJZ1.4	duan	2018	30002370	SRR7851906	NA	0.23	1.62	0	0
Saccharomyces cerevisiae	DBL.1	duan	2018	30002370	SRR7851751	NA	1.82	8.33	0	0
Saccharomyces cerevisiae	DJM4.1	duan	2018	30002370	SRR7851930	NA	2.26	13.44	0	0
Saccharomyces cerevisiae	DX10-3	duan	2018	30002370	SRR7851779	NA	0	6.38	0	0
Saccharomyces cerevisiae	F3-4	duan	2018	30002370	SRR7851677	NA	0	5.32	0	0
Saccharomyces cerevisiae	FJ1	duan	2018	30002370	SRR7851829	NA	10.32	37.12	0	0
Saccharomyces cerevisiae	FJ10	duan	2018	30002370	SRR7851910	NA	0.01	7.25	0	0
Saccharomyces cerevisiae	FJ11	duan	2018	30002370	SRR7851770	NA	4.13	39.2	0	0
Saccharomyces cerevisiae	FJ12	duan	2018	30002370	SRR7851824	NA	0.01	10.32	0	0
Saccharomyces cerevisiae	FJ2	duan	2018	30002370	SRR7851758	NA	2.84	21.58	0	0
Saccharomyces cerevisiae	FJ3	duan	2018	30002370	SRR7851721	NA	0	9.48	0	0
Saccharomyces cerevisiae	FJ4	duan	2018	30002370	SRR7851709	NA	0.01	8.04	0	0
Saccharomyces cerevisiae	FJ5	duan	2018	30002370	SRR7851809	NA	0.01	12.72	0	0
Saccharomyces cerevisiae	FJ6	duan	2018	30002370	SRR7851875	NA	0.02	14.13	0	0
Saccharomyces cerevisiae	FJ7	duan	2018	30002370	SRR7851676	NA	0	10.78	0	0
Saccharomyces cerevisiae	FJ8	duan	2018	30002370	SRR7851756	NA	0.01	13.64	0	0
Saccharomyces cerevisiae	FJ9	duan	2018	30002370	SRR7851755	NA	0.01	9.58	0	0
Saccharomyces cerevisiae	FJSA40.2	duan	2018	30002370	SRR7851769	NA	3.85	35.75	0	0
Saccharomyces cerevisiae	GS1	duan	2018	30002370	SRR7851929	NA	0.94	7.46	0	0
Saccharomyces cerevisiae	GS3.1	duan	2018	30002370	SRR7851863	NA	0.95	7.68	0	0
Saccharomyces cerevisiae	GS5.6	duan	2018	30002370	SRR7851817	NA	1	8.02	0	0
Saccharomyces cerevisiae	GS5.7	duan	2018	30002370	SRR7851818	NA	1.74	9.8	0	0
Saccharomyces cerevisiae	GS6	duan	2018	30002370	SRR7851819	NA	1.22	10.07	0	0
Saccharomyces cerevisiae	GT39.1	duan	2018	30002370	SRR7851768	NA	1.71	24.74	0	0
Saccharomyces cerevisiae	GT99.1	duan	2018	30002370	SRR7851767	NA	1.79	25.26	0	0
Saccharomyces cerevisiae	GZLJ3.1	duan	2018	30002370	SRR7851884	NA	0	12.41	0	0
Saccharomyces cerevisiae	GZLJ3.19	duan	2018	30002370	SRR7851883	NA	0	14.89	0	0
Saccharomyces cerevisiae	GZLJ3.22	duan	2018	30002370	SRR7851886	NA	0	13.66	0	0
Saccharomyces cerevisiae	GZLJ3.30	duan	2018	30002370	SRR7851885	NA	0	8.86	0	0
Saccharomyces cerevisiae	HLJ1	duan	2018	30002370	SRR7851845	NA	1.22	27.01	0	0
Saccharomyces cerevisiae	HLJ10	duan	2018	30002370	SRR7851792	NA	0.88	8.88	0	0
Saccharomyces cerevisiae	HLJ167	duan	2018	30002370	SRR7851810	NA	1.56	13.22	0	0
Saccharomyces cerevisiae	HLJ2	duan	2018	30002370	SRR7851823	NA	1.93	17.6	0	0
Saccharomyces cerevisiae	HLJ201	duan	2018	30002370	SRR7851821	NA	0.26	2.8	0	0
Saccharomyces cerevisiae	HLJ225	duan	2018	30002370	SRR7851825	NA	1.49	12.25	0	0
Saccharomyces cerevisiae	HLJ3	duan	2018	30002370	SRR7851826	NA	2.3	20.51	0	0
Saccharomyces cerevisiae	HLJ4	duan	2018	30002370	SRR7851853	NA	0.97	9.54	0	0
Saccharomyces cerevisiae	HLJ59	duan	2018	30002370	SRR7851856	NA	1	11.57	0	0
Saccharomyces cerevisiae	HN1	duan	2018	30002370	SRR7851909	NA	0	11.67	0	0
Saccharomyces cerevisiae	HN1.9	duan	2018	30002370	SRR7851896	NA	0.61	6.53	0	0
Saccharomyces cerevisiae	HN10	duan	2018	30002370	SRR7851808	NA	5.28	50.43	0	0
Saccharomyces cerevisiae	HN11	duan	2018	30002370	SRR7851801	NA	2.78	12.45	0	0
Saccharomyces cerevisiae	HN13	duan	2018	30002370	SRR7851876	NA	1	19.92	0	0
Saccharomyces cerevisiae	HN14	duan	2018	30002370	SRR7851873	NA	0.01	17.04	0	0
Saccharomyces cerevisiae	HN15	duan	2018	30002370	SRR7851874	NA	0.04	19.53	0	0
Saccharomyces cerevisiae	HN16	duan	2018	30002370	SRR7851871	NA	3.91	24.62	0	0
Saccharomyces cerevisiae	HN17	duan	2018	30002370	SRR7851872	NA	0	18.57	0	0
Saccharomyces cerevisiae	HN18	duan	2018	30002370	SRR7851869	NA	0	20.35	0	0
Saccharomyces cerevisiae	HN19	duan	2018	30002370	SRR7851802	NA	6.48	48.36	0	0
Saccharomyces cerevisiae	HN2	duan	2018	30002370	SRR7851908	NA	0.01	9.76	0	0
Saccharomyces cerevisiae	HN2.2	duan	2018	30002370	SRR7851804	NA	3.84	16.93	0	0
Saccharomyces cerevisiae	HN3	duan	2018	30002370	SRR7851907	NA	0	10.28	0	0
Saccharomyces cerevisiae	HN3.8	duan	2018	30002370	SRR7851806	NA	0.97	14.54	0	0
Saccharomyces cerevisiae	HN4	duan	2018	30002370	SRR7851914	NA	0.02	8.13	0	0
Saccharomyces cerevisiae	HN5	duan	2018	30002370	SRR7851913	NA	0.04	8.76	0	0
Saccharomyces cerevisiae	HN5.1	duan	2018	30002370	SRR7851878	NA	0.99	10.42	0	0
Saccharomyces cerevisiae	HN6	duan	2018	30002370	SRR7851912	NA	0	9.74	0	0
Saccharomyces cerevisiae	HN6.1	duan	2018	30002370	SRR7851736	NA	0	10.38	0	0
Saccharomyces cerevisiae	HN7	duan	2018	30002370	SRR7851911	NA	0.01	10.5	0	0
Saccharomyces cerevisiae	HN8	duan	2018	30002370	SRR7851781	NA	9.66	55.22	0	0
Saccharomyces cerevisiae	HN9	duan	2018	30002370	SRR7851791	NA	4.58	37.41	0	0
Saccharomyces cerevisiae	HQ1.1	duan	2018	30002370	SRR7851805	NA	1.09	17.55	0	0
Saccharomyces cerevisiae	HQ3.1	duan	2018	30002370	SRR7851771	NA	1	20.82	0	0
Saccharomyces cerevisiae	HZJZ4.5	duan	2018	30002370	SRR7851843	NA	0.92	11.13	0	0
Saccharomyces cerevisiae	HZJZ5.4	duan	2018	30002370	SRR7851847	NA	0	10.21	0	0
Saccharomyces cerevisiae	HZJZ5.5	duan	2018	30002370	SRR7851841	NA	0	11.48	0	0
Saccharomyces cerevisiae	JHBMY20.1	duan	2018	30002370	SRR7851766	NA	0.57	7.64	0	0
Saccharomyces cerevisiae	JL1	duan	2018	30002370	SRR7851846	NA	0	7.1	0	0
Saccharomyces cerevisiae	JL2	duan	2018	30002370	SRR7851840	NA	11.57	37.6	0	0.01
Saccharomyces cerevisiae	JL3	duan	2018	30002370	SRR7851891	NA	0.01	6.34	0	0
Saccharomyces cerevisiae	JL4	duan	2018	30002370	SRR7851807	NA	2.53	27.49	0	0
Saccharomyces cerevisiae	JL5	duan	2018	30002370	SRR7851761	NA	2.32	37.87	0	0
Saccharomyces cerevisiae	JM13.2	duan	2018	30002370	SRR7851820	NA	1.26	6.32	0	0
Saccharomyces cerevisiae	JM14.3	duan	2018	30002370	SRR7851813	NA	1.41	10.42	0	0
Saccharomyces cerevisiae	JM22.1	duan	2018	30002370	SRR7851814	NA	1.55	9.19	0	0
Saccharomyces cerevisiae	JM28-16	duan	2018	30002370	SRR7851739	NA	0	11.13	0	0
Saccharomyces cerevisiae	JM28.13	duan	2018	30002370	SRR7851797	NA	0.33	1.79	0	0
Saccharomyces cerevisiae	JM28.2	duan	2018	30002370	SRR7851798	NA	2.96	14.98	0	0
Saccharomyces cerevisiae	JM32.3	duan	2018	30002370	SRR7851772	NA	4.51	26.64	0	0
Saccharomyces cerevisiae	JM32.8	duan	2018	30002370	SRR7851773	NA	1.19	5.24	0	0
Saccharomyces cerevisiae	JM37.2	duan	2018	30002370	SRR7851815	NA	1.98	12.77	0	0
Saccharomyces cerevisiae	JM4.8	duan	2018	30002370	SRR7851816	NA	1.52	8.81	0	0
Saccharomyces cerevisiae	JM8.3	duan	2018	30002370	SRR7851811	NA	0.87	7.85	0	0
Saccharomyces cerevisiae	JQ10.6	duan	2018	30002370	SRR7851774	NA	0.97	7.31	0	0
Saccharomyces cerevisiae	JQ8.3	duan	2018	30002370	SRR7851738	NA	0	13.32	0	0
Saccharomyces cerevisiae	JQ8.4	duan	2018	30002370	SRR7851734	NA	0.01	2.24	0	0
Saccharomyces cerevisiae	JQ9.3	duan	2018	30002370	SRR7851839	NA	0.1	1.83	0	0
Saccharomyces cerevisiae	JQ9.4	duan	2018	30002370	SRR7851877	NA	0.3	2.27	0	0
Saccharomyces cerevisiae	JQHG.1	duan	2018	30002370	SRR7851733	NA	0.66	13.1	0	0
Saccharomyces cerevisiae	JT10.10	duan	2018	30002370	SRR7851707	NA	0.54	15.67	0	0
Saccharomyces cerevisiae	JT21.1	duan	2018	30002370	SRR7851708	NA	0.36	13.33	0	0
Saccharomyces cerevisiae	JT21.3	duan	2018	30002370	SRR7851705	NA	0	1.12	0	0
Saccharomyces cerevisiae	JT43.1	duan	2018	30002370	SRR7851706	NA	0	10.09	0	0
Saccharomyces cerevisiae	JT49.1	duan	2018	30002370	SRR7851703	NA	0.22	3.77	0	0
Saccharomyces cerevisiae	JT49.3	duan	2018	30002370	SRR7851704	NA	1.86	13.66	0	0
Saccharomyces cerevisiae	JT49.4	duan	2018	30002370	SRR7851831	NA	1.69	12.51	0	0
Saccharomyces cerevisiae	JT94.11	duan	2018	30002370	SRR7851701	NA	0	9.9	0	0
Saccharomyces cerevisiae	JTHB1	duan	2018	30002370	SRR7851702	NA	0.92	11.45	0	0
Saccharomyces cerevisiae	JXXY1.1	duan	2018	30002370	SRR7851765	NA	3.89	36.85	0	0
Saccharomyces cerevisiae	JXXY10.1	duan	2018	30002370	SRR7851730	NA	2.18	43.35	0	0
Saccharomyces cerevisiae	JXXY16.1	duan	2018	30002370	SRR7851726	NA	2.02	40.27	0	0
Saccharomyces cerevisiae	JZ1-4	duan	2018	30002370	SRR7851678	NA	0	9.18	0	0
Saccharomyces cerevisiae	JZ10.1	duan	2018	30002370	SRR7851699	NA	0	9.17	0	0
Saccharomyces cerevisiae	LJM21.1	duan	2018	30002370	SRR7851897	NA	0.59	7.21	0	0
Saccharomyces cerevisiae	LJM21.10	duan	2018	30002370	SRR7851894	NA	0.63	13.44	0	0
Saccharomyces cerevisiae	LJM21.3	duan	2018	30002370	SRR7851895	NA	0.59	9.26	0	0
Saccharomyces cerevisiae	LJM21.9	duan	2018	30002370	SRR7851902	NA	0.59	9.19	0	0
Saccharomyces cerevisiae	LJM6A.1	duan	2018	30002370	SRR7851903	NA	0.65	9.55	0	0
Saccharomyces cerevisiae	LJM6A.4	duan	2018	30002370	SRR7851926	NA	0.7	13.1	0	0
Saccharomyces cerevisiae	LJQ13.C7	duan	2018	30002370	SRR7851700	NA	0	6.03	0	0
Saccharomyces cerevisiae	LJQ131.6	duan	2018	30002370	SRR7851890	NA	0	11.87	0	0
Saccharomyces cerevisiae	LJQ13A.5	duan	2018	30002370	SRR7851889	NA	0	5.34	0	0.02
Saccharomyces cerevisiae	LJQ13C.1	duan	2018	30002370	SRR7851888	NA	0	1.31	0	0
Saccharomyces cerevisiae	LJZ22.1	duan	2018	30002370	SRR7851887	NA	3.08	20.4	0	0
Saccharomyces cerevisiae	LM1-2	duan	2018	30002370	SRR7851679	NA	0.01	6.76	0	0
Saccharomyces cerevisiae	LSF.1	duan	2018	30002370	SRR7851752	NA	1.72	8.77	0	0
Saccharomyces cerevisiae	May-04	duan	2018	30002370	SRR7851786	NA	0.01	6.41	0	0
Saccharomyces cerevisiae	MJQ3.1	duan	2018	30002370	SRR7851775	NA	0.32	4.55	0	0
Saccharomyces cerevisiae	MLAF.1	duan	2018	30002370	SRR7851745	NA	1.51	7.9	0	0
Saccharomyces cerevisiae	MTJZ1	duan	2018	30002370	SRR7851776	NA	0.98	18.31	0	0
Saccharomyces cerevisiae	MTJZ2	duan	2018	30002370	SRR7851777	NA	1.04	17.94	0	0
Saccharomyces cerevisiae	MTJZ3	duan	2018	30002370	SRR7851842	NA	0	13.1	0	0
Saccharomyces cerevisiae	MTJZ4	duan	2018	30002370	SRR7851893	NA	0.46	10.28	0	0
Saccharomyces cerevisiae	MTZ13.12	duan	2018	30002370	SRR7851920	NA	0	1.04	0	0
Saccharomyces cerevisiae	NGS21L.1	duan	2018	30002370	SRR7851697	NA	5.37	32.42	0	0
Saccharomyces cerevisiae	Nov-02	duan	2018	30002370	SRR7851789	NA	0.01	6.99	0	0
Saccharomyces cerevisiae	NQ13-1	duan	2018	30002370	SRR7851680	NA	0	6.49	0	0
Saccharomyces cerevisiae	NX1	duan	2018	30002370	SRR7851782	NA	0.01	3.25	0	0
Saccharomyces cerevisiae	NX2	duan	2018	30002370	SRR7851785	NA	0	1.98	0	0
Saccharomyces cerevisiae	NX3	duan	2018	30002370	SRR7851784	NA	0	4.48	0	0
Saccharomyces cerevisiae	NX4.1	duan	2018	30002370	SRR7851796	NA	0.51	1.71	0	0
Saccharomyces cerevisiae	NX7.1	duan	2018	30002370	SRR7851812	NA	1	9.15	0	0
Saccharomyces cerevisiae	NX8.1	duan	2018	30002370	SRR7851864	NA	1.3	9.79	0	0
Saccharomyces cerevisiae	NX8.3	duan	2018	30002370	SRR7851927	NA	1.59	13.59	0	0
Saccharomyces cerevisiae	QH1-3	duan	2018	30002370	SRR7851681	NA	0	6.91	0	0
Saccharomyces cerevisiae	QH1.1	duan	2018	30002370	SRR7851858	NA	11.22	38.35	0	0
Saccharomyces cerevisiae	QH2.1	duan	2018	30002370	SRR7851857	NA	8.97	24.62	0	0
Saccharomyces cerevisiae	QH21-3	duan	2018	30002370	SRR7851682	NA	0	8.07	0	0
Saccharomyces cerevisiae	QH25-4	duan	2018	30002370	SRR7851683	NA	0.02	6.2	0	0
Saccharomyces cerevisiae	QH3.1	duan	2018	30002370	SRR7851795	NA	8.67	25.25	0	0
Saccharomyces cerevisiae	QH45-2	duan	2018	30002370	SRR7851684	NA	0.15	3.2	0	0
Saccharomyces cerevisiae	QH6.5	duan	2018	30002370	SRR7851793	NA	2.66	14.48	0	0
Saccharomyces cerevisiae	QH7.2	duan	2018	30002370	SRR7851794	NA	2.44	17.7	0	0
Saccharomyces cerevisiae	QH7.3	duan	2018	30002370	SRR7851862	NA	1.7	10.15	0	0
Saccharomyces cerevisiae	QH7.4	duan	2018	30002370	SRR7851799	NA	3.48	21.41	0	0
Saccharomyces cerevisiae	SD1	duan	2018	30002370	SRR7851822	NA	9.74	40.74	0	0
Saccharomyces cerevisiae	SD2	duan	2018	30002370	SRR7851790	NA	9.63	44.18	0	0
Saccharomyces cerevisiae	SD3	duan	2018	30002370	SRR7851938	NA	0.01	12.98	0	0
Saccharomyces cerevisiae	SD4	duan	2018	30002370	SRR7851852	NA	1.06	11.65	0	0
Saccharomyces cerevisiae	SX1	duan	2018	30002370	SRR7851905	NA	2.28	59.43	0	0
Saccharomyces cerevisiae	SX10	duan	2018	30002370	SRR7851939	NA	11.17	41.39	0	0
Saccharomyces cerevisiae	SX11	duan	2018	30002370	SRR7851940	NA	1.08	17.11	0	0
Saccharomyces cerevisiae	SX2	duan	2018	30002370	SRR7851904	NA	2.98	66.45	0	0
Saccharomyces cerevisiae	SX3	duan	2018	30002370	SRR7851724	NA	4.27	64.02	0	0
Saccharomyces cerevisiae	SX4	duan	2018	30002370	SRR7851725	NA	6.2	73.25	0	0
Saccharomyces cerevisiae	SX5	duan	2018	30002370	SRR7851722	NA	3.28	49.39	0	0
Saccharomyces cerevisiae	SX6	duan	2018	30002370	SRR7851723	NA	4.07	51.42	0	0
Saccharomyces cerevisiae	SX7	duan	2018	30002370	SRR7851728	NA	3.11	53.55	0	0
Saccharomyces cerevisiae	SX8	duan	2018	30002370	SRR7851729	NA	2.89	64.68	0	0
Saccharomyces cerevisiae	SX9	duan	2018	30002370	SRR7851870	NA	1.95	38.77	0	0
Saccharomyces cerevisiae	SXJM1.1	duan	2018	30002370	SRR7851861	NA	1.97	10.52	0	0
Saccharomyces cerevisiae	SXJM4.1	duan	2018	30002370	SRR7851746	NA	0.75	3.37	0	0
Saccharomyces cerevisiae	SXJM6.6	duan	2018	30002370	SRR7851832	NA	0.53	10.75	0	0
Saccharomyces cerevisiae	SXJM9.5	duan	2018	30002370	SRR7851860	NA	1.48	10.73	0	0
Saccharomyces cerevisiae	TY1.4	duan	2018	30002370	SRR7851880	NA	1.23	14.81	0	0
Saccharomyces cerevisiae	TY1.5	duan	2018	30002370	SRR7851879	NA	1.08	13.19	0	0
Saccharomyces cerevisiae	TY2.1	duan	2018	30002370	SRR7851882	NA	0.76	12.65	0	0
Saccharomyces cerevisiae	TY3.9	duan	2018	30002370	SRR7851881	NA	1.04	13.43	0	0
Saccharomyces cerevisiae	WJM5.2	duan	2018	30002370	SRR7851925	NA	0.7	12.45	0	0
Saccharomyces cerevisiae	WJZ1.2	duan	2018	30002370	SRR7851928	NA	0.53	7.73	0	0
Saccharomyces cerevisiae	WL1	duan	2018	30002370	SRR7851859	NA	1.46	9.83	0	0
Saccharomyces cerevisiae	WL2	duan	2018	30002370	SRR7851866	NA	1.33	9.4	0	0
Saccharomyces cerevisiae	WL3	duan	2018	30002370	SRR7851712	NA	6.76	18.56	0	0
Saccharomyces cerevisiae	WL4	duan	2018	30002370	SRR7851865	NA	1.94	10.2	0	0
Saccharomyces cerevisiae	WM11-3	duan	2018	30002370	SRR7851686	NA	0	5.44	0	0
Saccharomyces cerevisiae	WM7-1	duan	2018	30002370	SRR7851685	NA	0	4.57	0	0
Saccharomyces cerevisiae	XJ1	duan	2018	30002370	SRR7851941	NA	1.53	13.91	0	0
Saccharomyces cerevisiae	XJ2	duan	2018	30002370	SRR7851719	NA	0	9.76	0	0
Saccharomyces cerevisiae	XJ3	duan	2018	30002370	SRR7851934	NA	0.01	8.11	0	0
Saccharomyces cerevisiae	XJ4	duan	2018	30002370	SRR7851750	NA	1.77	12.52	0	0
Saccharomyces cerevisiae	XJ5	duan	2018	30002370	SRR7851787	NA	0	6.08	0	0
Saccharomyces cerevisiae	XJ6	duan	2018	30002370	SRR7851935	NA	0	8.66	0	0
Saccharomyces cerevisiae	XJ7	duan	2018	30002370	SRR7851936	NA	0.02	10.52	0	0
Saccharomyces cerevisiae	XJ7.3	duan	2018	30002370	SRR7851718	NA	1.1	2.71	0	0
Saccharomyces cerevisiae	XST	duan	2018	30002370	SRR7851783	NA	0.77	3.03	0	0
Saccharomyces cerevisiae	XXY26L.1	duan	2018	30002370	SRR7851735	NA	0.91	33.79	0	0
Saccharomyces cerevisiae	XXY30L.2	duan	2018	30002370	SRR7851732	NA	1.2	39.7	0	0
Saccharomyces cerevisiae	XXYS1.4	duan	2018	30002370	SRR7851931	NA	1.13	45.29	0	0
Saccharomyces cerevisiae	XXYS14.1	duan	2018	30002370	SRR7851759	NA	2.98	50.87	0	0
Saccharomyces cerevisiae	XZ10.1	duan	2018	30002370	SRR7851837	NA	0	9.15	0	0
Saccharomyces cerevisiae	XZ2.1	duan	2018	30002370	SRR7851834	NA	0	10.06	0	0
Saccharomyces cerevisiae	XZ3.1	duan	2018	30002370	SRR7851833	NA	0	9.27	0	0
Saccharomyces cerevisiae	XZ4.1	duan	2018	30002370	SRR7851836	NA	0	9.16	0	0
Saccharomyces cerevisiae	XZ4.2	duan	2018	30002370	SRR7851835	NA	0.46	8.93	0	0
Saccharomyces cerevisiae	XZ7	duan	2018	30002370	SRR7851838	NA	0	9.08	0	0
Saccharomyces cerevisiae	YM3.1	duan	2018	30002370	SRR7851803	NA	4.81	23.52	0	0
Saccharomyces cerevisiae	YN1	duan	2018	30002370	SRR7851937	NA	1.57	8.45	0	0
Saccharomyces cerevisiae	YN2	duan	2018	30002370	SRR7851892	NA	0.37	13.72	0	0
Saccharomyces cerevisiae	YN3	duan	2018	30002370	SRR7851932	NA	3.55	41.01	0	0
Saccharomyces cerevisiae	YN4	duan	2018	30002370	SRR7851933	NA	4.73	20.72	0	0
Saccharomyces cerevisiae	YN5	duan	2018	30002370	SRR7851848	NA	0.89	10.44	0	0
Saccharomyces cerevisiae	YN6	duan	2018	30002370	SRR7851760	NA	0	12.65	0	0
Saccharomyces cerevisiae	ZJ1	duan	2018	30002370	SRR7851867	NA	1.21	25.2	0	0
Saccharomyces cerevisiae	ZJ2	duan	2018	30002370	SRR7851868	NA	4.23	31.85	0	0
Saccharomyces cerevisiae	BE001	gallone	2016	27610566	SRR5678584	NA	0	4.05	0	0
Saccharomyces cerevisiae	BE002	gallone	2016	27610566	SRR5678585	NA	3.9	13.23	0	0
Saccharomyces cerevisiae	BE003	gallone	2016	27610566	SRR5678608	NA	1.06	6.03	0	0
Saccharomyces cerevisiae	BE004	gallone	2016	27610566	SRR5678609	NA	0.95	7.11	0	0
Saccharomyces cerevisiae	BE005	gallone	2016	27610566	SRR5678606	NA	2.11	10.9	0	0
Saccharomyces cerevisiae	BE006	gallone	2016	27610566	SRR5678607	NA	2.58	11.41	0	0
Saccharomyces cerevisiae	BE007	gallone	2016	27610566	SRR5678596	NA	0.26	5.35	0	0
Saccharomyces cerevisiae	BE008	gallone	2016	27610566	SRR5678600	NA	0.99	8.23	0	0
Saccharomyces cerevisiae	BE009	gallone	2016	27610566	SRR5678576	NA	0.24	3.46	0	0
Saccharomyces cerevisiae	BE010	gallone	2016	27610566	SRR5678577	NA	0.01	4.63	0	0
Saccharomyces cerevisiae	BE011	gallone	2016	27610566	SRR5678570	NA	0.39	6.48	0	0
Saccharomyces cerevisiae	BE012	gallone	2016	27610566	SRR5678571	NA	0.42	6.3	0	0
Saccharomyces cerevisiae	BE013	gallone	2016	27610566	SRR5678568	NA	0.88	6.58	0	0
Saccharomyces cerevisiae	BE014	gallone	2016	27610566	SRR5678569	NA	0	3.92	0	0
Saccharomyces cerevisiae	BE015	gallone	2016	27610566	SRR5678566	NA	0	5.48	0	0
Saccharomyces cerevisiae	BE016	gallone	2016	27610566	SRR5678567	NA	0	6.96	0	0
Saccharomyces cerevisiae	BE017	gallone	2016	27610566	SRR5678564	NA	0	5.2	0	0
Saccharomyces cerevisiae	BE018	gallone	2016	27610566	SRR5678565	NA	0.9	10.95	0	0.01
Saccharomyces cerevisiae	BE019	gallone	2016	27610566	SRR5678572	NA	0.28	7.33	0	0
Saccharomyces cerevisiae	BE020	gallone	2016	27610566	SRR5678573	NA	0	3.41	0	0
Saccharomyces cerevisiae	BE021	gallone	2016	27610566	SRR5678680	NA	0.86	7.07	0	0
Saccharomyces cerevisiae	BE022	gallone	2016	27610566	SRR5678679	NA	0	8.14	0	0
Saccharomyces cerevisiae	BE023	gallone	2016	27610566	SRR5678678	NA	2.49	10.91	0	0
Saccharomyces cerevisiae	BE024	gallone	2016	27610566	SRR5678677	NA	0.43	4.35	0	0.01
Saccharomyces cerevisiae	BE025	gallone	2016	27610566	SRR5678676	NA	2.3	10.11	0	0
Saccharomyces cerevisiae	BE026	gallone	2016	27610566	SRR5678675	NA	0	8.39	0	0
Saccharomyces cerevisiae	BE027	gallone	2016	27610566	SRR5678674	NA	0.87	6.59	0	0
Saccharomyces cerevisiae	BE028	gallone	2016	27610566	SRR5678673	NA	3.11	12.76	0	0
Saccharomyces cerevisiae	BE029	gallone	2016	27610566	SRR5678672	NA	3.22	13.07	0	0
Saccharomyces cerevisiae	BE030	gallone	2016	27610566	SRR5678671	NA	0	4.37	0	0
Saccharomyces cerevisiae	BE031	gallone	2016	27610566	SRR5678683	NA	0	7.71	0	0.01
Saccharomyces cerevisiae	BE032	gallone	2016	27610566	SRR5678684	NA	0	3.74	0	0.01
Saccharomyces cerevisiae	BE033	gallone	2016	27610566	SRR5678685	NA	0.47	3.65	0	0
Saccharomyces cerevisiae	BE034	gallone	2016	27610566	SRR5678686	NA	0.83	7.8	0	0
Saccharomyces cerevisiae	BE035	gallone	2016	27610566	SRR5678687	NA	0.62	5.01	0	0
Saccharomyces cerevisiae	BE036	gallone	2016	27610566	SRR5678688	NA	0	4.25	0	0
Saccharomyces cerevisiae	BE037	gallone	2016	27610566	SRR5678689	NA	0.25	4.66	0	0
Saccharomyces cerevisiae	BE038	gallone	2016	27610566	SRR5678690	NA	1.37	9.44	0	0
Saccharomyces cerevisiae	BE039	gallone	2016	27610566	SRR5678681	NA	0.42	8.1	0	0
Saccharomyces cerevisiae	BE040	gallone	2016	27610566	SRR5678682	NA	0.38	7.1	0	0
Saccharomyces cerevisiae	BE041	gallone	2016	27610566	SRR5678616	NA	0.78	7.83	0	0.02
Saccharomyces cerevisiae	BE042	gallone	2016	27610566	SRR5678615	NA	0.68	8.2	0	0.01
Saccharomyces cerevisiae	BE043	gallone	2016	27610566	SRR5678618	NA	0	8.2	0	0
Saccharomyces cerevisiae	BE044	gallone	2016	27610566	SRR5688140_SRR5688141	NA	0.19	7.92	0	0
Saccharomyces cerevisiae	BE045	gallone	2016	27610566	SRR5688142_SRR5688143	NA	0.09	7	0	0
Saccharomyces cerevisiae	BE046	gallone	2016	27610566	SRR5688144_SRR5688145	NA	1.29	14.71	0	0.01
Saccharomyces cerevisiae	BE047	gallone	2016	27610566	SRR5688146_SRR5688147	NA	0.19	4.78	0	0
Saccharomyces cerevisiae	BE048	gallone	2016	27610566	SRR5688148_SRR5688149	NA	0.21	5.94	0	0
Saccharomyces cerevisiae	BE049	gallone	2016	27610566	SRR5688150_SRR5688151	NA	0	5.4	0	0
Saccharomyces cerevisiae	BE050	gallone	2016	27610566	SRR5688152_SRR5688153	NA	0.12	6.33	0	0
Saccharomyces cerevisiae	BE051	gallone	2016	27610566	SRR5688154_SRR5688155	NA	0.51	7.33	0	0
Saccharomyces cerevisiae	BE052	gallone	2016	27610566	SRR5688156_SRR5688157	NA	0.18	7.94	0	0
Saccharomyces cerevisiae	BE053	gallone	2016	27610566	SRR5688158_SRR5688159	NA	0	5.23	0	0.01
Saccharomyces cerevisiae	BE054	gallone	2016	27610566	SRR5688160_SRR5688161	NA	0	5.52	0	0
Saccharomyces cerevisiae	BE055	gallone	2016	27610566	SRR5688162_SRR5688163	NA	0.26	5.89	0	0
Saccharomyces cerevisiae	BE056	gallone	2016	27610566	SRR5688164_SRR5688165	NA	0.2	5.9	0	0
Saccharomyces cerevisiae	BE057	gallone	2016	27610566	SRR5688166_SRR5688167	NA	0.2	6.62	0	0
Saccharomyces cerevisiae	BE058	gallone	2016	27610566	SRR5688168_SRR5688169	NA	0.28	7.85	0	0
Saccharomyces cerevisiae	BE059	gallone	2016	27610566	SRR5688170_SRR5688171	NA	0.25	7.29	0	0.01
Saccharomyces cerevisiae	BE060	gallone	2016	27610566	SRR5688172_SRR5688173	NA	0.37	6.51	0	0
Saccharomyces cerevisiae	BE061	gallone	2016	27610566	SRR5688174_SRR5688175	NA	1.26	9.88	0	0
Saccharomyces cerevisiae	BE062	gallone	2016	27610566	SRR5688176_SRR5688177	NA	0	5.87	0	0
Saccharomyces cerevisiae	BE063	gallone	2016	27610566	SRR5688178_SRR5688179	NA	0	10.81	0	0.01
Saccharomyces cerevisiae	BE064	gallone	2016	27610566	SRR5688180_SRR5688181	NA	0.2	6.21	0	0.01
Saccharomyces cerevisiae	BE065	gallone	2016	27610566	SRR5688182_SRR5688183	NA	0.38	7.4	0	0.01
Saccharomyces cerevisiae	BE066	gallone	2016	27610566	SRR5688184_SRR5688185	NA	0.15	7.53	0	0
Saccharomyces cerevisiae	BE067	gallone	2016	27610566	SRR5688186_SRR5688187	NA	0.18	9.32	0	0
Saccharomyces cerevisiae	BE068	gallone	2016	27610566	SRR5688188_SRR5688189	NA	0.17	6.79	0	0
Saccharomyces cerevisiae	BE069	gallone	2016	27610566	SRR5688190_SRR5688191	NA	0	4.9	0	0.01
Saccharomyces cerevisiae	BE070	gallone	2016	27610566	SRR5688192_SRR5688193	NA	0	5.36	0	0.01
Saccharomyces cerevisiae	BE071	gallone	2016	27610566	SRR5688194_SRR5688195	NA	0	8.46	0	0
Saccharomyces cerevisiae	BE072	gallone	2016	27610566	SRR5688196_SRR5688197	NA	0	6.31	0	0.01
Saccharomyces cerevisiae	BE073	gallone	2016	27610566	SRR5688198_SRR5688199	NA	0.56	11.06	0	0.01
Saccharomyces cerevisiae	BE074	gallone	2016	27610566	SRR5688200_SRR5688201	NA	0	7.45	0	0
Saccharomyces cerevisiae	BE075	gallone	2016	27610566	SRR5688202_SRR5688203	NA	0	8.73	0	0
Saccharomyces cerevisiae	BE076	gallone	2016	27610566	SRR5688204_SRR5688205	NA	0	11.62	0	0
Saccharomyces cerevisiae	BE077	gallone	2016	27610566	SRR5688206_SRR5688207	NA	0	8.8	0	0
Saccharomyces cerevisiae	BE078	gallone	2016	27610566	SRR5688208_SRR5688209	NA	0	10	0	0
Saccharomyces cerevisiae	BE079	gallone	2016	27610566	SRR5688210_SRR5688211	NA	0	8.58	0	0.02
Saccharomyces cerevisiae	BE080	gallone	2016	27610566	SRR5688212_SRR5688213	NA	1.71	13.05	0	0.18
Saccharomyces cerevisiae	BE081	gallone	2016	27610566	SRR5688214_SRR5688215	NA	0	10.87	0	0
Saccharomyces cerevisiae	BE082	gallone	2016	27610566	SRR5688216_SRR5688217	NA	0.2	8.51	0	0.01
Saccharomyces cerevisiae	BE083	gallone	2016	27610566	SRR5688218_SRR5688219	NA	0.9	10.56	0	0.02
Saccharomyces cerevisiae	BE084	gallone	2016	27610566	SRR5688220_SRR5688221	NA	1.11	10.76	0	0.01
Saccharomyces cerevisiae	BE085	gallone	2016	27610566	SRR5688222_SRR5688223	NA	0.51	9.92	0	0
Saccharomyces cerevisiae	BE086	gallone	2016	27610566	SRR5688224_SRR5688225	NA	0.55	8.86	0	0.02
Saccharomyces cerevisiae	BE087	gallone	2016	27610566	SRR5688226_SRR5688227	NA	0.53	9.25	0	0.01
Saccharomyces cerevisiae	BE088	gallone	2016	27610566	SRR5688228_SRR5688229	NA	1.02	8.6	0	0.01
Saccharomyces cerevisiae	BE089	gallone	2016	27610566	SRR5688230_SRR5688231	NA	0	6.42	0	0.02
Saccharomyces cerevisiae	BE090	gallone	2016	27610566	SRR5688232_SRR5688233	NA	0.16	6.99	0	0
Saccharomyces cerevisiae	BE091	gallone	2016	27610566	SRR5688234_SRR5688235	NA	0	6.79	0	0.04
Saccharomyces cerevisiae	BE092	gallone	2016	27610566	SRR5688236_SRR5688237	NA	0.99	8.25	0	0.01
Saccharomyces cerevisiae	BE093	gallone	2016	27610566	SRR5688238_SRR5688239	NA	0	6.74	0	0
Saccharomyces cerevisiae	BE094	gallone	2016	27610566	SRR5688240_SRR5688241	NA	0.16	6.87	0	0
Saccharomyces cerevisiae	BE095	gallone	2016	27610566	SRR5688242_SRR5688243	NA	0.22	9.74	0	0.01
Saccharomyces cerevisiae	BE096	gallone	2016	27610566	SRR5688244_SRR5688245	NA	0.22	11.03	0	0.06
Saccharomyces cerevisiae	BE097	gallone	2016	27610566	SRR5688246_SRR5688247	NA	0.21	11.62	0	0
Saccharomyces cerevisiae	BE098	gallone	2016	27610566	SRR5688248_SRR5688249	NA	0.17	9.56	0	0.01
Saccharomyces cerevisiae	BE099	gallone	2016	27610566	SRR5688250_SRR5688251	NA	0.1	8	0	0.01
Saccharomyces cerevisiae	BE100	gallone	2016	27610566	SRR5688252_SRR5688253	NA	0.19	6.7	0	0.01
Saccharomyces cerevisiae	BE101	gallone	2016	27610566	SRR5688254_SRR5688255	NA	0.2	7.03	0	0.01
Saccharomyces cerevisiae	BE102	gallone	2016	27610566	SRR5688256_SRR5688257	NA	0.21	10.91	0	0.03
Saccharomyces cerevisiae	BI001	gallone	2016	27610566	SRR5678612	NA	0.94	13.44	0	0.01
Saccharomyces cerevisiae	BI002	gallone	2016	27610566	SRR5678610	NA	1.29	7.77	0	0
Saccharomyces cerevisiae	BI003	gallone	2016	27610566	SRR5678579	NA	0.98	12.57	0	0.01
Saccharomyces cerevisiae	BI004	gallone	2016	27610566	SRR5678578	NA	0.96	13.79	0	0
Saccharomyces cerevisiae	BI005	gallone	2016	27610566	SRR5678581	NA	1.08	9	0	0
Saccharomyces cerevisiae	BR001	gallone	2016	27610566	SRR5678580	NA	2.22	9.16	0	0
Saccharomyces cerevisiae	BR002	gallone	2016	27610566	SRR5678575	NA	1.47	9.33	0.03	0.17
Saccharomyces cerevisiae	BR003	gallone	2016	27610566	SRR5678574	NA	2.55	11.63	0	0
Saccharomyces cerevisiae	BR004	gallone	2016	27610566	SRR5678552	NA	1.95	9.4	0	0.01
Saccharomyces cerevisiae	LA001	gallone	2016	27610566	SRR5678553	NA	0	7.13	0	0
Saccharomyces cerevisiae	LA002	gallone	2016	27610566	SRR5688258_SRR5688259	NA	2.57	23.72	0	0
Saccharomyces cerevisiae	SA001	gallone	2016	27610566	SRR5678551	NA	0.01	12.51	0	0
Saccharomyces cerevisiae	SA002	gallone	2016	27610566	SRR5678548	NA	0	3.72	0	0
Saccharomyces cerevisiae	SA003	gallone	2016	27610566	SRR5678549	NA	7.27	28.13	0	0
Saccharomyces cerevisiae	SA004	gallone	2016	27610566	SRR5678546	NA	5.49	17.68	0	0
Saccharomyces cerevisiae	SA005	gallone	2016	27610566	SRR5678547	NA	1.96	15.61	0	0
Saccharomyces cerevisiae	SA006	gallone	2016	27610566	SRR5678544	NA	0.47	14.08	0	0
Saccharomyces cerevisiae	SA007	gallone	2016	27610566	SRR5678545	NA	2.37	15.91	0	0.01
Saccharomyces cerevisiae	SP001	gallone	2016	27610566	SRR5678664	NA	3.04	13.72	0	0
Saccharomyces cerevisiae	SP002	gallone	2016	27610566	SRR5678663	NA	0.47	3.98	0	0.01
Saccharomyces cerevisiae	SP003	gallone	2016	27610566	SRR5678662	NA	1.43	9.4	0	0
Saccharomyces cerevisiae	SP004	gallone	2016	27610566	SRR5678661	NA	0	6.74	0	0
Saccharomyces cerevisiae	SP005	gallone	2016	27610566	SRR5678668	NA	0	8.58	0	0.01
Saccharomyces cerevisiae	SP006	gallone	2016	27610566	SRR5678667	NA	0	7.17	0	0.37
Saccharomyces cerevisiae	SP007	gallone	2016	27610566	SRR5678666	NA	0.91	7.74	0	0
Saccharomyces cerevisiae	SP008	gallone	2016	27610566	SRR5688260_SRR5688261	NA	1.32	11.54	0	0.02
Saccharomyces cerevisiae	SP009	gallone	2016	27610566	SRR5688262_SRR5688263	NA	2.18	11.32	0	0.01
Saccharomyces cerevisiae	SP010	gallone	2016	27610566	SRR5688264_SRR5688265	NA	0.68	7.87	0	0.01
Saccharomyces cerevisiae	SP011	gallone	2016	27610566	SRR5688266_SRR5688267	NA	0	5.71	0	0.01
Saccharomyces cerevisiae	WI001	gallone	2016	27610566	SRR5678636	NA	0.47	4	0	0
Saccharomyces cerevisiae	WI002	gallone	2016	27610566	SRR5678637	NA	1.86	22.34	0	0
Saccharomyces cerevisiae	WI003	gallone	2016	27610566	SRR5678638	NA	0.01	2.72	0	0
Saccharomyces cerevisiae	WI004	gallone	2016	27610566	SRR5678631	NA	0	4.04	0	0
Saccharomyces cerevisiae	WI005	gallone	2016	27610566	SRR5678632	NA	1.95	7.72	0	0
Saccharomyces cerevisiae	WI006	gallone	2016	27610566	SRR5678633	NA	0.01	3.3	0	0
Saccharomyces cerevisiae	WI007	gallone	2016	27610566	SRR5678634	NA	0.57	4.2	0	0.01
Saccharomyces cerevisiae	WI008	gallone	2016	27610566	SRR5678639	NA	1.63	10.82	0	0
Saccharomyces cerevisiae	WI009	gallone	2016	27610566	SRR5678640	NA	0.28	3.77	0	0
Saccharomyces cerevisiae	WI010	gallone	2016	27610566	SRR5678652	NA	0.46	3.75	0	0
Saccharomyces cerevisiae	WI011	gallone	2016	27610566	SRR5678651	NA	0.03	3.39	0	0
Saccharomyces cerevisiae	WI012	gallone	2016	27610566	SRR5678654	NA	0.23	3.53	0	0
Saccharomyces cerevisiae	WI013	gallone	2016	27610566	SRR5678653	NA	0.52	4.2	0	0
Saccharomyces cerevisiae	WI014	gallone	2016	27610566	SRR5678656	NA	0	3.11	0	0
Saccharomyces cerevisiae	WI015	gallone	2016	27610566	SRR5678655	NA	0	3.33	0	0.02
Saccharomyces cerevisiae	WI016	gallone	2016	27610566	SRR5678658	NA	1.59	11.31	0	0
Saccharomyces cerevisiae	WI017	gallone	2016	27610566	SRR5678657	NA	0	3.07	0	0
Saccharomyces cerevisiae	WI018	gallone	2016	27610566	SRR5678660	NA	0.49	4.2	0	0
Saccharomyces cerevisiae	WI019	gallone	2016	27610566	SRR5688274_SRR5688275	NA	1.79	12.38	0	0.01
Saccharomyces cerevisiae	WL001	gallone	2016	27610566	SRR5678626	NA	3.5	11.08	0	0
Saccharomyces cerevisiae	WL002	gallone	2016	27610566	SRR5678627	NA	3	9.71	0	0.01
Saccharomyces cerevisiae	WL003	gallone	2016	27610566	SRR5678624	NA	1.87	11.17	0	0
Saccharomyces cerevisiae	WL004	gallone	2016	27610566	SRR5678625	NA	0	11.85	0	0
Saccharomyces cerevisiae	WL005	gallone	2016	27610566	SRR5688268_SRR5688269	NA	1.99	14.33	0	0.02
Saccharomyces cerevisiae	WL006	gallone	2016	27610566	SRR5688270_SRR5688271	NA	1.56	11.76	0	0.01
Saccharomyces cerevisiae	WL007	gallone	2016	27610566	SRR5688272_SRR5688273	NA	2.03	13.1	0	0.01
Saccharomyces cerevisiae	CDRDR_sf_H	gayevskiy	2016	27744274	SRR1300187	NA	0	4.66	0	0
Saccharomyces cerevisiae	CRIRIwf_A11	gayevskiy	2016	27744274	SRR1300188	NA	2.21	6.53	0	0
Saccharomyces cerevisiae	HB_C_KOROKIPO_12	gayevskiy	2016	27744274	SRR1382197	NA	0	4.19	0	0
Saccharomyces cerevisiae	HB_C_KOROKIPO_3	gayevskiy	2016	27744274	SRR1300172	NA	0	2.09	0	0
Saccharomyces cerevisiae	HB_C_OMARUNUI_14	gayevskiy	2016	27744274	SRR1382198	NA	0	4.23	0	0
Saccharomyces cerevisiae	HB_C_OMARUNUI_6	gayevskiy	2016	27744274	SRR1300174	NA	0	3.54	0	0
Saccharomyces cerevisiae	HB_C_OMARUNUI_7	gayevskiy	2016	27744274	SRR1300175	NA	0	3.32	0	0
Saccharomyces cerevisiae	HB_C_TUKITUKI1_16	gayevskiy	2016	27744274	SRR1382199	NA	1.57	5.82	0	0
Saccharomyces cerevisiae	HB_C_TUKITUKI2_10	gayevskiy	2016	27744274	SRR1382200	NA	0	3.35	0	0
Saccharomyces cerevisiae	HB_C_TUKITUKI2_4	gayevskiy	2016	27744274	SRR1300200	NA	0	3.31	0	0
Saccharomyces cerevisiae	HB_S_BILANCHER_12	gayevskiy	2016	27744274	SRR1382202	NA	0	3.63	0	0
Saccharomyces cerevisiae	HB_S_BILANCHER_6	gayevskiy	2016	27744274	SRR1300182	NA	0	3.33	0	0
Saccharomyces cerevisiae	HB_S_GIMBLETTROAD_14	gayevskiy	2016	27744274	SRR1382203	NA	0	4.73	0	0
Saccharomyces cerevisiae	HB_S_GIMBLETTROAD_16	gayevskiy	2016	27744274	SRR1382204	NA	0	5.24	0	0
Saccharomyces cerevisiae	HB_S_GIMBLETTROAD_22	gayevskiy	2016	27744274	SRR1300185	NA	0	3.69	0	0
Saccharomyces cerevisiae	HB_S_GIMBLETTROAD_5	gayevskiy	2016	27744274	SRR1300186	NA	1.43	11.82	0	0
Saccharomyces cerevisiae	HB_S_GIMBLETTROAD_9	gayevskiy	2016	27744274	SRR1300201	NA	0	3.33	0	0
Saccharomyces cerevisiae	HCNKIsf_G7	gayevskiy	2016	27744274	SRR1300189	NA	0	3.53	0	0
Saccharomyces cerevisiae	HCNTHsf_C5	gayevskiy	2016	27744274	SRR1300190	NA	0	2.32	0	0
Saccharomyces cerevisiae	HCNTHsf_F8	gayevskiy	2016	27744274	SRR1300191	NA	0.9	4.82	0	0
Saccharomyces cerevisiae	HPRMAwf_D10	gayevskiy	2016	27744274	SRR1300192	NA	0	2.41	0	0
Saccharomyces cerevisiae	HPRMTsf_H7	gayevskiy	2016	27744274	SRR1300193	NA	0	3.33	0	0
Saccharomyces cerevisiae	MARARsf_A10	gayevskiy	2016	27744274	SRR1300194	NA	0.43	5.89	0	0
Saccharomyces cerevisiae	MTKSKsf_E2	gayevskiy	2016	27744274	SRR1300195	NA	0	3.6	0	0
Saccharomyces cerevisiae	NSEBRsf_A9	gayevskiy	2016	27744274	SRR1300196	NA	0	2.92	0	0
Saccharomyces cerevisiae	NSERVsf_F8	gayevskiy	2016	27744274	SRR1300197	NA	0	2.83	0	0.02
Saccharomyces cerevisiae	Soil1	gayevskiy	2016	27744274	SRR1300203	NA	0	3.13	0	0
Saccharomyces cerevisiae	Sol2	gayevskiy	2016	27744274	SRR1300157	NA	0	3.24	0	0
Saccharomyces cerevisiae	T.52_2H	gayevskiy	2016	27744274	SRR1300158	NA	0	2.96	0	0
Saccharomyces cerevisiae	T.52_3A	gayevskiy	2016	27744274	SRR1300159	NA	0	3.29	0	0
Saccharomyces cerevisiae	T.52_3C	gayevskiy	2016	27744274	SRR1300160	NA	0	2.48	0	0
Saccharomyces cerevisiae	T.52_5A	gayevskiy	2016	27744274	SRR1300161	NA	0	2.92	0	0
Saccharomyces cerevisiae	T.52_5E	gayevskiy	2016	27744274	SRR1300162	NA	0	3.83	0	0
Saccharomyces cerevisiae	T16	gayevskiy	2016	27744274	SRR1300152	NA	0	3.16	0	0
Saccharomyces cerevisiae	T52	gayevskiy	2016	27744274	SRR1300153	NA	0	3.14	0	0
Saccharomyces cerevisiae	T63	gayevskiy	2016	27744274	SRR1300154	NA	0	2.83	0	0
Saccharomyces cerevisiae	T78	gayevskiy	2016	27744274	SRR1300155	NA	0	3.67	0	0
Saccharomyces cerevisiae	T8	gayevskiy	2016	27744274	SRR1300156	NA	0	4.01	0	0
Saccharomyces cerevisiae	TNPLST-S-2	gayevskiy	2016	27744274	SRR1300202	NA	0	3.1	0	0
Saccharomyces cerevisiae	WA_C_CODDINGTON_2	gayevskiy	2016	27744274	SRR1300163	NA	0.42	3.99	0	0
Saccharomyces cerevisiae	WA_C_KINGSMILL_10	gayevskiy	2016	27744274	SRR1382193	NA	0	3.02	0	0
Saccharomyces cerevisiae	WA_C_MATES_10	gayevskiy	2016	27744274	SRR1382194	NA	0	3.37	0	0
Saccharomyces cerevisiae	WA_C_MATES_13	gayevskiy	2016	27744274	SRR1382195	NA	0	3.23	0	0
Saccharomyces cerevisiae	WA_C_WAITAKEREROAD_7	gayevskiy	2016	27744274	SRR1300167	NA	0	2.85	0	0
Saccharomyces cerevisiae	WI_C_MB95MBMZ_4	gayevskiy	2016	27744274	SRR1300168	NA	0	3.42	0	0
Saccharomyces cerevisiae	WI_C_MBSP_15	gayevskiy	2016	27744274	SRR1382196	NA	0	3.13	0	0
Saccharomyces cerevisiae	WI_C_MBSP_4	gayevskiy	2016	27744274	SRR1300170	NA	0	4.47	0	0
Saccharomyces cerevisiae	WI_S_JASA_13	gayevskiy	2016	27744274	SRR1382201	NA	0	3.55	0	0
Saccharomyces cerevisiae	WI_S_JASA_5	gayevskiy	2016	27744274	SRR1300179	NA	0	3.12	0	0
Saccharomyces cerevisiae	WI_S_OAKURA_4	gayevskiy	2016	27744274	SRR1300180	NA	0	3.7	0	0
Saccharomyces cerevisiae	WSERCsf_G4	gayevskiy	2016	27744274	SRR1300198	NA	0	4.44	0	0
Saccharomyces cerevisiae	WSETAwf_B1	gayevskiy	2016	27744274	SRR1300199	NA	0	3.4	0	0
Saccharomyces cerevisiae	CBS 1585	goncalves	2016	27720622	ERR1352870	NA	0	12.31	0	0
Saccharomyces cerevisiae	CBS 1598	goncalves	2016	27720622	ERR1352871	NA	0.38	13.45	0	0
Saccharomyces cerevisiae	CBS 435	goncalves	2016	27720622	ERR1352869	NA	0.4	13.24	0	0
Saccharomyces cerevisiae	EN14S01	goncalves	2016	27720622	ERR1352880	NA	0.17	25.63	0	0
Saccharomyces cerevisiae	Fermicru 4F9	goncalves	2016	27720622	ERR1352843	NA	0	2.91	0	0
Saccharomyces cerevisiae	FostersB	goncalves	2016	27720622	ERR1352861	NA	0.29	3.5	0	0
Saccharomyces cerevisiae	FostersO	goncalves	2016	27720622	ERR1352859	NA	0.18	3.01	0	0.01
Saccharomyces cerevisiae	NRRL-Y-11572	goncalves	2016	27720622	ERR1352873	NA	3.98	18.57	0	0
Saccharomyces cerevisiae	NRRL-Y-12844	goncalves	2016	27720622	ERR1352877	NA	1.3	9.38	0	0
Saccharomyces cerevisiae	NRRL-YB-4084	goncalves	2016	27720622	ERR1352878	NA	0.01	6.41	0	0
Saccharomyces cerevisiae	Platinum	goncalves	2016	27720622	ERR1352865	NA	0.97	3.87	0	0.01
Saccharomyces cerevisiae	PYCC 4226	goncalves	2016	27720622	ERR1352867	NA	0.49	3.84	0	0
Saccharomyces cerevisiae	TUM 127	goncalves	2016	27720622	ERR1352876	NA	1.67	11.27	0	0
Saccharomyces cerevisiae	TUM 148	goncalves	2016	27720622	ERR1352854	NA	0.16	4.36	0	0
Saccharomyces cerevisiae	TUM 149	goncalves	2016	27720622	ERR1352845	NA	0	3.38	0	0
Saccharomyces cerevisiae	TUM 165	goncalves	2016	27720622	ERR1352860	NA	0.51	7.28	0	0
Saccharomyces cerevisiae	TUM 174	goncalves	2016	27720622	ERR1352853	NA	0.39	4.69	0	0
Saccharomyces cerevisiae	TUM 175	goncalves	2016	27720622	ERR1352847	NA	0	4.56	0	0
Saccharomyces cerevisiae	TUM 177	goncalves	2016	27720622	ERR1352852	NA	0.25	6.28	0	0
Saccharomyces cerevisiae	TUM 184	goncalves	2016	27720622	ERR1352872	NA	3.72	22.82	0	0
Saccharomyces cerevisiae	TUM 205	goncalves	2016	27720622	ERR1352846	NA	0.66	4	0	0.01
Saccharomyces cerevisiae	TUM 208	goncalves	2016	27720622	ERR1352849	NA	0.31	5.97	0	0
Saccharomyces cerevisiae	TUM 210	goncalves	2016	27720622	ERR1352863	NA	0	4.09	0	0
Saccharomyces cerevisiae	TUM 211	goncalves	2016	27720622	ERR1352864	NA	0.21	4.61	0	0
Saccharomyces cerevisiae	TUM 213	goncalves	2016	27720622	ERR1352856	NA	0.27	4.13	0	0
Saccharomyces cerevisiae	TUM 308	goncalves	2016	27720622	ERR1352851	NA	0.27	6.6	0	0.01
Saccharomyces cerevisiae	TUM 338	goncalves	2016	27720622	ERR1352855	NA	0.32	5.43	0	0
Saccharomyces cerevisiae	TUM 380	goncalves	2016	27720622	ERR1352874	NA	0.99	11.57	0	0
Saccharomyces cerevisiae	TUM 381	goncalves	2016	27720622	ERR1352844	NA	0	2.91	0	0
Saccharomyces cerevisiae	TUM 480	goncalves	2016	27720622	ERR1352868	NA	1.86	6.54	0	0
Saccharomyces cerevisiae	TUM 503	goncalves	2016	27720622	ERR1352858	NA	0.15	3.8	0	0
Saccharomyces cerevisiae	TUM 506	goncalves	2016	27720622	ERR1352866	NA	1.95	7.06	0	0
Saccharomyces cerevisiae	TUM 507	goncalves	2016	27720622	ERR1352848	NA	0	3.97	0	0.01
Saccharomyces cerevisiae	TUM 508	goncalves	2016	27720622	ERR1352862	NA	0.15	2.97	0	0.01
Saccharomyces cerevisiae	TUM 510	goncalves	2016	27720622	ERR1352857	NA	0.27	4.5	0	0
Saccharomyces cerevisiae	TUM 511	goncalves	2016	27720622	ERR1352842	NA	0	2.94	0	0
Saccharomyces cerevisiae	TUM 513	goncalves	2016	27720622	ERR1352850	NA	0.49	5.65	0	0
Saccharomyces cerevisiae	TUM 68	goncalves	2016	27720622	ERR1352875	NA	1.68	11.59	0	0
Saccharomyces cerevisiae	AHN1	han	2021	?	SRR13317174	NA	0	9.86	0	0
Saccharomyces cerevisiae	BJQ1	han	2021	?	SRR13317176	NA	0.84	13.22	0	0
Saccharomyces cerevisiae	BJQ2	han	2021	?	SRR13317177	NA	1.37	13.18	0	0
Saccharomyces cerevisiae	BJQ3	han	2021	?	SRR13317178	NA	0.57	10.15	0	0
Saccharomyces cerevisiae	BJQ4	han	2021	?	SRR13317179	NA	0.01	9.87	0	0.1
Saccharomyces cerevisiae	BJQ5	han	2021	?	SRR13317180	NA	0	9.25	0	0
Saccharomyces cerevisiae	BJQ6	han	2021	?	SRR13317181	NA	0.45	10.4	0	0
Saccharomyces cerevisiae	ETPF1	han	2021	?	SRR13317110	NA	0.01	6.29	0	0
Saccharomyces cerevisiae	ETPF10	han	2021	?	SRR13317107	NA	0.01	4.67	0	0
Saccharomyces cerevisiae	ETPF11	han	2021	?	SRR13317108	NA	0.03	5.13	0	0
Saccharomyces cerevisiae	ETPF12	han	2021	?	SRR13317109	NA	0.01	4.17	0	0
Saccharomyces cerevisiae	ETPF13	han	2021	?	SRR13317112	NA	0.02	3.29	0	0
Saccharomyces cerevisiae	ETPF2	han	2021	?	SRR13317113	NA	0.01	3.95	0	0
Saccharomyces cerevisiae	ETPF3	han	2021	?	SRR13317114	NA	0.01	5.47	0	0
Saccharomyces cerevisiae	ETPF4	han	2021	?	SRR13317115	NA	2.69	11.59	0	0
Saccharomyces cerevisiae	ETPF5	han	2021	?	SRR13317116	NA	2.49	12.14	0	0
Saccharomyces cerevisiae	ETPF6	han	2021	?	SRR13317117	NA	0.01	4.18	0	0
Saccharomyces cerevisiae	ETPF9	han	2021	?	SRR13317118	NA	0.01	4.26	0	0
Saccharomyces cerevisiae	ETPN14	han	2021	?	SRR13317119	NA	0.01	6.9	0	0
Saccharomyces cerevisiae	ETPN7	han	2021	?	SRR13317120	NA	0.01	6.09	0	0
Saccharomyces cerevisiae	ETPN8	han	2021	?	SRR13317121	NA	0.03	6.65	0	0
Saccharomyces cerevisiae	FJN1	han	2021	?	SRR13317060	NA	4.72	21.92	0	0
Saccharomyces cerevisiae	GSU1	han	2021	?	SRR13317061	NA	0.38	10.19	0	0
Saccharomyces cerevisiae	GXU1	han	2021	?	SRR13317062	NA	0.89	13.46	0	0
Saccharomyces cerevisiae	GZJ1	han	2021	?	SRR13317063	NA	0.01	9.78	0	0
Saccharomyces cerevisiae	GZJ2	han	2021	?	SRR13317065	NA	0	10.29	0	0
Saccharomyces cerevisiae	GZJ3	han	2021	?	SRR13317066	NA	0	10.14	0	0
Saccharomyces cerevisiae	GZJ4	han	2021	?	SRR13317067	NA	0	9.25	0	0
Saccharomyces cerevisiae	GZJ5	han	2021	?	SRR13317068	NA	0.01	9.87	0	0
Saccharomyces cerevisiae	GZU1	han	2021	?	SRR13317069	NA	0.75	12.73	0	0
Saccharomyces cerevisiae	HBU1	han	2021	?	SRR13317070	NA	1.08	10.23	0	0
Saccharomyces cerevisiae	HBU2	han	2021	?	SRR13317071	NA	0.83	13.07	0	0
Saccharomyces cerevisiae	HLJU1	han	2021	?	SRR13317072	NA	0.01	11.29	0	0
Saccharomyces cerevisiae	HNN1	han	2021	?	SRR13317073	NA	0.91	13.3	0	0
Saccharomyces cerevisiae	JMU1	han	2021	?	SRR13317077	NA	0.94	14.32	0	0
Saccharomyces cerevisiae	JSN1	han	2021	?	SRR13317078	NA	2.16	12.15	0	0
Saccharomyces cerevisiae	JSN2	han	2021	?	SRR13317079	NA	0.88	13.58	0	0
Saccharomyces cerevisiae	JSN3	han	2021	?	SRR13317080	NA	1.36	16.18	0	0
Saccharomyces cerevisiae	JSN4	han	2021	?	SRR13317081	NA	0.01	9.7	0	0
Saccharomyces cerevisiae	JSN5	han	2021	?	SRR13317082	NA	0.88	14.01	0	0
Saccharomyces cerevisiae	JSN6	han	2021	?	SRR13317076	NA	0.93	13.18	0	0
Saccharomyces cerevisiae	JSN7	han	2021	?	SRR13317074	NA	0	10.74	0	0
Saccharomyces cerevisiae	MAUF1	han	2021	?	SRR13317123	NA	5.09	19.38	0	0
Saccharomyces cerevisiae	MAUF2	han	2021	?	SRR13317124	NA	5.35	20.41	0	0
Saccharomyces cerevisiae	MAUN3	han	2021	?	SRR13317125	NA	5.06	19.04	0	0
Saccharomyces cerevisiae	MAUN4	han	2021	?	SRR13317126	NA	0.01	11.31	0	0
Saccharomyces cerevisiae	MAUN5	han	2021	?	SRR13317106	NA	4.56	17.49	0	0
Saccharomyces cerevisiae	NIGF1	han	2021	?	SRR13317129	NA	0.03	4.43	0	0
Saccharomyces cerevisiae	NIGF10	han	2021	?	SRR13317127	NA	0.01	12.78	0	0
Saccharomyces cerevisiae	NIGF12	han	2021	?	SRR13317128	NA	0.01	8.99	0	0
Saccharomyces cerevisiae	NIGF2	han	2021	?	SRR13317130	NA	0	4.04	0	0
Saccharomyces cerevisiae	NIGF3	han	2021	?	SRR13317132	NA	0.01	10.53	0	0
Saccharomyces cerevisiae	NIGF4	han	2021	?	SRR13317182	NA	0.02	10.99	0	0
Saccharomyces cerevisiae	NIGF5	han	2021	?	SRR13317131	NA	0	3.15	0	0
Saccharomyces cerevisiae	NIGF6	han	2021	?	SRR13317133	NA	0.03	7.54	0	0
Saccharomyces cerevisiae	NIGF7	han	2021	?	SRR13317134	NA	0.02	9.43	0	0
Saccharomyces cerevisiae	NIGF8	han	2021	?	SRR13317135	NA	0.01	9.08	0	0
Saccharomyces cerevisiae	NIGN11	han	2021	?	SRR13317136	NA	0.01	10.22	0	0
Saccharomyces cerevisiae	NIGN9	han	2021	?	SRR13317137	NA	0.01	8.82	0	0
Saccharomyces cerevisiae	SAF1	han	2021	?	SRR13317138	NA	2.48	9.51	0	0
Saccharomyces cerevisiae	SAF2	han	2021	?	SRR13317139	NA	2.99	10.7	0	0
Saccharomyces cerevisiae	SAF26	han	2021	?	SRR13317140	NA	1.66	12.06	0	0
Saccharomyces cerevisiae	SAF27	han	2021	?	SRR13317141	NA	0.01	11.34	0	0
Saccharomyces cerevisiae	SAF28	han	2021	?	SRR13317143	NA	0.01	10.53	0	0
Saccharomyces cerevisiae	SAF29	han	2021	?	SRR13317144	NA	0.02	11.96	0	0
Saccharomyces cerevisiae	SAF3	han	2021	?	SRR13317145	NA	0	4.36	0	0
Saccharomyces cerevisiae	SAF4	han	2021	?	SRR13317146	NA	0.05	4.29	0	0
Saccharomyces cerevisiae	SAF5	han	2021	?	SRR13317147	NA	2.28	9.18	0	0
Saccharomyces cerevisiae	SAN10	han	2021	?	SRR13317148	NA	1.68	12.27	0	0
Saccharomyces cerevisiae	SAN11	han	2021	?	SRR13317149	NA	0.03	4.39	0	0
Saccharomyces cerevisiae	SAN12	han	2021	?	SRR13317150	NA	0	2.97	0	0
Saccharomyces cerevisiae	SAN13	han	2021	?	SRR13317151	NA	0	3.14	0	0
Saccharomyces cerevisiae	SAN14	han	2021	?	SRR13317152	NA	1.26	8.85	0	0
Saccharomyces cerevisiae	SAN15	han	2021	?	SRR13317154	NA	1.23	7.63	0	0
Saccharomyces cerevisiae	SAN16	han	2021	?	SRR13317155	NA	1.43	8.63	0	0
Saccharomyces cerevisiae	SAN17	han	2021	?	SRR13317156	NA	1.21	8.14	0	0
Saccharomyces cerevisiae	SAN18	han	2021	?	SRR13317157	NA	1.32	8.22	0	0
Saccharomyces cerevisiae	SAN19	han	2021	?	SRR13317158	NA	1.27	8.4	0	0
Saccharomyces cerevisiae	SAN20	han	2021	?	SRR13317159	NA	0.02	6.33	0	0
Saccharomyces cerevisiae	SAN21	han	2021	?	SRR13317160	NA	0	6.09	0	0
Saccharomyces cerevisiae	SAN22	han	2021	?	SRR13317161	NA	2.34	9.63	0	0
Saccharomyces cerevisiae	SAN23	han	2021	?	SRR13317162	NA	1.32	8.93	0	0
Saccharomyces cerevisiae	SAN24	han	2021	?	SRR13317163	NA	0.02	3.15	0	0
Saccharomyces cerevisiae	SAN25	han	2021	?	SRR13317165	NA	0.01	3.09	0	0
Saccharomyces cerevisiae	SAN30	han	2021	?	SRR13317166	NA	1.58	11.8	0	0
Saccharomyces cerevisiae	SAN31	han	2021	?	SRR13317167	NA	1.31	12.62	0	0
Saccharomyces cerevisiae	SAN32	han	2021	?	SRR13317168	NA	1.59	13.32	0	0
Saccharomyces cerevisiae	SAN33	han	2021	?	SRR13317169	NA	1.34	13.17	0	0
Saccharomyces cerevisiae	SAN6	han	2021	?	SRR13317170	NA	0.02	4.67	0	0
Saccharomyces cerevisiae	SAN7	han	2021	?	SRR13317171	NA	0.01	4.66	0	0
Saccharomyces cerevisiae	SAN8	han	2021	?	SRR13317172	NA	4.32	17.3	0	0
Saccharomyces cerevisiae	SAN9	han	2021	?	SRR13317173	NA	5.18	19.18	0	0
Saccharomyces cerevisiae	SCN1	han	2021	?	SRR13317083	NA	0	9.36	0	0
Saccharomyces cerevisiae	SCN2	han	2021	?	SRR13317084	NA	3.14	17.66	0	0
Saccharomyces cerevisiae	SCN3	han	2021	?	SRR13317085	NA	0	6.34	0	0
Saccharomyces cerevisiae	SCN4	han	2021	?	SRR13317087	NA	0	8.74	0	0
Saccharomyces cerevisiae	SCN5	han	2021	?	SRR13317088	NA	0	6.81	0	0
Saccharomyces cerevisiae	SCN6	han	2021	?	SRR13317089	NA	2.91	17.84	0	0
Saccharomyces cerevisiae	SCN7	han	2021	?	SRR13317090	NA	3.11	18.39	0	0
Saccharomyces cerevisiae	SCN8	han	2021	?	SRR13317091	NA	2.96	16.19	0	0
Saccharomyces cerevisiae	SCN9	han	2021	?	SRR13317092	NA	1.56	11.94	0	0
Saccharomyces cerevisiae	SDN1	han	2021	?	SRR13317093	NA	0.89	14.12	0	0
Saccharomyces cerevisiae	SDU1	han	2021	?	SRR13317094	NA	0.84	12.95	0	0
Saccharomyces cerevisiae	SHXU1	han	2021	?	SRR13317095	NA	3.5	18.96	0	0
Saccharomyces cerevisiae	SXQ1	han	2021	?	SRR13317098	NA	1.69	13.03	0	0
Saccharomyces cerevisiae	SXQ10	han	2021	?	SRR13317096	NA	0.44	10.12	0	0
Saccharomyces cerevisiae	SXQ2	han	2021	?	SRR13317105	NA	2.52	15.46	0	0
Saccharomyces cerevisiae	SXQ3	han	2021	?	SRR13317099	NA	0.84	9.67	0	0
Saccharomyces cerevisiae	SXQ4	han	2021	?	SRR13317100	NA	0.49	10.23	0	0
Saccharomyces cerevisiae	SXQ5	han	2021	?	SRR13317101	NA	0.27	9.44	0	0
Saccharomyces cerevisiae	SXQ6	han	2021	?	SRR13317102	NA	0.59	10.38	0	0
Saccharomyces cerevisiae	SXQ7	han	2021	?	SRR13317103	NA	4.18	19.64	0	0
Saccharomyces cerevisiae	SXQ8	han	2021	?	SRR13317104	NA	0.83	10.04	0	0
Saccharomyces cerevisiae	SXQ9	han	2021	?	SRR13317111	NA	0.43	9.45	0	0
Saccharomyces cerevisiae	XJN1	han	2021	?	SRR13317122	NA	0.01	9.18	0	0
Saccharomyces cerevisiae	XJN2	han	2021	?	SRR13317183	NA	0.87	13.63	0	0
Saccharomyces cerevisiae	XJN3	han	2021	?	SRR13317142	NA	1.29	11.49	0	0
Saccharomyces cerevisiae	ZJH1	han	2021	?	SRR13317153	NA	0.85	13.48	0	0
Saccharomyces cerevisiae	ZJH2	han	2021	?	SRR13317164	NA	2.62	17.48	0	0
Saccharomyces cerevisiae	ZJH3	han	2021	?	SRR13317175	NA	0.87	14.49	0	0
Saccharomyces cerevisiae	ZJH4	han	2021	?	SRR13317064	NA	3.45	19.22	0	0
Saccharomyces cerevisiae	ZJH5	han	2021	?	SRR13317075	NA	1.77	15.27	0	0
Saccharomyces cerevisiae	ZJH6	han	2021	?	SRR13317086	NA	0.85	14.36	0	0
Saccharomyces cerevisiae	ZJH7	han	2021	?	SRR13317097	NA	3	18.58	0	0
Saccharomyces cerevisiae	ZJH8	han	2021	?	SRR13317184	NA	1.64	15.18	0	0
Saccharomyces cerevisiae	ZJH9	han	2021	?	SRR13317185	NA	1.69	15.04	0	0
Saccharomyces cerevisiae	#57	istace	2017	28369459	ERR1527942	NA	3.55	12.05	0	0.01
Saccharomyces cerevisiae	6.2_WLP570	istace	2017	28369459	ERR1527941	NA	0.5	6.71	0	0
Saccharomyces cerevisiae	CBS7962	istace	2017	28369459	ERR1527934	NA	0.9	9.12	0	0.82
Saccharomyces cerevisiae	CECT10266	istace	2017	28369459	ERR1527945	NA	0	6.33	0	0
Saccharomyces cerevisiae	CLIB1071	istace	2017	28369459	ERR1527929	NA	4.28	11.92	0	0
Saccharomyces cerevisiae	CLIB630	istace	2017	28369459	ERR1527946	NA	0	4.17	0	0
Saccharomyces cerevisiae	CLQCA_05-006	istace	2017	28369459	ERR1527935	NA	0.87	12.13	0	0.02
Saccharomyces cerevisiae	Dji2-2A(a)	istace	2017	28369459	ERR1527936	NA	0	8.14	0	0
Saccharomyces cerevisiae	GE14S01-7B	istace	2017	28369459	ERR1527939	NA	0.21	34.84	0	0
Saccharomyces cerevisiae	HE015	istace	2017	28369459	ERR1527937	NA	0	22.87	0	3.58
Saccharomyces cerevisiae	HN6	istace	2017	28369459	ERR1527932	NA	0	7.16	0	0
Saccharomyces cerevisiae	K12_2	istace	2017	28369459	ERR1527940	NA	1.63	14.25	0	0
Saccharomyces cerevisiae	Ponton 11	istace	2017	28369459	ERR1527933	NA	4.26	14.54	0	0
Saccharomyces cerevisiae	RP11.4.11	istace	2017	28369459	ERR1527943	NA	1.6	9.87	0	0
Saccharomyces cerevisiae	S288C	istace	2017	28369459	ERR1527928	NA	2.42	14.7	0	0
Saccharomyces cerevisiae	SX3	istace	2017	28369459	ERR1527926	NA	3.67	41.58	0	0
Saccharomyces cerevisiae	T73_1b	istace	2017	28369459	ERR1527930	NA	0	3.19	0	0
Saccharomyces cerevisiae	YJM454_1b	istace	2017	28369459	ERR1527927	NA	4.1	17.7	0	0
Saccharomyces cerevisiae	YPS134	istace	2017	28369459	ERR1527931	NA	2.72	12.88	0	0
Saccharomyces cerevisiae	AL1	kang	2019	30715293	SRR6114130	NA	0.78	8.85	0	0
Saccharomyces cerevisiae	AL3-h	kang	2019	30715293	SRR6114131	NA	1.56	7.14	0	0
Saccharomyces cerevisiae	CA1	kang	2019	30715293	SRR6114128	NA	0	5.69	0	0.94
Saccharomyces cerevisiae	CBS7960	kang	2019	30715293	SRR6114129	NA	1.89	10.07	0	0
Saccharomyces cerevisiae	CEN.PK113-7D	kang	2019	30715293	SRR6114134	NA	0.78	9.86	0	0
Saccharomyces cerevisiae	CLIB215	kang	2019	30715293	SRR6114135	NA	0	4.82	0	0
Saccharomyces cerevisiae	CLIB324	kang	2019	30715293	SRR6114132	NA	1.38	9.6	0	0
Saccharomyces cerevisiae	CLIB382	kang	2019	30715293	SRR6114133	NA	0	5.38	0	0
Saccharomyces cerevisiae	DBVPG1373	kang	2019	30715293	SRR6114148	NA	0	2.62	0	0
Saccharomyces cerevisiae	DBVPG1788	kang	2019	30715293	SRR6114127	NA	0	12.01	0	0
Saccharomyces cerevisiae	DBVPG6044	kang	2019	30715293	SRR6114142	NA	0	9.89	0	0
Saccharomyces cerevisiae	DBVPG6765	kang	2019	30715293	SRR6114143	NA	0	3.78	0	0
Saccharomyces cerevisiae	EthanolRed	kang	2019	30715293	SRR6114140	NA	0.81	12.54	0	0
Saccharomyces cerevisiae	GDB135-h	kang	2019	30715293	SRR6114141	NA	1.2	8.96	0	0.34
Saccharomyces cerevisiae	GDB325	kang	2019	30715293	SRR6114146	NA	1.68	11.26	0	0.29
Saccharomyces cerevisiae	GDB379	kang	2019	30715293	SRR6114147	NA	0.97	9.25	0	0
Saccharomyces cerevisiae	KKYS2-h	kang	2019	30715293	SRR6114144	NA	0	9.12	0	0
Saccharomyces cerevisiae	L.1528	kang	2019	30715293	SRR6114145	NA	0	2.76	0	0
Saccharomyces cerevisiae	LU1250	kang	2019	30715293	SRR6114138	NA	1.62	7.62	0	0
Saccharomyces cerevisiae	NCYC110	kang	2019	30715293	SRR6114139	NA	0	10.02	0	0
Saccharomyces cerevisiae	PW5	kang	2019	30715293	SRR6114119	NA	0	8.73	0	0
Saccharomyces cerevisiae	RM11	kang	2019	30715293	SRR6114118	NA	0	2.82	0	0
Saccharomyces cerevisiae	S288c	kang	2019	30715293	SRR6114117	NA	2.65	15.84	0	0
Saccharomyces cerevisiae	SK1	kang	2019	30715293	SRR6114116	NA	0	8.55	0	0
Saccharomyces cerevisiae	T7	kang	2019	30715293	SRR6114123	NA	5.56	19.18	0	0
Saccharomyces cerevisiae	T73	kang	2019	30715293	SRR6114122	NA	1.73	11.61	0	0
Saccharomyces cerevisiae	UWOPS03-461.4	kang	2019	30715293	SRR6114121	NA	0	8.97	0	0
Saccharomyces cerevisiae	UWOPS05-217.3	kang	2019	30715293	SRR6114120	NA	0	53.83	0	0
Saccharomyces cerevisiae	UWOPS05-227.2	kang	2019	30715293	SRR6114125	NA	0	53.75	0	0
Saccharomyces cerevisiae	Y10	kang	2019	30715293	SRR6114124	NA	5.42	19.43	0	0
Saccharomyces cerevisiae	Y55	kang	2019	30715293	SRR6114126	NA	0	6.36	0	0
Saccharomyces cerevisiae	YJM269	kang	2019	30715293	SRR6114149	NA	3.08	18.66	0	0
Saccharomyces cerevisiae	YJM975	kang	2019	30715293	SRR6114150	NA	0	3.52	0	0
Saccharomyces cerevisiae	YJM978	kang	2019	30715293	SRR6114151	NA	0	3.21	0	0
Saccharomyces cerevisiae	YPS128	kang	2019	30715293	SRR6114136	NA	3.79	16.66	0	0
Saccharomyces cerevisiae	YPS606	kang	2019	30715293	SRR6114137	NA	1.8	12.4	0	0
Saccharomyces cerevisiae	BY4716	kita	2017	29183975	SRR4210045	NA	1.74	10.12	0	0
Saccharomyces cerevisiae	YJM1077	kita	2017	29183975	SRR4209894	NA	0	7.9	0	0
Saccharomyces cerevisiae	YJM1078	kita	2017	29183975	SRR4209895	NA	0	4.7	0	0
Saccharomyces cerevisiae	YJM1083	kita	2017	29183975	SRR4209896	NA	0	6.28	0	0.01
Saccharomyces cerevisiae	YJM1129	kita	2017	29183975	SRR4210060	NA	0	3.22	0	0.03
Saccharomyces cerevisiae	YJM1132	kita	2017	29183975	SRR4209897	NA	0	1.59	0	0
Saccharomyces cerevisiae	YJM1133	kita	2017	29183975	SRR4209898	NA	0.75	8.21	0	0.02
Saccharomyces cerevisiae	YJM1190	kita	2017	29183975	SRR4209899	NA	0	3.5	0	0.01
Saccharomyces cerevisiae	YJM1192	kita	2017	29183975	SRR4209900	NA	0	9.71	0	0.07
Saccharomyces cerevisiae	YJM1197	kita	2017	29183975	SRR4209901	NA	0	6.39	0	0.06
Saccharomyces cerevisiae	YJM1199	kita	2017	29183975	SRR4209902	NA	0.87	13.58	0	0.04
Saccharomyces cerevisiae	YJM1202	kita	2017	29183975	SRR4209903	NA	2.02	20.97	0	0.02
Saccharomyces cerevisiae	YJM1250	kita	2017	29183975	SRR4209905	NA	0	2.92	0	0.04
Saccharomyces cerevisiae	YJM1252	kita	2017	29183975	SRR4209906	NA	0	6.61	0	0
Saccharomyces cerevisiae	YJM1273	kita	2017	29183975	SRR4209907	NA	2.3	10.25	0	0.01
Saccharomyces cerevisiae	YJM1290	kita	2017	29183975	SRR4209908	NA	0	4.4	0	0.01
Saccharomyces cerevisiae	YJM1293	kita	2017	29183975	SRR4209909	NA	0	2.25	0	0
Saccharomyces cerevisiae	YJM1304	kita	2017	29183975	SRR4209910	NA	2.09	6.12	0	0.04
Saccharomyces cerevisiae	YJM1307	kita	2017	29183975	SRR4209911	NA	0.97	6.38	0	0
Saccharomyces cerevisiae	YJM1311	kita	2017	29183975	SRR4209912	NA	0	5.41	0	0.03
Saccharomyces cerevisiae	YJM1326	kita	2017	29183975	SRR4209913	NA	0.85	13.82	0	0.02
Saccharomyces cerevisiae	YJM1332	kita	2017	29183975	SRR4209914	NA	0	3.93	0	0.03
Saccharomyces cerevisiae	YJM1336	kita	2017	29183975	SRR4209916	NA	0	4.26	0	0.04
Saccharomyces cerevisiae	YJM1338	kita	2017	29183975	SRR4209917	NA	0.81	9.47	0	0
Saccharomyces cerevisiae	YJM1339	kita	2017	29183975	SRR4209918	NA	0.82	8.66	0	0
Saccharomyces cerevisiae	YJM1341	kita	2017	29183975	SRR4209919	NA	0	3.29	0	0.02
Saccharomyces cerevisiae	YJM1342	kita	2017	29183975	SRR4209920	NA	4.8	33.76	0	0.01
Saccharomyces cerevisiae	YJM1343	kita	2017	29183975	SRR4209921	NA	1.87	13.43	0	0.01
Saccharomyces cerevisiae	YJM1355	kita	2017	29183975	SRR4209922	NA	0.65	4.2	0	0.26
Saccharomyces cerevisiae	YJM1356	kita	2017	29183975	SRR4209923	NA	0	3.28	0	0.04
Saccharomyces cerevisiae	YJM1381	kita	2017	29183975	SRR4209924	NA	0.71	6.38	0	0.02
Saccharomyces cerevisiae	YJM1383	kita	2017	29183975	SRR4209925	NA	0	3.87	0	0
Saccharomyces cerevisiae	YJM1385	kita	2017	29183975	SRR4209927	NA	5.4	14.81	0	0.03
Saccharomyces cerevisiae	YJM1386	kita	2017	29183975	SRR4209928	NA	1.92	7.83	0	0.04
Saccharomyces cerevisiae	YJM1387	kita	2017	29183975	SRR4209929	NA	0	6.82	0	0.01
Saccharomyces cerevisiae	YJM1389	kita	2017	29183975	SRR4209930	NA	1.79	14.12	0	0.01
Saccharomyces cerevisiae	YJM1399	kita	2017	29183975	SRR4209931	NA	0	6.08	0	0
Saccharomyces cerevisiae	YJM1400	kita	2017	29183975	SRR4209932	NA	2.86	16.55	0	0
Saccharomyces cerevisiae	YJM1401	kita	2017	29183975	SRR4209933	NA	3.41	20.13	0	0
Saccharomyces cerevisiae	YJM1402	kita	2017	29183975	SRR4209934	NA	0.83	5.68	0	0
Saccharomyces cerevisiae	YJM1403	kita	2017	29183975	SRR4209935	NA	0	4.37	0	0
Saccharomyces cerevisiae	YJM1414	kita	2017	29183975	SRR4209936	NA	0	2.4	0	0.02
Saccharomyces cerevisiae	YJM1415	kita	2017	29183975	SRR4209938	NA	0	2.36	0	0.06
Saccharomyces cerevisiae	YJM1416	kita	2017	29183975	SRR4209939	NA	0.78	5.37	0	0.01
Saccharomyces cerevisiae	YJM1417	kita	2017	29183975	SRR4209940	NA	0	3.9	0	0.04
Saccharomyces cerevisiae	YJM1418	kita	2017	29183975	SRR4209941	NA	1.12	23.11	0	0
Saccharomyces cerevisiae	YJM145	kita	2017	29183975	SRR4210052	NA	0	6.01	0	0.03
Saccharomyces cerevisiae	YJM189	kita	2017	29183975	SRR4209942	NA	0	5.4	0	0.03
Saccharomyces cerevisiae	YJM193	kita	2017	29183975	SRR4209943	NA	1.86	11.37	0	0.02
Saccharomyces cerevisiae	YJM195	kita	2017	29183975	SRR4209944	NA	0	12.35	0	0.04
Saccharomyces cerevisiae	YJM244	kita	2017	29183975	SRR4209945	NA	0.01	3.18	0	0.04
Saccharomyces cerevisiae	YJM247	kita	2017	29183975	SRR4209946	NA	0	4.65	0	0.01
Saccharomyces cerevisiae	YJM248	kita	2017	29183975	SRR4209947	NA	0	5.93	0	0.04
Saccharomyces cerevisiae	YJM269	kita	2017	29183975	SRR4210053	NA	0	6.24	0	0
Saccharomyces cerevisiae	YJM270	kita	2017	29183975	SRR4210054	NA	0	6.35	0	0
Saccharomyces cerevisiae	YJM271	kita	2017	29183975	SRR4209949	NA	0.94	6.16	0	0.05
Saccharomyces cerevisiae	YJM280	kita	2017	29183975	SRR4210055	NA	0	13.29	0	0.01
Saccharomyces cerevisiae	YJM320	kita	2017	29183975	SRR4210056	NA	0.85	11.95	0	0
Saccharomyces cerevisiae	YJM326	kita	2017	29183975	SRR4210057	NA	2.12	16.44	0	0
Saccharomyces cerevisiae	YJM339	kita	2017	29183975	SRR4210058	NA	2	13.49	0	0.04
Saccharomyces cerevisiae	YJM428	kita	2017	29183975	SRR4210051	NA	3.41	13.49	0	0.01
Saccharomyces cerevisiae	YJM450	kita	2017	29183975	SRR4209950	NA	1.81	8.97	0	0.03
Saccharomyces cerevisiae	YJM451	kita	2017	29183975	SRR4210049	NA	2.98	18.73	0	1.2
Saccharomyces cerevisiae	YJM453	kita	2017	29183975	SRR4209951	NA	0	2.99	0	0.03
Saccharomyces cerevisiae	YJM456	kita	2017	29183975	SRR4209952	NA	4.5	21.59	0	0.02
Saccharomyces cerevisiae	YJM470	kita	2017	29183975	SRR4209953	NA	5.15	16.39	0	0.04
Saccharomyces cerevisiae	YJM541	kita	2017	29183975	SRR4209954	NA	0	14.04	0	0.02
Saccharomyces cerevisiae	YJM554	kita	2017	29183975	SRR4209955	NA	0.91	17.34	0	0.04
Saccharomyces cerevisiae	YJM555	kita	2017	29183975	SRR4209956	NA	0.99	13.43	0	0
Saccharomyces cerevisiae	YJM627	kita	2017	29183975	SRR4210059	NA	0	6.52	0	0.04
Saccharomyces cerevisiae	YJM681	kita	2017	29183975	SRR4209957	NA	1.07	13.21	0	0
Saccharomyces cerevisiae	YJM682	kita	2017	29183975	SRR4209958	NA	1.09	13.89	0	0
Saccharomyces cerevisiae	YJM683	kita	2017	29183975	SRR4209960	NA	2.85	17.39	0	0
Saccharomyces cerevisiae	YJM689	kita	2017	29183975	SRR4209961	NA	0.71	5.98	0	0.01
Saccharomyces cerevisiae	YJM693	kita	2017	29183975	SRR4209962	NA	1.54	6.67	0	0.03
Saccharomyces cerevisiae	YJM969	kita	2017	29183975	SRR4209963	NA	0	3.93	0	0.02
Saccharomyces cerevisiae	YJM972	kita	2017	29183975	SRR4209964	NA	0	2.78	0	0.02
Saccharomyces cerevisiae	YJM975	kita	2017	29183975	SRR4210048	NA	0	3.15	0	0.06
Saccharomyces cerevisiae	YJM978	kita	2017	29183975	SRR4210046	NA	0	3.26	0	0.03
Saccharomyces cerevisiae	YJM981	kita	2017	29183975	SRR4210047	NA	0	2.63	0	0.03
Saccharomyces cerevisiae	YJM984	kita	2017	29183975	SRR4209965	NA	0	2.76	0	0
Saccharomyces cerevisiae	YJM987	kita	2017	29183975	SRR4209966	NA	0	3.29	0	0.01
Saccharomyces cerevisiae	YJM990	kita	2017	29183975	SRR4209967	NA	0	5.57	0	0.02
Saccharomyces cerevisiae	YJM993	kita	2017	29183975	SRR4209968	NA	0	6.38	0	0.03
Saccharomyces cerevisiae	YJM996	kita	2017	29183975	SRR4209969	NA	0	4.32	0	0.01
Saccharomyces cerevisiae	GMY321	legras	2018	29746697	ERR756197	NA	0	3.8	0	0
Saccharomyces cerevisiae	L174	legras	2018	29746697	ERR756198	NA	0.35	2.56	0	0
Saccharomyces cerevisiae	L175	legras	2018	29746697	ERR756199	NA	0	4.38	0	0
Saccharomyces cerevisiae	L181	legras	2018	29746697	ERR756200	NA	0	4.17	0	0
Saccharomyces cerevisiae	L214	legras	2018	29746697	ERR756201	NA	0.81	7.42	0	0
Saccharomyces cerevisiae	L292	legras	2018	29746697	ERR756227	NA	0	4.95	0	0
Saccharomyces cerevisiae	L328	legras	2018	29746697	ERR756202	NA	0	6.58	0	0
Saccharomyces cerevisiae	L461	legras	2018	29746697	ERR756203	NA	0	5.1	0	0
Saccharomyces cerevisiae	L528	legras	2018	29746697	ERR756204	NA	0	4.13	0	0
Saccharomyces cerevisiae	L557	legras	2018	29746697	ERR756205	NA	2.32	17.28	0	0
Saccharomyces cerevisiae	L560	legras	2018	29746697	ERR756206	NA	2.03	12.51	0	0
Saccharomyces cerevisiae	L561	legras	2018	29746697	ERR756207	NA	0	4.27	0	0
Saccharomyces cerevisiae	L564	legras	2018	29746697	ERR756208	NA	0	3.77	0	0
Saccharomyces cerevisiae	L708	legras	2018	29746697	ERR756209	NA	0.07	1.29	0	0
Saccharomyces cerevisiae	L709	legras	2018	29746697	ERR756210	NA	0	7.59	0	0
Saccharomyces cerevisiae	L710	legras	2018	29746697	ERR756211	NA	0	14.56	0	0
Saccharomyces cerevisiae	L711	legras	2018	29746697	ERR756212	NA	0	12.25	0	0
Saccharomyces cerevisiae	L712	legras	2018	29746697	ERR756213	NA	0	4.21	0	0
Saccharomyces cerevisiae	L715	legras	2018	29746697	ERR756214	NA	3.07	18.97	0	0
Saccharomyces cerevisiae	L716	legras	2018	29746697	ERR756215	NA	0.08	12.9	0	0
Saccharomyces cerevisiae	L719	legras	2018	29746697	ERR756216	NA	3.35	20.33	0	0
Saccharomyces cerevisiae	L723	legras	2018	29746697	ERR756217	NA	0	3.81	0	0
Saccharomyces cerevisiae	L725	legras	2018	29746697	ERR756218	NA	0.42	5.03	0	0
Saccharomyces cerevisiae	L742	legras	2018	29746697	ERR756219	NA	2.26	14.76	0	0
Saccharomyces cerevisiae	L746	legras	2018	29746697	ERR756220	NA	1.5	12.54	0	0
Saccharomyces cerevisiae	L750	legras	2018	29746697	ERR756221	NA	0.04	55.13	0	0
Saccharomyces cerevisiae	L753	legras	2018	29746697	ERR756222	NA	1.95	15.62	0	0
Saccharomyces cerevisiae	L757	legras	2018	29746697	ERR756223	NA	4.12	19.54	0	0
Saccharomyces cerevisiae	L758	legras	2018	29746697	ERR756224	NA	1.95	13.13	0	0
Saccharomyces cerevisiae	L761	legras	2018	29746697	ERR756225	NA	0	4.39	0	0
Saccharomyces cerevisiae	SD085	legras	2018	29746697	ERR756226	NA	0	2.98	0	0
Saccharomyces cerevisiae	273614N	maclean	2017	28472365	SRR3481378	NA	0	2	0	0
Saccharomyces cerevisiae	322134S	maclean	2017	28472365	SRR3481376	NA	0.54	3.36	0	0
Saccharomyces cerevisiae	378604X	maclean	2017	28472365	SRR3481377	NA	0.77	4.8	0	0
Saccharomyces cerevisiae	A364A	maclean	2017	28472365	SRR3481429	NA	1.68	14.47	0	0
Saccharomyces cerevisiae	BC187	maclean	2017	28472365	SRR3481441	NA	0	3.77	0	0.01
Saccharomyces cerevisiae	BY4716	maclean	2017	28472365	SRR3481428	NA	1.9	15.78	0	0
Saccharomyces cerevisiae	CECT10109	maclean	2017	28472365	SRR3481411	NA	0	3.18	0	0.01
Saccharomyces cerevisiae	CENPK	maclean	2017	28472365	SRR3481431	NA	0.41	6.83	0	0
Saccharomyces cerevisiae	CLIB154	maclean	2017	28472365	SRR3481433	NA	0	4.63	0	0.01
Saccharomyces cerevisiae	CLIB157	maclean	2017	28472365	SRR3481434	NA	0	6.38	0	0.01
Saccharomyces cerevisiae	CLIB192	maclean	2017	28472365	SRR3481393	NA	1.53	7.98	0	0.01
Saccharomyces cerevisiae	CLIB208	maclean	2017	28472365	SRR3481394	NA	0.45	4.32	0	0
Saccharomyces cerevisiae	CLIB219	maclean	2017	28472365	SRR3481435	NA	1.34	37.08	0	0
Saccharomyces cerevisiae	CLIB272	maclean	2017	28472365	SRR3481398	NA	0.42	6.82	0	0
Saccharomyces cerevisiae	CLIB294	maclean	2017	28472365	SRR3481421	NA	0	3.28	0	0
Saccharomyces cerevisiae	CLIB318	maclean	2017	28472365	SRR3481395	NA	0.6	4.36	0	0
Saccharomyces cerevisiae	CLIB324	maclean	2017	28472365	SRR3481396	NA	1.4	9.06	0	0.01
Saccharomyces cerevisiae	CLIB413	maclean	2017	28472365	SRR3481422	NA	1.09	12.1	0	0
Saccharomyces cerevisiae	CLIB483	maclean	2017	28472365	SRR3481423	NA	0.52	6	0	0
Saccharomyces cerevisiae	DBVPG1106	maclean	2017	28472365	SRR3481368	NA	0	2.93	0	0
Saccharomyces cerevisiae	DBVPG1373	maclean	2017	28472365	SRR3481419	NA	0	1.73	0	0
Saccharomyces cerevisiae	DBVPG1399	maclean	2017	28472365	SRR3481436	NA	0	4.1	0	0
Saccharomyces cerevisiae	DBVPG1788	maclean	2017	28472365	SRR3481408	NA	0	3.14	0	0.01
Saccharomyces cerevisiae	DBVPG1794	maclean	2017	28472365	SRR3481412	NA	0	2.66	0	0.01
Saccharomyces cerevisiae	DBVPG1853	maclean	2017	28472365	SRR3481430	NA	0	3.54	0	0
Saccharomyces cerevisiae	DBVPG3591	maclean	2017	28472365	SRR3481413	NA	0	3.17	0	0.01
Saccharomyces cerevisiae	DBVPG4651	maclean	2017	28472365	SRR3481414	NA	0	3.24	0	0
Saccharomyces cerevisiae	DBVPG6040	maclean	2017	28472365	SRR3481387	NA	0.78	9.74	0	0
Saccharomyces cerevisiae	DBVPG6044	maclean	2017	28472365	SRR3481397	NA	0	3.21	0	0
Saccharomyces cerevisiae	DBVPG6765	maclean	2017	28472365	SRR3481363	NA	0	1.69	0	0
Saccharomyces cerevisiae	EM93	maclean	2017	28472365	SRR3481415	NA	1.07	12.83	0	0.01
Saccharomyces cerevisiae	FL100	maclean	2017	28472365	SRR3481432	NA	1.12	9.42	0	0.02
Saccharomyces cerevisiae	I14	maclean	2017	28472365	SRR3481437	NA	1.2	8.95	0	0.01
Saccharomyces cerevisiae	K1	maclean	2017	28472365	SRR3481425	NA	2.9	19.69	0	0.01
Saccharomyces cerevisiae	K11	maclean	2017	28472365	SRR3481372	NA	1.99	6.63	0	0
Saccharomyces cerevisiae	K12	maclean	2017	28472365	SRR3481424	NA	1.49	17.58	0	0.01
Saccharomyces cerevisiae	L-1374	maclean	2017	28472365	SRR3481365	NA	0	1.83	0	0
Saccharomyces cerevisiae	L-1528	maclean	2017	28472365	SRR3481366	NA	0	1.96	0	0
Saccharomyces cerevisiae	M22	maclean	2017	28472365	SRR3481438	NA	0	2.84	0	0.01
Saccharomyces cerevisiae	NCYC110	maclean	2017	28472365	SRR3481391	NA	0	8.11	0	0
Saccharomyces cerevisiae	NCYC361	maclean	2017	28472365	SRR3481371	NA	0	3.48	0	0
Saccharomyces cerevisiae	RM11	maclean	2017	28472365	SRR3481439	NA	0	3.56	0	0
Saccharomyces cerevisiae	S288c	maclean	2017	28472365	SRR3481383	NA	1.63	13.5	0	0
Saccharomyces cerevisiae	SK1	maclean	2017	28472365	SRR3481364	NA	0	3.27	0	0
Saccharomyces cerevisiae	T73	maclean	2017	28472365	SRR3481440	NA	0	3.03	0	0
Saccharomyces cerevisiae	TL229	maclean	2017	28472365	SRR3481416	NA	0	6.51	0	0
Saccharomyces cerevisiae	UC1	maclean	2017	28472365	SRR3481442	NA	0	4.5	0	0.01
Saccharomyces cerevisiae	UC8	maclean	2017	28472365	SRR3481443	NA	0	3.67	0	0.01
Saccharomyces cerevisiae	UWOPS03-461.4	maclean	2017	28472365	SRR3481381	NA	0	25.61	0	0
Saccharomyces cerevisiae	UWOPS05-217.3	maclean	2017	28472365	SRR3481382	NA	0	40.73	0	0
Saccharomyces cerevisiae	UWOPS05-227.2	maclean	2017	28472365	SRR3481385	NA	0	62.53	0	0
Saccharomyces cerevisiae	UWOPS83-787.3	maclean	2017	28472365	SRR3481369	NA	1.44	9.52	0	0.01
Saccharomyces cerevisiae	UWOPS87-2421	maclean	2017	28472365	SRR3481370	NA	0	6.87	0	0.01
Saccharomyces cerevisiae	W303	maclean	2017	28472365	SRR3481384	NA	1.39	12.68	0	0.01
Saccharomyces cerevisiae	WE372	maclean	2017	28472365	SRR3481444	NA	0	3.46	0	0
Saccharomyces cerevisiae	Y12	maclean	2017	28472365	SRR3481367	NA	1.27	5.45	0	0
Saccharomyces cerevisiae	Y3	maclean	2017	28472365	SRR3481426	NA	0	8.95	0	0.01
Saccharomyces cerevisiae	Y55	maclean	2017	28472365	SRR3481375	NA	0	1.8	0	0
Saccharomyces cerevisiae	Y6	maclean	2017	28472365	SRR3481417	NA	0	6.61	0	0
Saccharomyces cerevisiae	Y8	maclean	2017	28472365	SRR3481445	NA	0	4.8	0	0.01
Saccharomyces cerevisiae	Y9	maclean	2017	28472365	SRR3481380	NA	2.13	15.08	0	0
Saccharomyces cerevisiae	Y9J	maclean	2017	28472365	SRR3481446	NA	0	5.29	0	0.02
Saccharomyces cerevisiae	YIIc17_E5	maclean	2017	28472365	SRR3481388	NA	1.16	4.41	0	0.01
Saccharomyces cerevisiae	YJM145	maclean	2017	28472365	SRR3481399	NA	0	3.28	0	0
Saccharomyces cerevisiae	YJM269	maclean	2017	28472365	SRR3481427	NA	1.72	12.65	0	0
Saccharomyces cerevisiae	YJM280	maclean	2017	28472365	SRR3481400	NA	0.42	6.3	0	0
Saccharomyces cerevisiae	YJM320	maclean	2017	28472365	SRR3481401	NA	0.31	4.81	0	0
Saccharomyces cerevisiae	YJM326	maclean	2017	28472365	SRR3481402	NA	0.98	5.44	0	0
Saccharomyces cerevisiae	YJM413	maclean	2017	28472365	SRR3481403	NA	4.02	22.35	0	0.01
Saccharomyces cerevisiae	YJM421	maclean	2017	28472365	SRR3481404	NA	2.16	20.23	0	0.01
Saccharomyces cerevisiae	YJM428	maclean	2017	28472365	SRR3481405	NA	1.21	7.21	0	0.01
Saccharomyces cerevisiae	YJM434	maclean	2017	28472365	SRR3481406	NA	0	4.08	0	0.01
Saccharomyces cerevisiae	YJM436	maclean	2017	28472365	SRR3481407	NA	1.52	12.48	0	0.48
Saccharomyces cerevisiae	YJM454	maclean	2017	28472365	SRR3481409	NA	3.71	21.08	0	0.01
Saccharomyces cerevisiae	YJM653	maclean	2017	28472365	SRR3481410	NA	1.09	9.67	0	0
Saccharomyces cerevisiae	YJM975	maclean	2017	28472365	SRR3481390	NA	0	2.71	0	0
Saccharomyces cerevisiae	YJM978	maclean	2017	28472365	SRR3481379	NA	0	1.46	0	0
Saccharomyces cerevisiae	YJM981	maclean	2017	28472365	SRR3481389	NA	0	3.45	0	0.01
Saccharomyces cerevisiae	YPS1000	maclean	2017	28472365	SRR3481418	NA	0	10.13	0	0
Saccharomyces cerevisiae	YPS128	maclean	2017	28472365	SRR3481386	NA	1.57	7.71	0	0
Saccharomyces cerevisiae	YPS163	maclean	2017	28472365	SRR3481420	NA	1.71	12.96	0	0
Saccharomyces cerevisiae	YPS606	maclean	2017	28472365	SRR3481447	NA	0.92	7.34	0	0
Saccharomyces cerevisiae	YS2	maclean	2017	28472365	SRR3481392	NA	2.97	14.98	0	0
Saccharomyces cerevisiae	YS4	maclean	2017	28472365	SRR3481373	NA	0.58	2.93	0	0
Saccharomyces cerevisiae	YS9	maclean	2017	28472365	SRR3481374	NA	0.47	3.91	0	0
Saccharomyces cerevisiae	1014-F5	marsit	2015	25750179	ERR560545	NA	0	3.03	0	0
Saccharomyces cerevisiae	20B2	marsit	2015	25750179	ERR560543	NA	0.89	5.01	0	0
Saccharomyces cerevisiae	22A4	marsit	2015	25750179	ERR560544	NA	0	2.83	0	0
Saccharomyces cerevisiae	245	marsit	2015	25750179	ERR3139824	NA	0	7.14	0.77	1.53
Saccharomyces cerevisiae	309	marsit	2015	25750179	ERR3139826	NA	0	9.95	0	0
Saccharomyces cerevisiae	376	marsit	2015	25750179	ERR3139825	NA	0.89	9.85	0	0
Saccharomyces cerevisiae	390_D2	marsit	2015	25750179	ERR3139827	NA	0	8.24	0	0
Saccharomyces cerevisiae	460	marsit	2015	25750179	ERR3139836	NA	0.9	13.77	0	1.3
Saccharomyces cerevisiae	59A	marsit	2015	25750179	ERR1276734	NA	0.93	4.69	0	0
Saccharomyces cerevisiae	6320-A7	marsit	2015	25750179	ERR560550	NA	0	3.97	0	0
Saccharomyces cerevisiae	6464	marsit	2015	25750179	ERR3139831	NA	1.35	10.32	0	0
Saccharomyces cerevisiae	7-7	marsit	2015	25750179	ERR560548	NA	0	2.98	0	0
Saccharomyces cerevisiae	CBS1171	marsit	2015	25750179	ERR3139839	NA	0.91	8.32	0	0
Saccharomyces cerevisiae	CBS7957	marsit	2015	25750179	ERR3139833	NA	0.63	8.55	0	0
Saccharomyces cerevisiae	CBS7959	marsit	2015	25750179	ERR3139834	NA	1.36	13.99	0	0
Saccharomyces cerevisiae	CLIB215	marsit	2015	25750179	ERR3139832	NA	1.96	8.8	0	0
Saccharomyces cerevisiae	CLIB215_3B	marsit	2015	25750179	ERR3139828	NA	3.15	11.98	0	0
Saccharomyces cerevisiae	CLIB219	marsit	2015	25750179	ERR3139843	NA	1.79	20.6	0	0
Saccharomyces cerevisiae	CLIB560	marsit	2015	25750179	ERR3139848	NA	0	5.01	0	0
Saccharomyces cerevisiae	D47-60-3B	marsit	2015	25750179	ERR560539	NA	0	2.91	0	0
Saccharomyces cerevisiae	EDV493	marsit	2015	25750179	ERR3139835	NA	0.9	6.11	0	0
Saccharomyces cerevisiae	F12-3B	marsit	2015	25750179	ERR560554	NA	0.49	4.12	0	0
Saccharomyces cerevisiae	F25	marsit	2015	25750179	ERR560552	NA	0	3.02	0	0
Saccharomyces cerevisiae	FS2D	marsit	2015	25750179	ERR560553	NA	0	2.8	0	0
Saccharomyces cerevisiae	GE7-4A	marsit	2015	25750179	ERR560551	NA	0	3	0	0
Saccharomyces cerevisiae	GUF54-A1	marsit	2015	25750179	ERR560540	NA	0	2.95	0	0
Saccharomyces cerevisiae	K1-280-2B	marsit	2015	25750179	ERR560542	NA	0	3.8	0	0
Saccharomyces cerevisiae	KS11	marsit	2015	25750179	ERR3139842	NA	0	3.86	0	0
Saccharomyces cerevisiae	L1414	marsit	2015	25750179	ERR560547	NA	0	3.2	0	0
Saccharomyces cerevisiae	Lava32_15	marsit	2015	25750179	ERR3139854	NA	0	2.98	0	0.01
Saccharomyces cerevisiae	Lava32_6	marsit	2015	25750179	ERR3139852	NA	0	2.89	0	0.01
Saccharomyces cerevisiae	Lava38_1	marsit	2015	25750179	ERR3139841	NA	0.92	10.97	0	0
Saccharomyces cerevisiae	M2ONO800_1A	marsit	2015	25750179	ERR3139851	NA	0	3.28	0	0.01
Saccharomyces cerevisiae	MCN1500_10C	marsit	2015	25750179	ERR3139847	NA	0.02	3.5	0	0
Saccharomyces cerevisiae	MCN1500_3B	marsit	2015	25750179	ERR3139853	NA	0	2.95	0	0.01
Saccharomyces cerevisiae	MCN1500_3C	marsit	2015	25750179	ERR3139855	NA	0	2.27	0	0.01
Saccharomyces cerevisiae	MJ73	marsit	2015	25750179	ERR3139829	NA	0.01	2.82	0	0
Saccharomyces cerevisiae	MTF2413	marsit	2015	25750179	ERR3139840	NA	0	4.37	0	0
Saccharomyces cerevisiae	MUCL42908	marsit	2015	25750179	ERR3139850	NA	0.04	3.7	0	0
Saccharomyces cerevisiae	N15_4	marsit	2015	25750179	ERR3139830	NA	0	3.56	0	0
Saccharomyces cerevisiae	NRRLY1545	marsit	2015	25750179	ERR3139849	NA	0	4.59	0	0
Saccharomyces cerevisiae	NRRY1791	marsit	2015	25750179	ERR3139844	NA	0	8.31	0	0
Saccharomyces cerevisiae	OakArd11_2_2	marsit	2015	25750179	ERR3139819	NA	2.47	12.66	0	0
Saccharomyces cerevisiae	OakBod21_1	marsit	2015	25750179	ERR3139817	NA	2.63	13.6	0	0
Saccharomyces cerevisiae	OakGri7_1	marsit	2015	25750179	ERR3139815	NA	3.39	13.89	0	0
Saccharomyces cerevisiae	OakRom3_2	marsit	2015	25750179	ERR3139818	NA	0	3.12	0	0
Saccharomyces cerevisiae	P3-D5	marsit	2015	25750179	ERR560546	NA	0	3.29	0	0
Saccharomyces cerevisiae	TA12-2	marsit	2015	25750179	ERR560541	NA	0	3.48	0	0
Saccharomyces cerevisiae	TL229_alpha	marsit	2015	25750179	ERR3139845	NA	0	4.93	0	0
Saccharomyces cerevisiae	TS12-A7	marsit	2015	25750179	ERR560549	NA	0	2.99	0	0
Saccharomyces cerevisiae	VKMY373	marsit	2015	25750179	ERR3139846	NA	0.01	2.79	0	0
Saccharomyces cerevisiae	VPDN_Fino	marsit	2015	25750179	ERR3139816	NA	0	2.87	0	0
Saccharomyces cerevisiae	YA3	marsit	2015	25750179	ERR3139837	NA	0	10.99	0	0
Saccharomyces cerevisiae	YQ5	marsit	2015	25750179	ERR3139838	NA	1.63	5.79	0	0
Saccharomyces cerevisiae	ZP1050	marsit	2015	25750179	ERR3139820	NA	0.89	8.51	0	0
Saccharomyces cerevisiae	ZP611	marsit	2015	25750179	ERR3139821	NA	1.75	8.65	0	0
Saccharomyces cerevisiae	ZP848	marsit	2015	25750179	ERR3139822	NA	0	3.95	0	0
Saccharomyces cerevisiae	ZP851	marsit	2015	25750179	ERR3139823	NA	0	3.86	0	0
Saccharomyces cerevisiae	#03	peter	2018	29643504	ERR1308581	8. Mixed origin	1.72	9.14	0	0
Saccharomyces cerevisiae	#05	peter	2018	29643504	ERR1309279	8. Mixed origin	1.67	8.73	0	0
Saccharomyces cerevisiae	#13	peter	2018	29643504	ERR1308865	M2. Mosaic region 2	1.64	8.3	0	0
Saccharomyces cerevisiae	#14	peter	2018	29643504	ERR1308882	M2. Mosaic region 2	2.69	9.53	0	0
Saccharomyces cerevisiae	#23	peter	2018	29643504	ERR1309079	8. Mixed origin	1.63	8.58	0	0
Saccharomyces cerevisiae	#33	peter	2018	29643504	ERR1309097	M2. Mosaic region 2	1.21	7.3	0	0
Saccharomyces cerevisiae	#34	peter	2018	29643504	ERR1309516	M2. Mosaic region 2	2.89	9.67	0	0.01
Saccharomyces cerevisiae	#35	peter	2018	29643504	ERR1309348	M2. Mosaic region 2	1.96	9.01	0	0
Saccharomyces cerevisiae	#36	peter	2018	29643504	ERR1309251	M3. Mosaic region 3	4.11	14.01	0	0
Saccharomyces cerevisiae	#58	peter	2018	29643504	ERR1309086	M3. Mosaic region 3	4.27	15.05	0	0
Saccharomyces cerevisiae	#59	peter	2018	29643504	ERR1309015	M2. Mosaic region 2	2.09	8.58	0	0
Saccharomyces cerevisiae	#60	peter	2018	29643504	ERR1309129	M2. Mosaic region 2	2.1	8.43	0	0
Saccharomyces cerevisiae	#63	peter	2018	29643504	ERR1309132	M2. Mosaic region 2	0.92	7.71	0	0
Saccharomyces cerevisiae	1	peter	2018	29643504	ERR1309061	M3. Mosaic region 3	0.92	12.05	0	0
Saccharomyces cerevisiae	1-9	peter	2018	29643504	ERR1309343	1. Wine/European (subclade 4)	0	3.49	0	0
Saccharomyces cerevisiae	1.3_Safale_US05	peter	2018	29643504	ERR1309393	11. Ale beer	0.27	6.83	0	0
Saccharomyces cerevisiae	1.6_Safale_S40	peter	2018	29643504	ERR1309291	11. Ale beer	0.26	4.77	0	0
Saccharomyces cerevisiae	11-18	peter	2018	29643504	ERR1308697	1. Wine/European (subclade 4)	0.01	3.84	0	0
Saccharomyces cerevisiae	11-2	peter	2018	29643504	ERR1308586	1. Wine/European (subclade 4)	0	3.81	0	0
Saccharomyces cerevisiae	11-8	peter	2018	29643504	ERR1308670	1. Wine/European (subclade 4)	0	3.52	0	0
Saccharomyces cerevisiae	1175	peter	2018	29643504	ERR1308646	7. Mosaic beer	1.81	7.28	0	0
Saccharomyces cerevisiae	1216	peter	2018	29643504	ERR1309107	1. Wine/European	0	3.63	0	0
Saccharomyces cerevisiae	1235	peter	2018	29643504	ERR1308606	1. Wine/European	0	4.59	0	0.01
Saccharomyces cerevisiae	1560	peter	2018	29643504	ERR1309075	2. Alpechin	0	5.47	0	0
Saccharomyces cerevisiae	1663	peter	2018	29643504	ERR1308640	8. Mixed origin	1.7	9	0	0
Saccharomyces cerevisiae	2	peter	2018	29643504	ERR1309073	M3. Mosaic region 3	1.01	10.82	0	0
Saccharomyces cerevisiae	2.6_Windsor_British	peter	2018	29643504	ERR1309381	8. Mixed origin	1.6	10.97	0	0
Saccharomyces cerevisiae	21-4-101	peter	2018	29643504	ERR1308792	1. Wine/European	0	3.61	0	0
Saccharomyces cerevisiae	21-4-103	peter	2018	29643504	ERR1309320	8. Mixed origin	2.09	9.31	0	0
Saccharomyces cerevisiae	21-4-105	peter	2018	29643504	ERR1309260	8. Mixed origin	2.89	12.16	0	0
Saccharomyces cerevisiae	21-4-111	peter	2018	29643504	ERR1308863	1. Wine/European (subclade 1)	0	3.15	0	0.01
Saccharomyces cerevisiae	21-4-114	peter	2018	29643504	ERR1308879	M3. Mosaic region 3	5.07	18.3	0	0
Saccharomyces cerevisiae	21-4-116	peter	2018	29643504	ERR1309003	1. Wine/European (subclade 1)	0	3.04	0	0
Saccharomyces cerevisiae	21-4-122	peter	2018	29643504	ERR1309227	1. Wine/European (subclade 1)	0	2.95	0	0
Saccharomyces cerevisiae	21-4-124	peter	2018	29643504	ERR1309155	8. Mixed origin	2.58	11.19	0	0
Saccharomyces cerevisiae	21-4-125	peter	2018	29643504	ERR1308966	1. Wine/European (subclade 1)	0	3.03	0	0
Saccharomyces cerevisiae	21-4-99	peter	2018	29643504	ERR1309208	1. Wine/European	0	3.58	0	0
Saccharomyces cerevisiae	2162	peter	2018	29643504	ERR1309256	4. Mediterranean oak	0.02	3.58	0	0
Saccharomyces cerevisiae	2163	peter	2018	29643504	ERR1308666	NA	2.38	16.1	0	0
Saccharomyces cerevisiae	2187	peter	2018	29643504	ERR1309052	4. Mediterranean oak	0	3.6	0	0
Saccharomyces cerevisiae	2281	peter	2018	29643504	ERR1308730	M3. Mosaic region 3	0.84	7.91	0	0
Saccharomyces cerevisiae	2282	peter	2018	29643504	ERR1308674	1. Wine/European	0.46	4.1	0	0.01
Saccharomyces cerevisiae	2644	peter	2018	29643504	ERR1309307	1. Wine/European (subclade 3)	0	3.44	0	0
Saccharomyces cerevisiae	2680	peter	2018	29643504	ERR1309282	8. Mixed origin	2.25	9.86	0	0
Saccharomyces cerevisiae	269521J	peter	2018	29643504	ERR1308611	M3. Mosaic region 3	1.84	9.49	0	0
Saccharomyces cerevisiae	2698	peter	2018	29643504	ERR1309263	1. Wine/European (subclade 3)	0	4.26	0	0
Saccharomyces cerevisiae	2720	peter	2018	29643504	ERR1309469	M3. Mosaic region 3	6.49	17.9	0	0
Saccharomyces cerevisiae	3	peter	2018	29643504	ERR1309084	M3. Mosaic region 3	0.98	10.44	0	0
Saccharomyces cerevisiae	3.3_Safale_S-33	peter	2018	29643504	ERR1308648	8. Mixed origin	1.83	10.86	0	0.01
Saccharomyces cerevisiae	3.4_Safbrew_T-58	peter	2018	29643504	ERR1308594	8. Mixed origin	3.27	13.07	0	0
Saccharomyces cerevisiae	319-5C	peter	2018	29643504	ERR1308772	8. Mixed origin	1.2	10.31	0	0.01
Saccharomyces cerevisiae	324-6C	peter	2018	29643504	ERR1308990	8. Mixed origin	1.8	10.25	0	0
Saccharomyces cerevisiae	368428S	peter	2018	29643504	ERR1309062	5. French dairy	0	5.43	0	0
Saccharomyces cerevisiae	384103A	peter	2018	29643504	ERR1309403	M3. Mosaic region 3	3.52	16.09	0	0
Saccharomyces cerevisiae	4.5_WLP530	peter	2018	29643504	ERR1308839	11. Ale beer	0.52	7.79	0	0
Saccharomyces cerevisiae	4.9_WLP099	peter	2018	29643504	ERR1309225	1. Wine/European	0.47	4.19	0	0
Saccharomyces cerevisiae	4LBI-3	peter	2018	29643504	ERR1309280	1. Wine/European	1.25	6.11	0	0
Saccharomyces cerevisiae	5-18	peter	2018	29643504	ERR1308578	1. Wine/European (subclade 4)	0	3.95	0	0
Saccharomyces cerevisiae	5-2	peter	2018	29643504	ERR1308749	1. Wine/European (subclade 4)	0	3.77	0	0
Saccharomyces cerevisiae	5.5_WLP090	peter	2018	29643504	ERR1309468	11. Ale beer	0	6.39	0	0.01
Saccharomyces cerevisiae	646-3B	peter	2018	29643504	ERR1309321	8. Mixed origin	2.64	12.45	0	0
Saccharomyces cerevisiae	77	peter	2018	29643504	ERR1309304	M3. Mosaic region 3	1.18	9.42	0	0
Saccharomyces cerevisiae	79	peter	2018	29643504	ERR1308822	8. Mixed origin	0.5	6.16	0	0.04
Saccharomyces cerevisiae	8-15	peter	2018	29643504	ERR1309010	1. Wine/European (subclade 4)	0	3.53	0	0
Saccharomyces cerevisiae	8-3	peter	2018	29643504	ERR1308933	1. Wine/European (subclade 4)	0	3.29	0	0
Saccharomyces cerevisiae	9-7	peter	2018	29643504	ERR1308714	1. Wine/European (subclade 4)	0	3.51	0	0
Saccharomyces cerevisiae	906	peter	2018	29643504	ERR1309267	NA	0.01	11.03	0	6.03
Saccharomyces cerevisiae	908	peter	2018	29643504	ERR1309366	NA	0	7.2	0	3.74
Saccharomyces cerevisiae	995	peter	2018	29643504	ERR1309128	M1. Mosaic region 1	0.03	4.83	0	0
Saccharomyces cerevisiae	997	peter	2018	29643504	ERR1309001	M3. Mosaic region 3	2.83	11.85	0	0
Saccharomyces cerevisiae	A-12	peter	2018	29643504	ERR1309316	1. Wine/European (subclade 4)	0	3.51	0	0
Saccharomyces cerevisiae	A-14	peter	2018	29643504	ERR1309007	1. Wine/European	0	4.1	0	0
Saccharomyces cerevisiae	A-16	peter	2018	29643504	ERR1309117	1. Wine/European	0	3.67	0	0
Saccharomyces cerevisiae	A-18	peter	2018	29643504	ERR1308960	6. African beer	0	3.92	0	0
Saccharomyces cerevisiae	A-19	peter	2018	29643504	ERR1309510	1. Wine/European	0	3.68	0	0
Saccharomyces cerevisiae	A-6	peter	2018	29643504	ERR1308751	6. African beer	0	3.94	0	0
Saccharomyces cerevisiae	A-9	peter	2018	29643504	ERR1309091	1. Wine/European (subclade 4)	0	3.23	0	0
Saccharomyces cerevisiae	AGME_5I	peter	2018	29643504	ERR1308881	1. Wine/European	0	3.73	0	0
Saccharomyces cerevisiae	ATCC_38618:2-2	peter	2018	29643504	ERR1309405	M3. Mosaic region 3	2.46	18.82	0	0.01
Saccharomyces cerevisiae	ATCC_52922-1C	peter	2018	29643504	ERR1308631	NA	0.95	13.78	0	0
Saccharomyces cerevisiae	ATCC_66348-1D	peter	2018	29643504	ERR1309270	NA	4.11	17.75	0	0
Saccharomyces cerevisiae	AY529516	peter	2018	29643504	ERR1308724	12. West African cocoa	0.44	8.58	0	0
Saccharomyces cerevisiae	B-11	peter	2018	29643504	ERR1308852	1. Wine/European (subclade 4)	0	3	0	0
Saccharomyces cerevisiae	B-13	peter	2018	29643504	ERR1309104	1. Wine/European (subclade 4)	0	3.23	0	0
Saccharomyces cerevisiae	B-17	peter	2018	29643504	ERR1308926	1. Wine/European (subclade 4)	0	2.26	0	0
Saccharomyces cerevisiae	B-24	peter	2018	29643504	ERR1309115	1. Wine/European (subclade 4)	0	3.86	0	0
Saccharomyces cerevisiae	B-4	peter	2018	29643504	ERR1309044	1. Wine/European	0	3.7	0	0
Saccharomyces cerevisiae	B1	peter	2018	29643504	ERR1309151	8. Mixed origin	1.77	10.28	0	0.03
Saccharomyces cerevisiae	B10-1	peter	2018	29643504	ERR1309460	M3. Mosaic region 3	3.08	12.37	0	0
Saccharomyces cerevisiae	B9b-1	peter	2018	29643504	ERR1309164	M3. Mosaic region 3	4.95	17.37	0	0
Saccharomyces cerevisiae	B9c-1	peter	2018	29643504	ERR1309303	M3. Mosaic region 3	4.73	16.85	0	0
Saccharomyces cerevisiae	Ba-215	peter	2018	29643504	ERR1308944	1. Wine/European	0	4.71	0	0
Saccharomyces cerevisiae	BJ20	peter	2018	29643504	ERR1308953	18. Far East Asia	3.53	23.87	0	0
Saccharomyces cerevisiae	BJ6	peter	2018	29643504	ERR1309197	18. Far East Asia	1.95	23.76	0	0
Saccharomyces cerevisiae	BMQ557	peter	2018	29643504	ERR1308895	26. Asian fermentation	2.09	15.87	0	0.02
Saccharomyces cerevisiae	C-12	peter	2018	29643504	ERR1309024	1. Wine/European (subclade 4)	0	3.16	0	0
Saccharomyces cerevisiae	C-3	peter	2018	29643504	ERR1309286	1. Wine/European	0	3.6	0	0
Saccharomyces cerevisiae	C-6	peter	2018	29643504	ERR1308952	1. Wine/European	0	2.54	0	0
Saccharomyces cerevisiae	C10.4	peter	2018	29643504	ERR1308977	1. Wine/European	0	4.02	0	0
Saccharomyces cerevisiae	C15.1	peter	2018	29643504	ERR1308901	1. Wine/European	0	2.98	0	0
Saccharomyces cerevisiae	C6.1	peter	2018	29643504	ERR1308616	1. Wine/European	0	3.29	0	0.01
Saccharomyces cerevisiae	Ca6	peter	2018	29643504	ERR1308721	1. Wine/European	0	3.51	0	0
Saccharomyces cerevisiae	CBS1171	peter	2018	29643504	ERR1309300	11. Ale beer	0.84	7.65	0	0
Saccharomyces cerevisiae	CBS1173	peter	2018	29643504	ERR1309114	NA	0.01	5.82	0	0
Saccharomyces cerevisiae	CBS1175	peter	2018	29643504	ERR1308811	1. Wine/European	0	4.52	0	0
Saccharomyces cerevisiae	CBS1190	peter	2018	29643504	ERR1308923	1. Wine/European	0	3.94	0	0
Saccharomyces cerevisiae	CBS1192	peter	2018	29643504	ERR1309455	1. Wine/European	0	3.19	0	0.01
Saccharomyces cerevisiae	CBS1194	peter	2018	29643504	ERR1309472	1. Wine/European	0	4.15	0	0.01
Saccharomyces cerevisiae	CBS1196	peter	2018	29643504	ERR1308967	26. Asian fermentation	0.95	12.41	0	0
Saccharomyces cerevisiae	CBS1227	peter	2018	29643504	ERR1308770	1. Wine/European	0	3.55	0	0
Saccharomyces cerevisiae	CBS1230	peter	2018	29643504	ERR1309217	11. Ale beer	0	7.12	0	0
Saccharomyces cerevisiae	CBS1236-a	peter	2018	29643504	ERR1309297	8. Mixed origin	2.3	10.44	0	0
Saccharomyces cerevisiae	CBS1239	peter	2018	29643504	ERR1309080	M3. Mosaic region 3	0.48	7.44	0	0
Saccharomyces cerevisiae	CBS1248	peter	2018	29643504	ERR1309314	11. Ale beer	0.67	7.88	0	0
Saccharomyces cerevisiae	CBS1250	peter	2018	29643504	ERR1309025	1. Wine/European	0	3.64	0	0
Saccharomyces cerevisiae	CBS1252	peter	2018	29643504	ERR1309131	8. Mixed origin	2.88	9.77	0	0
Saccharomyces cerevisiae	CBS1254	peter	2018	29643504	ERR1309422	M3. Mosaic region 3	1.22	10.23	0	0.02
Saccharomyces cerevisiae	CBS1257	peter	2018	29643504	ERR1308716	1. Wine/European	0	3.79	0	0
Saccharomyces cerevisiae	CBS1385	peter	2018	29643504	ERR1309444	8. Mixed origin	1.76	9.22	0	0
Saccharomyces cerevisiae	CBS1387	peter	2018	29643504	ERR1309145	M3. Mosaic region 3	0	6.31	0	0
Saccharomyces cerevisiae	CBS1388a	peter	2018	29643504	ERR1309088	NA	0	6.39	0	0
Saccharomyces cerevisiae	CBS1394	peter	2018	29643504	ERR1309101	M3. Mosaic region 3	0.68	8.09	0	0
Saccharomyces cerevisiae	CBS1398	peter	2018	29643504	ERR1309456	7. Mosaic beer	0	7.32	0	0
Saccharomyces cerevisiae	CBS1419	peter	2018	29643504	ERR1308920	13. African palm wine	0	9.83	0	0
Saccharomyces cerevisiae	CBS1428	peter	2018	29643504	ERR1308980	M3. Mosaic region 3	0.78	6.6	0	0
Saccharomyces cerevisiae	CBS1460	peter	2018	29643504	ERR1309437	1. Wine/European	0	3.55	0	0
Saccharomyces cerevisiae	CBS1463	peter	2018	29643504	ERR1309438	7. Mosaic beer	0	4.21	0	0
Saccharomyces cerevisiae	CBS1464	peter	2018	29643504	ERR1308987	8. Mixed origin	2.04	11.14	0	0
Saccharomyces cerevisiae	CBS1479	peter	2018	29643504	ERR1309273_ERR1309486	1. Wine/European	0	3.67	0	0
Saccharomyces cerevisiae	CBS1480	peter	2018	29643504	ERR1308790_ERR1309040	26. Asian fermentation	1.06	13.13	0	0
Saccharomyces cerevisiae	CBS1487	peter	2018	29643504	ERR1309271	8. Mixed origin	2.75	16.05	0	0
Saccharomyces cerevisiae	CBS1489	peter	2018	29643504	ERR1308592	1. Wine/European	0	3.11	0	0.01
Saccharomyces cerevisiae	CBS1508	peter	2018	29643504	ERR1309160	26. Asian fermentation	0	9.73	0	0
Saccharomyces cerevisiae	CBS1509	peter	2018	29643504	ERR1309521	26. Asian fermentation	0.83	12.41	0	0
Saccharomyces cerevisiae	CBS1540	peter	2018	29643504	ERR1309361	M1. Mosaic region 1	0	3.93	0	0
Saccharomyces cerevisiae	CBS1544	peter	2018	29643504	ERR1308795	M3. Mosaic region 3	1.78	12.92	0	0
Saccharomyces cerevisiae	CBS1576	peter	2018	29643504	ERR1308649	24. Asian islands	0	10.45	0	0
Saccharomyces cerevisiae	CBS1582	peter	2018	29643504	ERR1308817_ERR1309035	1. Wine/European	0	4.32	0	0
Saccharomyces cerevisiae	CBS1586	peter	2018	29643504	ERR1308781	1. Wine/European	0	3.15	0	0
Saccharomyces cerevisiae	CBS1590	peter	2018	29643504	ERR1308800_ERR1309482	1. Wine/European	0	4.02	0	0
Saccharomyces cerevisiae	CBS1592	peter	2018	29643504	ERR1309054	24. Asian islands	2.07	16.68	0	0.01
Saccharomyces cerevisiae	CBS1593	peter	2018	29643504	ERR1308645	24. Asian islands	1.22	13.32	0	0.01
Saccharomyces cerevisiae	CBS1594	peter	2018	29643504	ERR1308638_ERR1309258	24. Asian islands	0	14.09	0	0
Saccharomyces cerevisiae	CBS1602	peter	2018	29643504	ERR1308610	1. Wine/European	0	3.73	0	0
Saccharomyces cerevisiae	CBS1782	peter	2018	29643504	ERR1309512	7. Mosaic beer	0.83	7	0	0
Saccharomyces cerevisiae	CBS2087	peter	2018	29643504	ERR1309170	1. Wine/European	0.01	4.04	0	0.02
Saccharomyces cerevisiae	CBS2165a	peter	2018	29643504	ERR1309038	11. Ale beer	0.51	5.43	0	0
Saccharomyces cerevisiae	CBS2180	peter	2018	29643504	ERR1309200	1. Wine/European (subclade 4)	0	2.9	0	0
Saccharomyces cerevisiae	CBS2183	peter	2018	29643504	ERR1309513	1. Wine/European (subclade 4)	0	3.31	0	0
Saccharomyces cerevisiae	CBS2188	peter	2018	29643504	ERR1308768	25. Sake	4.74	20.77	0	0
Saccharomyces cerevisiae	CBS2246	peter	2018	29643504	ERR1308612	5. French dairy	0	5.73	0	0
Saccharomyces cerevisiae	CBS2247	peter	2018	29643504	ERR1308738	1. Wine/European (subclade 4)	0	3.18	0	0
Saccharomyces cerevisiae	CBS2270	peter	2018	29643504	ERR1309069	25. Sake	6.62	26.56	0.01	0.08
Saccharomyces cerevisiae	CBS2271	peter	2018	29643504	ERR1309201	1. Wine/European	0	3.29	0	0
Saccharomyces cerevisiae	CBS2272	peter	2018	29643504	ERR1309066	5. French dairy	0	3.96	0	0
Saccharomyces cerevisiae	CBS2361	peter	2018	29643504	ERR1308845_ERR1308858	8. Mixed origin	2.09	11.05	0	0
Saccharomyces cerevisiae	CBS2421	peter	2018	29643504	ERR1308992_ERR1309161	5. French dairy	0	3.82	0	0
Saccharomyces cerevisiae	CBS2441	peter	2018	29643504	ERR1309047	M3. Mosaic region 3	1.11	11.77	0	0
Saccharomyces cerevisiae	CBS2444	peter	2018	29643504	ERR1309000_ERR1309125	NA	0.74	6.85	0	0
Saccharomyces cerevisiae	CBS2805	peter	2018	29643504	ERR1308949	1. Wine/European (subclade 4)	0	3.25	0	0.01
Saccharomyces cerevisiae	CBS2806a	peter	2018	29643504	ERR1309410	1. Wine/European (subclade 4)	0	3.32	0	0
Saccharomyces cerevisiae	CBS2807	peter	2018	29643504	ERR1309173	1. Wine/European (subclade 4)	0	3.22	0	0
Saccharomyces cerevisiae	CBS2808	peter	2018	29643504	ERR1309369	1. Wine/European (subclade 4)	0	2.93	0	0
Saccharomyces cerevisiae	CBS2814	peter	2018	29643504	ERR1308597_ERR1308598	1. Wine/European (subclade 4)	0	2.71	0	0
Saccharomyces cerevisiae	CBS2888_1b	peter	2018	29643504	ERR1309450	NA	5.08	42.66	0	0
Saccharomyces cerevisiae	CBS2909	peter	2018	29643504	ERR1309135	2. Alpechin	0	7	0	0
Saccharomyces cerevisiae	CBS2910	peter	2018	29643504	ERR1308671	2. Alpechin	0	6.86	0	0
Saccharomyces cerevisiae	CBS2965	peter	2018	29643504	ERR1308660	1. Wine/European	0	4.01	0	0
Saccharomyces cerevisiae	CBS2966a	peter	2018	29643504	ERR1309457	1. Wine/European	0	3.76	0	0
Saccharomyces cerevisiae	CBS2970	peter	2018	29643504	ERR1309522	M2. Mosaic region 2	2	7.17	0	0
Saccharomyces cerevisiae	CBS2973	peter	2018	29643504	ERR1308627	8. Mixed origin	0.84	7.14	0	0
Saccharomyces cerevisiae	CBS2992	peter	2018	29643504	ERR1308753	24. Asian islands	0	11.36	0	0
Saccharomyces cerevisiae	CBS3000	peter	2018	29643504	ERR1308924	24. Asian islands	0	13.13	0	0
Saccharomyces cerevisiae	CBS3012	peter	2018	29643504	ERR1308814	1. Wine/European	0.01	2.95	0	0
Saccharomyces cerevisiae	CBS3013	peter	2018	29643504	ERR1309241	1. Wine/European	0	3.28	0	0
Saccharomyces cerevisiae	CBS3078	peter	2018	29643504	ERR1308673	M3. Mosaic region 3	2.7	14.45	0	0
Saccharomyces cerevisiae	CBS3081	peter	2018	29643504	ERR1309499	2. Alpechin	0	5.27	0	0
Saccharomyces cerevisiae	CBS3093	peter	2018	29643504	ERR1308934	2. Alpechin	0	5.54	0	0
Saccharomyces cerevisiae	CBS3093_1b	peter	2018	29643504	ERR1309305	2. Alpechin	0.01	5.81	0	0
Saccharomyces cerevisiae	CBS382	peter	2018	29643504	ERR1309259	7. Mosaic beer	0.61	7.07	0	0
Saccharomyces cerevisiae	CBS400	peter	2018	29643504	ERR1309447	13. African palm wine	0	11.81	0	0
Saccharomyces cerevisiae	CBS403	peter	2018	29643504	ERR1308871	13. African palm wine	0	13.48	0	0
Saccharomyces cerevisiae	CBS4054	peter	2018	29643504	ERR1309368	1. Wine/European (subclade 4)	0	2.56	0	0
Saccharomyces cerevisiae	CBS4079	peter	2018	29643504	ERR1308639	1. Wine/European (subclade 4)	0	3.37	0	0
Saccharomyces cerevisiae	CBS4092	peter	2018	29643504	ERR1308769	1. Wine/European (subclade 4)	0	2.85	0	0
Saccharomyces cerevisiae	CBS4093a	peter	2018	29643504	ERR1308664	1. Wine/European (subclade 4)	0	3.44	0	0
Saccharomyces cerevisiae	CBS420	peter	2018	29643504	ERR1308875	5. French dairy	0	2.32	0	0
Saccharomyces cerevisiae	CBS422a	peter	2018	29643504	ERR1308784	7. Mosaic beer	0.98	6.63	0	0
Saccharomyces cerevisiae	CBS423	peter	2018	29643504	ERR1308939	1. Wine/European	0	3.82	0	0
Saccharomyces cerevisiae	CBS4255	peter	2018	29643504	ERR1309421	7. Mosaic beer	2.63	11.48	0	0.01
Saccharomyces cerevisiae	CBS428a	peter	2018	29643504	ERR1308974	M3. Mosaic region 3	0.85	9.61	0	0
Saccharomyces cerevisiae	CBS435	peter	2018	29643504	ERR1308777	25. Sake	0.52	12.49	0	0
Saccharomyces cerevisiae	CBS436a	peter	2018	29643504	ERR1308805	25. Sake	0	12.2	0	0
Saccharomyces cerevisiae	CBS439	peter	2018	29643504	ERR1309412	M1. Mosaic region 1	0	3.31	0	0
Saccharomyces cerevisiae	CBS440	peter	2018	29643504	ERR1309019	26. Asian fermentation	1.92	14.95	0	0
Saccharomyces cerevisiae	CBS4454	peter	2018	29643504	ERR1309076	6. African beer	0	2.11	0	0
Saccharomyces cerevisiae	CBS4455	peter	2018	29643504	ERR1309342	6. African beer	0.28	3.31	0	0
Saccharomyces cerevisiae	CBS4456	peter	2018	29643504	ERR1308843	6. African beer	0.99	5.05	0	0
Saccharomyces cerevisiae	CBS4458	peter	2018	29643504	ERR1308762	1. Wine/European	0	3.39	0	0
Saccharomyces cerevisiae	CBS4507	peter	2018	29643504	ERR1308866	1. Wine/European	0	3.21	0	0.02
Saccharomyces cerevisiae	CBS457	peter	2018	29643504	ERR1309471	1. Wine/European	0	3.63	0	0
Saccharomyces cerevisiae	CBS459	peter	2018	29643504	ERR1308651	1. Wine/European	0	3.16	0	0
Saccharomyces cerevisiae	CBS462	peter	2018	29643504	ERR1309355	1. Wine/European (subclade 4)	0	3.23	0	0
Saccharomyces cerevisiae	CBS4667	peter	2018	29643504	ERR1309317	1. Wine/European	0	3.14	0	0.02
Saccharomyces cerevisiae	CBS4734	peter	2018	29643504	ERR1309288	NA	0	4.96	0	0
Saccharomyces cerevisiae	CBS4903	peter	2018	29643504	ERR1309511	2. Alpechin	0	6.07	0	0
Saccharomyces cerevisiae	CBS5112	peter	2018	29643504	ERR1308988	1. Wine/European	0	2.62	0	0
Saccharomyces cerevisiae	CBS5155	peter	2018	29643504	ERR1308897	1. Wine/European (subclade 4)	0	3.1	0	0
Saccharomyces cerevisiae	CBS5378	peter	2018	29643504	ERR1309262	2. Alpechin	0	6.01	0	0
Saccharomyces cerevisiae	CBS5635	peter	2018	29643504	ERR1309240	1. Wine/European	0	2.91	0	0
Saccharomyces cerevisiae	CBS5835	peter	2018	29643504	ERR1309345	1. Wine/European (subclade 4)	0	3.26	0	0.01
Saccharomyces cerevisiae	CBS6006	peter	2018	29643504	ERR1308580	1. Wine/European (subclade 4)	0	2.89	0	0.02
Saccharomyces cerevisiae	CBS6007	peter	2018	29643504	ERR1308679	1. Wine/European (subclade 4)	0.01	3.12	0	0
Saccharomyces cerevisiae	CBS6216	peter	2018	29643504	ERR1308650	8. Mixed origin	1.88	10.82	0	0.01
Saccharomyces cerevisiae	CBS6223	peter	2018	29643504	ERR1308636	1. Wine/European	0	2.94	0	0
Saccharomyces cerevisiae	CBS6308	peter	2018	29643504	ERR1308642_ERR1308892	11. Ale beer	0.01	4.07	0	0
Saccharomyces cerevisiae	CBS6333	peter	2018	29643504	ERR1309481	M3. Mosaic region 3	0.88	10.79	0	0
Saccharomyces cerevisiae	CBS6412	peter	2018	29643504	ERR1308937	25. Sake	6.32	24.13	0	0
Saccharomyces cerevisiae	CBS6413	peter	2018	29643504	ERR1309509	25. Sake	5.79	20.1	0	0
Saccharomyces cerevisiae	CBS6414	peter	2018	29643504	ERR1308873	25. Sake	3.75	20.65	0	0
Saccharomyces cerevisiae	CBS6503	peter	2018	29643504	ERR1309420	7. Mosaic beer	0	3.4	0	0
Saccharomyces cerevisiae	CBS6505	peter	2018	29643504	ERR1309364	7. Mosaic beer	0	3.27	0	0
Saccharomyces cerevisiae	CBS6914	peter	2018	29643504	ERR1308956	1. Wine/European	0	5.08	0	0
Saccharomyces cerevisiae	CBS7371	peter	2018	29643504	ERR1308680	7. Mosaic beer	0.03	5.89	0	0
Saccharomyces cerevisiae	CBS7539	peter	2018	29643504	ERR1308609	7. Mosaic beer	3.7	14.27	0	0
Saccharomyces cerevisiae	CBS7764	peter	2018	29643504	ERR1309327	8. Mixed origin	2.63	8.6	0	0
Saccharomyces cerevisiae	CBS7765	peter	2018	29643504	ERR1309028	M3. Mosaic region 3	2.75	16.26	0	0
Saccharomyces cerevisiae	CBS7903	peter	2018	29643504	ERR1309484	13. African palm wine	0	7.35	0	0
Saccharomyces cerevisiae	CBS7957	peter	2018	29643504	ERR1309146	7. Mosaic beer	0.59	8.05	0	0.02
Saccharomyces cerevisiae	CBS7958	peter	2018	29643504	ERR1309406	7. Mosaic beer	0	4.34	0	0
Saccharomyces cerevisiae	CBS7959	peter	2018	29643504	ERR1309137	3. Brazilian bioethanol	1.51	13.55	0	0
Saccharomyces cerevisiae	CBS7960	peter	2018	29643504	ERR1308983	3. Brazilian bioethanol	1.46	7.69	0	0
Saccharomyces cerevisiae	CBS7961	peter	2018	29643504	ERR1309110_ERR1309524	3. Brazilian bioethanol	2	11.27	0	0
Saccharomyces cerevisiae	CBS7963	peter	2018	29643504	ERR1309041	3. Brazilian bioethanol	0	5.99	0	0
Saccharomyces cerevisiae	CBS7964	peter	2018	29643504	ERR1308847	3. Brazilian bioethanol	0.55	6.99	0	0
Saccharomyces cerevisiae	CBS7993	peter	2018	29643504	ERR1308647	M2. Mosaic region 2	2.56	11.04	0.91	1.72
Saccharomyces cerevisiae	CBS8291	peter	2018	29643504	ERR1309127	8. Mixed origin	0.47	6.04	0	0
Saccharomyces cerevisiae	CBS8292	peter	2018	29643504	ERR1309318	8. Mixed origin	1.82	9.01	0	0
Saccharomyces cerevisiae	CCY_21-4-102	peter	2018	29643504	ERR1308652	8. Mixed origin	4.17	14.52	0	0
Saccharomyces cerevisiae	CCY_21-4-106	peter	2018	29643504	ERR1309440	11. Ale beer	1.01	8.22	0	0
Saccharomyces cerevisiae	CCY_21-4-119	peter	2018	29643504	ERR1308705	1. Wine/European (subclade 1)	0	3.21	0	0
Saccharomyces cerevisiae	CCY_21-4-120	peter	2018	29643504	ERR1309221	1. Wine/European (subclade 1)	0	2.98	0	0
Saccharomyces cerevisiae	CCY_21-4-121	peter	2018	29643504	ERR1308931	1. Wine/European (subclade 1)	0	3.07	0	0
Saccharomyces cerevisiae	CCY_21-4-88	peter	2018	29643504	ERR1308693	8. Mixed origin	2.82	12.17	0	0
Saccharomyces cerevisiae	CCY_21-4-89:7-3	peter	2018	29643504	ERR1308774	M3. Mosaic region 3	1.91	13.92	0	0
Saccharomyces cerevisiae	CCY_21-4-93:6B	peter	2018	29643504	ERR1309085	M3. Mosaic region 3	0	9.43	0	0
Saccharomyces cerevisiae	CCY_21-4-97	peter	2018	29643504	ERR1309196	8. Mixed origin	2.7	12.75	0	0
Saccharomyces cerevisiae	CCY_21-4-98	peter	2018	29643504	ERR1309236	8. Mixed origin	2.57	12.9	0	0.01
Saccharomyces cerevisiae	CD7-9Sv2	peter	2018	29643504	ERR1309418	1. Wine/European	0	3.73	0	0.02
Saccharomyces cerevisiae	CECT10109_1b	peter	2018	29643504	ERR1309483	1. Wine/European	0	3.14	0	0
Saccharomyces cerevisiae	CECT10120	peter	2018	29643504	ERR1309498	8. Mixed origin	1.01	7.23	0	0.01
Saccharomyces cerevisiae	CECT10131	peter	2018	29643504	ERR1308978	8. Mixed origin	1.74	9.71	0	0.01
Saccharomyces cerevisiae	CECT10171-5B	peter	2018	29643504	ERR1308726	2. Alpechin	0	7.05	0	0
Saccharomyces cerevisiae	CECT10331:9-1	peter	2018	29643504	ERR1309163	8. Mixed origin	0.96	7.52	0	0
Saccharomyces cerevisiae	CECT10351-1B	peter	2018	29643504	ERR1309411	1. Wine/European	0.01	4.38	0	0
Saccharomyces cerevisiae	CECT10497	peter	2018	29643504	ERR1309464	2. Alpechin	0	5.01	0	0
Saccharomyces cerevisiae	CECT10711	peter	2018	29643504	ERR1309002	25. Sake	2.9	16.78	0	0.01
Saccharomyces cerevisiae	CECT10712	peter	2018	29643504	ERR1308761	25. Sake	3.38	18.08	0	0.01
Saccharomyces cerevisiae	CECT1462	peter	2018	29643504	ERR1309313	11. Ale beer	0.64	6.49	0	0
Saccharomyces cerevisiae	CECT1478	peter	2018	29643504	ERR1309257	1. Wine/European	0	2.98	0	0
Saccharomyces cerevisiae	CEY615	peter	2018	29643504	ERR1308913	10. French Guiana human	0	26.64	0	3.28
Saccharomyces cerevisiae	CEY616	peter	2018	29643504	ERR1308904	10. French Guiana human	0	22.69	0	3.55
Saccharomyces cerevisiae	CEY617	peter	2018	29643504	ERR1308787	10. French Guiana human	0	23.71	0	3.13
Saccharomyces cerevisiae	CEY618	peter	2018	29643504	ERR1309396	10. French Guiana human	0	22.21	0	2.87
Saccharomyces cerevisiae	CEY619	peter	2018	29643504	ERR1309413	10. French Guiana human	0	23.93	0	2.54
Saccharomyces cerevisiae	CEY620	peter	2018	29643504	ERR1308748	10. French Guiana human	0	24.01	0	2.9
Saccharomyces cerevisiae	CEY621	peter	2018	29643504	ERR1308785	10. French Guiana human	0	22.29	0	3.39
Saccharomyces cerevisiae	CEY622	peter	2018	29643504	ERR1308591	10. French Guiana human	0	24.38	0	2.97
Saccharomyces cerevisiae	CEY623	peter	2018	29643504	ERR1309467	10. French Guiana human	0	22.87	0	2.52
Saccharomyces cerevisiae	CEY624	peter	2018	29643504	ERR1309232	10. French Guiana human	0	23.14	0	2.73
Saccharomyces cerevisiae	CEY625	peter	2018	29643504	ERR1308727	10. French Guiana human	0	25.46	0	3.05
Saccharomyces cerevisiae	CEY646	peter	2018	29643504	ERR1309515	10. French Guiana human	0	29.67	0.01	3.31
Saccharomyces cerevisiae	CEY647	peter	2018	29643504	ERR1309018	NA	2.11	60.69	9.19	50.54
Saccharomyces cerevisiae	CEY649	peter	2018	29643504	ERR1308965	10. French Guiana human	0	25.46	0	2.97
Saccharomyces cerevisiae	CEY650	peter	2018	29643504	ERR1309500	10. French Guiana human	0	24.78	0	2.87
Saccharomyces cerevisiae	CEY651	peter	2018	29643504	ERR1308691	10. French Guiana human	0	27.19	0	3.46
Saccharomyces cerevisiae	CEY652	peter	2018	29643504	ERR1308855	10. French Guiana human	0	26.48	0	2.47
Saccharomyces cerevisiae	CEY653	peter	2018	29643504	ERR1309439	10. French Guiana human	0	27.04	0	2.86
Saccharomyces cerevisiae	CH02	peter	2018	29643504	ERR1309191	6. African beer	0	3.88	0	0
Saccharomyces cerevisiae	CH06	peter	2018	29643504	ERR1309235	6. African beer	0	3.83	0	0
Saccharomyces cerevisiae	CH10	peter	2018	29643504	ERR1309333	6. African beer	0	4.42	0	0
Saccharomyces cerevisiae	CH11	peter	2018	29643504	ERR1309185	6. African beer	0	3.88	0	0
Saccharomyces cerevisiae	CH13	peter	2018	29643504	ERR1308900	6. African beer	0	4.22	0	0
Saccharomyces cerevisiae	CH14	peter	2018	29643504	ERR1308654	6. African beer	0	4.29	0	0
Saccharomyces cerevisiae	CLIB1040	peter	2018	29643504	ERR1309330	1. Wine/European	0	2.52	0	0
Saccharomyces cerevisiae	CLIB1059	peter	2018	29643504	ERR1309491	M1. Mosaic region 1	0.9	5.86	0	0
Saccharomyces cerevisiae	CLIB1060	peter	2018	29643504	ERR1309344	M1. Mosaic region 1	0	4.21	0	0
Saccharomyces cerevisiae	CLIB1062	peter	2018	29643504	ERR1309275	1. Wine/European	0	3.05	0	0
Saccharomyces cerevisiae	CLIB1070	peter	2018	29643504	ERR1308969	M2. Mosaic region 2	2.82	12.81	0	0
Saccharomyces cerevisiae	CLIB1072	peter	2018	29643504	ERR1309276	M2. Mosaic region 2	7.47	21.66	0	0
Saccharomyces cerevisiae	CLIB1077	peter	2018	29643504	ERR1308946	M1. Mosaic region 1	1.81	8.65	0	0
Saccharomyces cerevisiae	CLIB1082	peter	2018	29643504	ERR1308743	M1. Mosaic region 1	0.96	5.98	0	0
Saccharomyces cerevisiae	CLIB1083	peter	2018	29643504	ERR1309417	M1. Mosaic region 1	0.92	5.42	0	0
Saccharomyces cerevisiae	CLIB1085	peter	2018	29643504	ERR1309207	M1. Mosaic region 1	0.01	3.55	0	0
Saccharomyces cerevisiae	CLIB1410	peter	2018	29643504	ERR1309485	1. Wine/European	2.92	9.38	0	0
Saccharomyces cerevisiae	CLIB1411	peter	2018	29643504	ERR1308760	26. Asian fermentation	1.99	18.29	0	0
Saccharomyces cerevisiae	CLIB1412	peter	2018	29643504	ERR1308906	26. Asian fermentation	2	18.01	0	0
Saccharomyces cerevisiae	CLIB1413	peter	2018	29643504	ERR1308872	26. Asian fermentation	1.99	18.32	0	0
Saccharomyces cerevisiae	CLIB1414	peter	2018	29643504	ERR1309199	26. Asian fermentation	2.36	16.87	0	0
Saccharomyces cerevisiae	CLIB154_1b	peter	2018	29643504	ERR1308665	1. Wine/European (subclade 1)	0	2.92	0	0
Saccharomyces cerevisiae	CLIB192_1b	peter	2018	29643504	ERR1308737	8. Mixed origin	0.89	5.26	0	0
Saccharomyces cerevisiae	CLIB208_1	peter	2018	29643504	ERR1308807	M3. Mosaic region 3	0	7.08	0	0
Saccharomyces cerevisiae	CLIB219_2b	peter	2018	29643504	ERR1308618	18. Far East Asia	1.92	20.97	0	0
Saccharomyces cerevisiae	CLIB227	peter	2018	29643504	ERR1308979	11. Ale beer	0.69	7.66	0	0
Saccharomyces cerevisiae	CLIB272_2	peter	2018	29643504	ERR1309237	7. Mosaic beer	0.83	6.46	0	0
Saccharomyces cerevisiae	CLIB274_1	peter	2018	29643504	ERR1308608	8. Mixed origin	2.46	11.42	0	0
Saccharomyces cerevisiae	CLIB294_1b	peter	2018	29643504	ERR1309423	1. Wine/European	0.01	3.27	0	0
Saccharomyces cerevisiae	CLIB318_1	peter	2018	29643504	ERR1309122	8. Mixed origin	1.87	9.72	0	0
Saccharomyces cerevisiae	CLIB324_2	peter	2018	29643504	ERR1309212	8. Mixed origin	1.98	11.53	0	0
Saccharomyces cerevisiae	CLIB326_1	peter	2018	29643504	ERR1309494	8. Mixed origin	1.43	9.52	0	0
Saccharomyces cerevisiae	CLIB340	peter	2018	29643504	ERR1309203	8. Mixed origin	1.22	7.73	0	0
Saccharomyces cerevisiae	CLIB382_1b	peter	2018	29643504	ERR1308657	7. Mosaic beer	0	5.74	0	0
Saccharomyces cerevisiae	CLIB409	peter	2018	29643504	ERR1309452	NA	0.74	10.85	0	0.03
Saccharomyces cerevisiae	CLIB413	peter	2018	29643504	ERR1308868	26. Asian fermentation	1.84	14.7	0	0
Saccharomyces cerevisiae	CLIB413_1b	peter	2018	29643504	ERR1309431	M1. Mosaic region 1	0.87	6.19	0	0
Saccharomyces cerevisiae	CLIB414	peter	2018	29643504	ERR1308857	NA	1.72	9.09	0	0
Saccharomyces cerevisiae	CLIB415	peter	2018	29643504	ERR1308911	26. Asian fermentation	0.82	13.88	0	0
Saccharomyces cerevisiae	CLIB483_1b	peter	2018	29643504	ERR1309194	M1. Mosaic region 1	0.84	6.03	0	0
Saccharomyces cerevisiae	CLIB484	peter	2018	29643504	ERR1308789	1. Wine/European	0	3.04	0	0
Saccharomyces cerevisiae	CLIB485	peter	2018	29643504	ERR1309027	1. Wine/European	0	2.93	0	0
Saccharomyces cerevisiae	CLIB546	peter	2018	29643504	ERR1308798	5. French dairy	0	4.2	0	0
Saccharomyces cerevisiae	CLIB547	peter	2018	29643504	ERR1309477	5. French dairy	0	3.87	0	0
Saccharomyces cerevisiae	CLIB548	peter	2018	29643504	ERR1309014	5. French dairy	0	3.35	0	0
Saccharomyces cerevisiae	CLIB549	peter	2018	29643504	ERR1308797	5. French dairy	0	3.33	0	0
Saccharomyces cerevisiae	CLIB550	peter	2018	29643504	ERR1309048	5. French dairy	0	3.81	0	0
Saccharomyces cerevisiae	CLIB551	peter	2018	29643504	ERR1308856	5. French dairy	0	3.43	0	0
Saccharomyces cerevisiae	CLIB552	peter	2018	29643504	ERR1309432	5. French dairy	0	3.51	0	0
Saccharomyces cerevisiae	CLIB553	peter	2018	29643504	ERR1308752	5. French dairy	0	3.97	0	0
Saccharomyces cerevisiae	CLIB554	peter	2018	29643504	ERR1309446	5. French dairy	0	3.82	0	0
Saccharomyces cerevisiae	CLIB555	peter	2018	29643504	ERR1309365	5. French dairy	0	3.65	0	0
Saccharomyces cerevisiae	CLIB556	peter	2018	29643504	ERR1308779	5. French dairy	0	3.46	0	0
Saccharomyces cerevisiae	CLIB557	peter	2018	29643504	ERR1308910	5. French dairy	0	3.4	0	0
Saccharomyces cerevisiae	CLIB558	peter	2018	29643504	ERR1309230	5. French dairy	0	4.07	0	0
Saccharomyces cerevisiae	CLIB559	peter	2018	29643504	ERR1309362	5. French dairy	0	4.33	0	0
Saccharomyces cerevisiae	CLIB560	peter	2018	29643504	ERR1309503	5. French dairy	0	5.25	0	0
Saccharomyces cerevisiae	CLIB561	peter	2018	29643504	ERR1308699_ERR1308908_ERR1309392	5. French dairy	0	4.07	0	0
Saccharomyces cerevisiae	CLIB562	peter	2018	29643504	ERR1308957_ERR1309402	5. French dairy	0	4.45	0	0
Saccharomyces cerevisiae	CLIB563	peter	2018	29643504	ERR1308997	5. French dairy	0	3.46	0	0
Saccharomyces cerevisiae	CLIB564	peter	2018	29643504	ERR1308733	5. French dairy	0	3.74	0	0
Saccharomyces cerevisiae	CLIB631	peter	2018	29643504	ERR1309138	5. French dairy	0	4.38	0	0
Saccharomyces cerevisiae	CLIB648	peter	2018	29643504	ERR1309188	5. French dairy	0	3.52	0	0
Saccharomyces cerevisiae	CLIB649	peter	2018	29643504	ERR1309426	5. French dairy	0	3.52	0	0
Saccharomyces cerevisiae	CLIB650	peter	2018	29643504	ERR1308758	6. African beer	0	3.75	0	0
Saccharomyces cerevisiae	CLIB651	peter	2018	29643504	ERR1308948	6. African beer	0	3.49	0	0
Saccharomyces cerevisiae	CLIB653	peter	2018	29643504	ERR1309384	6. African beer	0	3.68	0	0
Saccharomyces cerevisiae	CLIB654	peter	2018	29643504	ERR1309147	6. African beer	0	3.79	0	0
Saccharomyces cerevisiae	CLIB655	peter	2018	29643504	ERR1308836	6. African beer	0	3.74	0	0
Saccharomyces cerevisiae	CLIB889	peter	2018	29643504	ERR1308877	1. Wine/European	0.4	3.35	0	0
Saccharomyces cerevisiae	CLQCA_02-003	peter	2018	29643504	ERR1309507	1. Wine/European	0	3.21	0	0
Saccharomyces cerevisiae	CLQCA_04-021	peter	2018	29643504	ERR1309442	M3. Mosaic region 3	0.99	8.71	0	0
Saccharomyces cerevisiae	CLQCA_09-001	peter	2018	29643504	ERR1308945	M3. Mosaic region 3	0	12.75	0	0
Saccharomyces cerevisiae	CLQCA_10-003	peter	2018	29643504	ERR1308849	8. Mixed origin	1.79	10	0	0
Saccharomyces cerevisiae	CLQCA_10-027	peter	2018	29643504	ERR1309390	1. Wine/European	0	3.06	0	0
Saccharomyces cerevisiae	CLQCA_10-386	peter	2018	29643504	ERR1309445	8. Mixed origin	0.45	6.87	0	0
Saccharomyces cerevisiae	CLQCA_10-619	peter	2018	29643504	ERR1309430	26. Asian fermentation	0.93	13.27	0	0
Saccharomyces cerevisiae	CLQCA_10-620	peter	2018	29643504	ERR1308938	26. Asian fermentation	0.9	12.94	0	0
Saccharomyces cerevisiae	CLQCA_11-024	peter	2018	29643504	ERR1308644	26. Asian fermentation	0.89	12.58	0	0
Saccharomyces cerevisiae	CLQCA_13-023	peter	2018	29643504	ERR1308986	5. French dairy	0	3.42	0	0
Saccharomyces cerevisiae	CLQCA_17-060	peter	2018	29643504	ERR1308834	1. Wine/European	0.01	3.1	0	0
Saccharomyces cerevisiae	CLQCA_17-111	peter	2018	29643504	ERR1308782	M3. Mosaic region 3	3.94	18.1	0	0.31
Saccharomyces cerevisiae	CLQCA_18-003	peter	2018	29643504	ERR1309039	M3. Mosaic region 3	1	8.67	0	0.01
Saccharomyces cerevisiae	CLQCA_19-011	peter	2018	29643504	ERR1308972	26. Asian fermentation	0.83	12.32	0	0
Saccharomyces cerevisiae	CLQCA_20-060	peter	2018	29643504	ERR1309514	NA	0.01	19.38	0	4.06
Saccharomyces cerevisiae	CLQCA_20-156	peter	2018	29643504	ERR1309090	21. Ecuadorean	0	16.41	0	0
Saccharomyces cerevisiae	CLQCA_20-184	peter	2018	29643504	ERR1308655	21. Ecuadorean	0	16.33	0	0
Saccharomyces cerevisiae	CLQCA_20-221	peter	2018	29643504	ERR1309224	21. Ecuadorean	0	15.22	0	0
Saccharomyces cerevisiae	CLQCA_20-246	peter	2018	29643504	ERR1308971	21. Ecuadorean	0	15.49	0	0
Saccharomyces cerevisiae	CLQCA_20-248	peter	2018	29643504	ERR1309222	21. Ecuadorean	0	14.47	0	0
Saccharomyces cerevisiae	CLQCA_20-259	peter	2018	29643504	ERR1309013	21. Ecuadorean	0	17.02	0	0
Saccharomyces cerevisiae	CLQCA_20-314	peter	2018	29643504	ERR1308722	21. Ecuadorean	0	17.6	0	0
Saccharomyces cerevisiae	CLQCA_24SC-235	peter	2018	29643504	ERR1308623	26. Asian fermentation	0.9	13.71	0	0
Saccharomyces cerevisiae	D-1	peter	2018	29643504	ERR1308755	1. Wine/European	0	3.58	0	0
Saccharomyces cerevisiae	D-18	peter	2018	29643504	ERR1308876	1. Wine/European (subclade 4)	0	3.49	0	0
Saccharomyces cerevisiae	D-21	peter	2018	29643504	ERR1309523	1. Wine/European (subclade 4)	0	3.32	0	0
Saccharomyces cerevisiae	D-4	peter	2018	29643504	ERR1308771	1. Wine/European	0	4	0	0
Saccharomyces cerevisiae	D3742	peter	2018	29643504	ERR1308916	M3. Mosaic region 3	0.96	9	0	0
Saccharomyces cerevisiae	DBVPG1014	peter	2018	29643504	ERR1309209	1. Wine/European	0.02	2.99	0	0
Saccharomyces cerevisiae	DBVPG1029	peter	2018	29643504	ERR1309077	1. Wine/European	0	3.02	0	0
Saccharomyces cerevisiae	DBVPG1041	peter	2018	29643504	ERR1308672	1. Wine/European	0	2.88	0	0
Saccharomyces cerevisiae	DBVPG1056	peter	2018	29643504	ERR1309518	1. Wine/European	0	3.32	0	0
Saccharomyces cerevisiae	DBVPG1057	peter	2018	29643504	ERR1308659	1. Wine/European	0	3.68	0	0.01
Saccharomyces cerevisiae	DBVPG1058	peter	2018	29643504	ERR1308662	1. Wine/European	0	3.21	0	0
Saccharomyces cerevisiae	DBVPG1074	peter	2018	29643504	ERR1309250	M3. Mosaic region 3	3.16	12.14	0	0
Saccharomyces cerevisiae	DBVPG1076	peter	2018	29643504	ERR1309328	1. Wine/European	0	3.27	0	0
Saccharomyces cerevisiae	DBVPG1078	peter	2018	29643504	ERR1309285	1. Wine/European	0	3.69	0	0
Saccharomyces cerevisiae	DBVPG1080	peter	2018	29643504	ERR1308962	1. Wine/European	0	3.16	0	0
Saccharomyces cerevisiae	DBVPG1085	peter	2018	29643504	ERR1309266	1. Wine/European	0	3.05	0	0
Saccharomyces cerevisiae	DBVPG1105	peter	2018	29643504	ERR1309428	1. Wine/European	0.01	3.79	0	0
Saccharomyces cerevisiae	DBVPG1106	peter	2018	29643504	ERR1308846	1. Wine/European	0	3.41	0	0
Saccharomyces cerevisiae	DBVPG1107	peter	2018	29643504	ERR1309245	1. Wine/European	0	3.06	0	0
Saccharomyces cerevisiae	DBVPG1108	peter	2018	29643504	ERR1309475	1. Wine/European	0	3.26	0	0
Saccharomyces cerevisiae	DBVPG1122	peter	2018	29643504	ERR1309106	1. Wine/European	0	3.43	0	0
Saccharomyces cerevisiae	DBVPG1123	peter	2018	29643504	ERR1309126	1. Wine/European	0	3.44	0	0
Saccharomyces cerevisiae	DBVPG1125	peter	2018	29643504	ERR1309360	1. Wine/European	0	3.37	0	0
Saccharomyces cerevisiae	DBVPG1126	peter	2018	29643504	ERR1309399	1. Wine/European	0	3.57	0	0
Saccharomyces cerevisiae	DBVPG1127	peter	2018	29643504	ERR1309247	1. Wine/European	0	4.2	0	0
Saccharomyces cerevisiae	DBVPG1129	peter	2018	29643504	ERR1308653	1. Wine/European	0	3.83	0	0
Saccharomyces cerevisiae	DBVPG1145	peter	2018	29643504	ERR1309505	1. Wine/European	0	3.58	0	0.01
Saccharomyces cerevisiae	DBVPG1163	peter	2018	29643504	ERR1309058	1. Wine/European	0	3.66	0	0
Saccharomyces cerevisiae	DBVPG1339	peter	2018	29643504	ERR1308951	1. Wine/European	0	3.94	0	0
Saccharomyces cerevisiae	DBVPG1339_1b	peter	2018	29643504	ERR1309466	1. Wine/European	0	4.11	0	0
Saccharomyces cerevisiae	DBVPG1374	peter	2018	29643504	ERR1309176	1. Wine/European	0	3.47	0	0
Saccharomyces cerevisiae	DBVPG1380	peter	2018	29643504	ERR1308684	1. Wine/European	0	3.39	0	0
Saccharomyces cerevisiae	DBVPG1473	peter	2018	29643504	ERR1308838	1. Wine/European	0	3.66	0	0
Saccharomyces cerevisiae	DBVPG1490	peter	2018	29643504	ERR1309315	1. Wine/European	0	3.28	0	0
Saccharomyces cerevisiae	DBVPG1523	peter	2018	29643504	ERR1309116	1. Wine/European	0	2.95	0	0
Saccharomyces cerevisiae	DBVPG1554	peter	2018	29643504	ERR1309186	1. Wine/European	0	3.75	0	0
Saccharomyces cerevisiae	DBVPG1555	peter	2018	29643504	ERR1308954	1. Wine/European	0	3.67	0	0
Saccharomyces cerevisiae	DBVPG1564	peter	2018	29643504	ERR1309072	1. Wine/European	0	3.48	0	0
Saccharomyces cerevisiae	DBVPG1577	peter	2018	29643504	ERR1308584	1. Wine/European	0	3.41	0	0
Saccharomyces cerevisiae	DBVPG1580	peter	2018	29643504	ERR1309480	1. Wine/European	0	3.42	0	0
Saccharomyces cerevisiae	DBVPG1581	peter	2018	29643504	ERR1309023	1. Wine/European	0	3.31	0	0
Saccharomyces cerevisiae	DBVPG1584	peter	2018	29643504	ERR1308861	1. Wine/European	0	3.28	0	0
Saccharomyces cerevisiae	DBVPG1594	peter	2018	29643504	ERR1309246	1. Wine/European	0	3.32	0	0
Saccharomyces cerevisiae	DBVPG1595	peter	2018	29643504	ERR1308661	1. Wine/European	0	3.69	0	0
Saccharomyces cerevisiae	DBVPG1596	peter	2018	29643504	ERR1309394	1. Wine/European	0	3.43	0	0
Saccharomyces cerevisiae	DBVPG1599	peter	2018	29643504	ERR1308826	1. Wine/European	0	3.38	0	0
Saccharomyces cerevisiae	DBVPG1601	peter	2018	29643504	ERR1308844	1. Wine/European	0	3.95	0	0
Saccharomyces cerevisiae	DBVPG1606	peter	2018	29643504	ERR1308757	1. Wine/European	0	3.44	0	0.01
Saccharomyces cerevisiae	DBVPG1608	peter	2018	29643504	ERR1309474	1. Wine/European	0	3.31	0	0
Saccharomyces cerevisiae	DBVPG1611	peter	2018	29643504	ERR1308668	1. Wine/European	0	4.08	0	0
Saccharomyces cerevisiae	DBVPG1615	peter	2018	29643504	ERR1309042	1. Wine/European	0	3.22	0	0
Saccharomyces cerevisiae	DBVPG1616-1D	peter	2018	29643504	ERR1309031	1. Wine/European	0	3.47	0	0
Saccharomyces cerevisiae	DBVPG1617-5A	peter	2018	29643504	ERR1309111	1. Wine/European	0	3.27	0	0.01
Saccharomyces cerevisiae	DBVPG1619-4B	peter	2018	29643504	ERR1309017	1. Wine/European	0.01	3.33	0	0
Saccharomyces cerevisiae	DBVPG1620-1A	peter	2018	29643504	ERR1308870	1. Wine/European	0.01	3.15	0	0
Saccharomyces cerevisiae	DBVPG1621-5A	peter	2018	29643504	ERR1308922	1. Wine/European	0	3.17	0	0
Saccharomyces cerevisiae	DBVPG1622-8B	peter	2018	29643504	ERR1309037	1. Wine/European	0	4.29	0	0
Saccharomyces cerevisiae	DBVPG1623-2A	peter	2018	29643504	ERR1308703	1. Wine/European	0	3.34	0	0
Saccharomyces cerevisiae	DBVPG1625	peter	2018	29643504	ERR1309215	1. Wine/European	0	3.23	0	0
Saccharomyces cerevisiae	DBVPG1626	peter	2018	29643504	ERR1309397	1. Wine/European	0	3.36	0	0
Saccharomyces cerevisiae	DBVPG1629	peter	2018	29643504	ERR1309182	1. Wine/European	0	3.3	0	0
Saccharomyces cerevisiae	DBVPG1631	peter	2018	29643504	ERR1308599	1. Wine/European	0.98	5.27	0	0
Saccharomyces cerevisiae	DBVPG1632	peter	2018	29643504	ERR1309302	1. Wine/European	0	3.42	0	0
Saccharomyces cerevisiae	DBVPG1656	peter	2018	29643504	ERR1308884	1. Wine/European	0	4.55	0	0.01
Saccharomyces cerevisiae	DBVPG1659	peter	2018	29643504	ERR1309476	1. Wine/European	0	3.89	0	0.01
Saccharomyces cerevisiae	DBVPG1661	peter	2018	29643504	ERR1309109	1. Wine/European	0	3.53	0	0
Saccharomyces cerevisiae	DBVPG1669	peter	2018	29643504	ERR1308898	1. Wine/European	0	3.39	0	0
Saccharomyces cerevisiae	DBVPG1685	peter	2018	29643504	ERR1309478	1. Wine/European	0	4.76	0	0
Saccharomyces cerevisiae	DBVPG1699	peter	2018	29643504	ERR1309060	1. Wine/European	0	3.25	0	0
Saccharomyces cerevisiae	DBVPG1701	peter	2018	29643504	ERR1308773	1. Wine/European	0	4.14	0	0
Saccharomyces cerevisiae	DBVPG1708	peter	2018	29643504	ERR1308681	1. Wine/European	0	4.25	0	0
Saccharomyces cerevisiae	DBVPG1711	peter	2018	29643504	ERR1308620	1. Wine/European	0	3.44	0	0.02
Saccharomyces cerevisiae	DBVPG1712	peter	2018	29643504	ERR1308605	1. Wine/European	0	4.52	0	0
Saccharomyces cerevisiae	DBVPG1714	peter	2018	29643504	ERR1308702	1. Wine/European	0	3.08	0	0
Saccharomyces cerevisiae	DBVPG1719	peter	2018	29643504	ERR1309272	1. Wine/European	0	3.51	0	0
Saccharomyces cerevisiae	DBVPG1725	peter	2018	29643504	ERR1309056	1. Wine/European	0	3.78	0	0
Saccharomyces cerevisiae	DBVPG1772	peter	2018	29643504	ERR1308676	1. Wine/European	0	4.1	0	0
Saccharomyces cerevisiae	DBVPG1788_1b	peter	2018	29643504	ERR1309108	1. Wine/European	0	3.48	0	0
Saccharomyces cerevisiae	DBVPG1790	peter	2018	29643504	ERR1309319	1. Wine/European	0	3.59	0.02	0.05
Saccharomyces cerevisiae	DBVPG1792	peter	2018	29643504	ERR1309141	M3. Mosaic region 3	4.4	14.47	0	0
Saccharomyces cerevisiae	DBVPG1794_1b	peter	2018	29643504	ERR1308614	1. Wine/European	0	3.12	0	0
Saccharomyces cerevisiae	DBVPG1795	peter	2018	29643504	ERR1309153	1. Wine/European	0	3.57	0	0
Saccharomyces cerevisiae	DBVPG1798	peter	2018	29643504	ERR1308717	1. Wine/European	0	4.32	0	0
Saccharomyces cerevisiae	DBVPG1832	peter	2018	29643504	ERR1308970	1. Wine/European	0	3.77	0	0
Saccharomyces cerevisiae	DBVPG1841	peter	2018	29643504	ERR1308932	1. Wine/European	0	3.31	0	0
Saccharomyces cerevisiae	DBVPG1843	peter	2018	29643504	ERR1308621	1. Wine/European	0	3.6	0	0
Saccharomyces cerevisiae	DBVPG1848	peter	2018	29643504	ERR1308899	NA	0	4.15	0	0
Saccharomyces cerevisiae	DBVPG1861	peter	2018	29643504	ERR1309254	1. Wine/European	0	4.34	0	0
Saccharomyces cerevisiae	DBVPG1878	peter	2018	29643504	ERR1308968	1. Wine/European (subclade 4)	0	3.71	0	0.01
Saccharomyces cerevisiae	DBVPG1880	peter	2018	29643504	ERR1309290	1. Wine/European	0	3.4	0	0
Saccharomyces cerevisiae	DBVPG1895	peter	2018	29643504	ERR1309249	NA	0	6.25	0	0.04
Saccharomyces cerevisiae	DBVPG1898	peter	2018	29643504	ERR1308909	1. Wine/European	0	3.41	0	0
Saccharomyces cerevisiae	DBVPG1918	peter	2018	29643504	ERR1309338	1. Wine/European (subclade 1)	0	2.86	0	0
Saccharomyces cerevisiae	DBVPG1919	peter	2018	29643504	ERR1308886	1. Wine/European (subclade 4)	0	3.56	0	0
Saccharomyces cerevisiae	DBVPG1960	peter	2018	29643504	ERR1309309	1. Wine/European	0	3.36	0	0
Saccharomyces cerevisiae	DBVPG1973	peter	2018	29643504	ERR1309223	1. Wine/European	0	4.12	0	0.01
Saccharomyces cerevisiae	DBVPG1975	peter	2018	29643504	ERR1308989	1. Wine/European	0	3.49	0	0
Saccharomyces cerevisiae	DBVPG1976	peter	2018	29643504	ERR1309401	1. Wine/European	0.95	5.09	0	0
Saccharomyces cerevisiae	DBVPG1978	peter	2018	29643504	ERR1309187	1. Wine/European	0	4.77	0	0
Saccharomyces cerevisiae	DBVPG1984	peter	2018	29643504	ERR1309425	1. Wine/European	0	3.77	0	0
Saccharomyces cerevisiae	DBVPG1994	peter	2018	29643504	ERR1309391	1. Wine/European (subclade 1)	0	3.81	0	0
Saccharomyces cerevisiae	DBVPG2049	peter	2018	29643504	ERR1308683	1. Wine/European	0	3.19	0	0
Saccharomyces cerevisiae	DBVPG2088	peter	2018	29643504	ERR1308813	1. Wine/European	0	3.36	0	0
Saccharomyces cerevisiae	DBVPG2166	peter	2018	29643504	ERR1309409	1. Wine/European	0	3.4	0	0
Saccharomyces cerevisiae	DBVPG3022	peter	2018	29643504	ERR1308687	1. Wine/European	0	3.65	0	0
Saccharomyces cerevisiae	DBVPG3051	peter	2018	29643504	ERR1308628_ERR1309454	1. Wine/European	0	3.5	0	0
Saccharomyces cerevisiae	DBVPG3098	peter	2018	29643504	ERR1308736	1. Wine/European	0	3.47	0	0
Saccharomyces cerevisiae	DBVPG3100	peter	2018	29643504	ERR1309501	1. Wine/European	0	4.37	0	0
Saccharomyces cerevisiae	DBVPG3591_1b	peter	2018	29643504	ERR1309033	1. Wine/European	0	3.33	0	0
Saccharomyces cerevisiae	DBVPG3924	peter	2018	29643504	ERR1309083	1. Wine/European	0	4.04	0	0
Saccharomyces cerevisiae	DBVPG4036	peter	2018	29643504	ERR1308603	1. Wine/European (subclade 1)	0	3.63	0	0
Saccharomyces cerevisiae	DBVPG4162	peter	2018	29643504	ERR1309180	1. Wine/European	0	3.44	0	0
Saccharomyces cerevisiae	DBVPG4186	peter	2018	29643504	ERR1309082	1. Wine/European (subclade 1)	0	3.28	0	0
Saccharomyces cerevisiae	DBVPG4297	peter	2018	29643504	ERR1309158	1. Wine/European	0.98	5.03	0	0
Saccharomyces cerevisiae	DBVPG4317	peter	2018	29643504	ERR1309168	1. Wine/European	0	3.17	0	0
Saccharomyces cerevisiae	DBVPG4381	peter	2018	29643504	ERR1308891	1. Wine/European	0	3.58	0	0
Saccharomyces cerevisiae	DBVPG4410	peter	2018	29643504	ERR1308579	1. Wine/European	0	3.79	0	0
Saccharomyces cerevisiae	DBVPG4460	peter	2018	29643504	ERR1309130	1. Wine/European	0	3.18	0	0
Saccharomyces cerevisiae	DBVPG4651	peter	2018	29643504	ERR1309323	1. Wine/European	0	3.39	0	0
Saccharomyces cerevisiae	DBVPG4651_1b	peter	2018	29643504	ERR1308686	1. Wine/European	0	3.3	0	0
Saccharomyces cerevisiae	DBVPG4686	peter	2018	29643504	ERR1309172	1. Wine/European	0	3.42	0	0
Saccharomyces cerevisiae	DBVPG4695	peter	2018	29643504	ERR1308927	1. Wine/European (subclade 1)	0	3.58	0	0
Saccharomyces cerevisiae	DBVPG4902	peter	2018	29643504	ERR1308940	1. Wine/European	0	3.66	0	0
Saccharomyces cerevisiae	DBVPG4905	peter	2018	29643504	ERR1309118	1. Wine/European	0	3.39	0	0
Saccharomyces cerevisiae	DBVPG5760	peter	2018	29643504	ERR1308630	1. Wine/European	0	4.63	0	0
Saccharomyces cerevisiae	DBVPG5836	peter	2018	29643504	ERR1309502	26. Asian fermentation	0.93	13.38	0	0.01
Saccharomyces cerevisiae	DBVPG6044	peter	2018	29643504	ERR1308695	M3. Mosaic region 3	0	6.79	0	0
Saccharomyces cerevisiae	DBVPG6223	peter	2018	29643504	ERR1309310	1. Wine/European	0	3.59	0	0
Saccharomyces cerevisiae	DBVPG6295	peter	2018	29643504	ERR1309261	1. Wine/European	0	3.52	0	0
Saccharomyces cerevisiae	DBVPG6302	peter	2018	29643504	ERR1309244	2. Alpechin	0	5.55	0	0
Saccharomyces cerevisiae	DBVPG6350	peter	2018	29643504	ERR1308998	M3. Mosaic region 3	0.93	12.32	0	0
Saccharomyces cerevisiae	DBVPG6590	peter	2018	29643504	ERR1309517	7. Mosaic beer	0	4.34	0	0
Saccharomyces cerevisiae	DBVPG6693	peter	2018	29643504	ERR1309026	11. Ale beer	0.01	8	0	0
Saccharomyces cerevisiae	DBVPG6694	peter	2018	29643504	ERR1309377	11. Ale beer	0	7.9	0	0
Saccharomyces cerevisiae	DBVPG6695	peter	2018	29643504	ERR1309175	11. Ale beer	0.95	7.37	0	0.03
Saccharomyces cerevisiae	DBVPG6696	peter	2018	29643504	ERR1309098	M3. Mosaic region 3	0	10.12	0	0
Saccharomyces cerevisiae	DBVPG6861	peter	2018	29643504	ERR1308582	8. Mixed origin	2.64	12.14	0	0
Saccharomyces cerevisiae	DBVPG6874	peter	2018	29643504	ERR1309009	M3. Mosaic region 3	0.5	11.45	0	0.02
Saccharomyces cerevisiae	DBVPG6876	peter	2018	29643504	ERR1308943	1. Wine/European	0	4.21	0	0
Saccharomyces cerevisiae	DBVPG6877	peter	2018	29643504	ERR1309374	1. Wine/European	0	3.12	0.01	0.06
Saccharomyces cerevisiae	DBVPG6878	peter	2018	29643504	ERR1309214	1. Wine/European	0	3.69	0	0.01
Saccharomyces cerevisiae	DBVPG6879	peter	2018	29643504	ERR1308667	1. Wine/European	0	3.84	0	0
Saccharomyces cerevisiae	DBVPG6880	peter	2018	29643504	ERR1308947	1. Wine/European	0	3.18	0	0.04
Saccharomyces cerevisiae	DJ65	peter	2018	29643504	ERR1308833	13. African palm wine	0	13.66	0	0
Saccharomyces cerevisiae	DJ66	peter	2018	29643504	ERR1309382	13. African palm wine	0	13.39	0	0
Saccharomyces cerevisiae	DJ68	peter	2018	29643504	ERR1308961	13. African palm wine	0	13.27	0	0
Saccharomyces cerevisiae	DJ70	peter	2018	29643504	ERR1308796	13. African palm wine	0	13.43	0	0
Saccharomyces cerevisiae	DJ71	peter	2018	29643504	ERR1309504	13. African palm wine	0	13.78	0	0
Saccharomyces cerevisiae	DJ73	peter	2018	29643504	ERR1308719	13. African palm wine	0	15.11	0	0
Saccharomyces cerevisiae	DJ74	peter	2018	29643504	ERR1309149	13. African palm wine	0	7.59	0	0
Saccharomyces cerevisiae	E1-6	peter	2018	29643504	ERR1308837	1. Wine/European	0	3.82	0	0
Saccharomyces cerevisiae	E4	peter	2018	29643504	ERR1309350	1. Wine/European	0	3.75	0	0
Saccharomyces cerevisiae	EM14S01-3B	peter	2018	29643504	ERR1309189	17. Taiwanese	0.24	43.05	0	0
Saccharomyces cerevisiae	EM93_3	peter	2018	29643504	ERR1309429	M3. Mosaic region 3	0	10.49	0	0
Saccharomyces cerevisiae	EN14S01	peter	2018	29643504	ERR1308682	17. Taiwanese	0.23	41.43	0	0
Saccharomyces cerevisiae	ES2M03	peter	2018	29643504	ERR1309335	NA	14.13	35.98	0	0.01
Saccharomyces cerevisiae	ES2M03-7A	peter	2018	29643504	ERR1308704	NA	15.41	38.63	0	0
Saccharomyces cerevisiae	ES4M07	peter	2018	29643504	ERR1308587	NA	17.87	42.48	0	0
Saccharomyces cerevisiae	EXF-3387	peter	2018	29643504	ERR1308821	1. Wine/European (subclade 1)	0.01	3.39	0	0
Saccharomyces cerevisiae	EXF-4126	peter	2018	29643504	ERR1308930	1. Wine/European	1.07	5.01	0	0
Saccharomyces cerevisiae	EXF-5042	peter	2018	29643504	ERR1308894	1. Wine/European	0	3.47	0	0
Saccharomyces cerevisiae	EXF-5046	peter	2018	29643504	ERR1309142	1. Wine/European	0	3.93	0	0
Saccharomyces cerevisiae	EXF-5247	peter	2018	29643504	ERR1309096	1. Wine/European	0	3.41	0	0
Saccharomyces cerevisiae	EXF-5248	peter	2018	29643504	ERR1308991	1. Wine/European	0	3.34	0	0
Saccharomyces cerevisiae	EXF-5284	peter	2018	29643504	ERR1309293	NA	4.1	15.56	0	0
Saccharomyces cerevisiae	EXF-5287	peter	2018	29643504	ERR1308764	1. Wine/European (subclade 1)	0	3.1	0	0
Saccharomyces cerevisiae	EXF-5295	peter	2018	29643504	ERR1309371	1. Wine/European	0.01	4.24	0	0
Saccharomyces cerevisiae	EXF-5297	peter	2018	29643504	ERR1309389	1. Wine/European (subclade 1)	0	3.54	0	0
Saccharomyces cerevisiae	EXF-5734	peter	2018	29643504	ERR1309274	8. Mixed origin	1.83	9.37	0	0
Saccharomyces cerevisiae	EXF-5869	peter	2018	29643504	ERR1309059	8. Mixed origin	1.72	9.77	0	0
Saccharomyces cerevisiae	EXF-5871	peter	2018	29643504	ERR1309204	5. French dairy	0	3.57	0	0
Saccharomyces cerevisiae	EXF-6761	peter	2018	29643504	ERR1308921	1. Wine/European	0	3.73	0	0
Saccharomyces cerevisiae	EXF-6780	peter	2018	29643504	ERR1308808	NA	4.29	15.15	0	0
Saccharomyces cerevisiae	EXF-6835	peter	2018	29643504	ERR1308976	8. Mixed origin	1.62	8.79	0	0
Saccharomyces cerevisiae	EXF-7145	peter	2018	29643504	ERR1308958_ERR1309053	5. French dairy	0	3.16	0	0
Saccharomyces cerevisiae	EXF-7197	peter	2018	29643504	ERR1309488	4. Mediterranean oak	0	2.96	0	0
Saccharomyces cerevisiae	FIMA_3	peter	2018	29643504	ERR1308959	1. Wine/European	0	3.61	0	0
Saccharomyces cerevisiae	FTPW3	peter	2018	29643504	ERR1309202	13. African palm wine	0	8.21	0	0
Saccharomyces cerevisiae	FTPW32	peter	2018	29643504	ERR1309255	13. African palm wine	0	10.82	0	0
Saccharomyces cerevisiae	FTPW35	peter	2018	29643504	ERR1308963	13. African palm wine	0	9.29	0	0
Saccharomyces cerevisiae	FTPW4	peter	2018	29643504	ERR1309470	13. African palm wine	0	8.67	0	0
Saccharomyces cerevisiae	HE001	peter	2018	29643504	ERR1309269	10. French Guiana human	0	24.04	0	3.49
Saccharomyces cerevisiae	HE004	peter	2018	29643504	ERR1309046	10. French Guiana human	0.01	23.75	0	2.45
Saccharomyces cerevisiae	HE005	peter	2018	29643504	ERR1308841	10. French Guiana human	0	27.16	0	3.45
Saccharomyces cerevisiae	HE006	peter	2018	29643504	ERR1309177	10. French Guiana human	0	23.06	0	2.5
Saccharomyces cerevisiae	HE007	peter	2018	29643504	ERR1309105	10. French Guiana human	0	24.91	0	3.13
Saccharomyces cerevisiae	HE008	peter	2018	29643504	ERR1309193	10. French Guiana human	0	22.98	0	3.75
Saccharomyces cerevisiae	HE009	peter	2018	29643504	ERR1308888	10. French Guiana human	0	23.87	0	2.82
Saccharomyces cerevisiae	HE010	peter	2018	29643504	ERR1308889	10. French Guiana human	0	23.39	0	2.7
Saccharomyces cerevisiae	HE011	peter	2018	29643504	ERR1309337	10. French Guiana human	0	26.16	0	3.2
Saccharomyces cerevisiae	HE012	peter	2018	29643504	ERR1308742	10. French Guiana human	0	25.32	0	2.99
Saccharomyces cerevisiae	HE013	peter	2018	29643504	ERR1309306	10. French Guiana human	0	24.48	0	2.75
Saccharomyces cerevisiae	HE016	peter	2018	29643504	ERR1308848	10. French Guiana human	0	22.63	0	2.63
Saccharomyces cerevisiae	HE020	peter	2018	29643504	ERR1309332	10. French Guiana human	0	24.14	0	3.17
Saccharomyces cerevisiae	HN10	peter	2018	29643504	ERR1308663_ERR1308775_ERR1308778_ERR1308802_ERR1308803_ERR1308804_ERR1308819_ERR1309006_ERR1309093_ERR1309243_ERR1309311_ERR1309322	14. CHNIII	5.41	40.02	0	0
Saccharomyces cerevisiae	HN15	peter	2018	29643504	ERR1309349	20. CHN V	0	16.76	0	0
Saccharomyces cerevisiae	HN16	peter	2018	29643504	ERR1309370	20. CHN V	5.71	28.24	0	0
Saccharomyces cerevisiae	HN19	peter	2018	29643504	ERR1308854	14. CHNIII	5.6	43.19	0	0
Saccharomyces cerevisiae	ho_SB	peter	2018	29643504	ERR1309183	1. Wine/European	0	4.16	0	0
Saccharomyces cerevisiae	I14_1b	peter	2018	29643504	ERR1309144	M1. Mosaic region 1	1.89	8.92	0	0.01
Saccharomyces cerevisiae	IFO_0289:4-3(b)	peter	2018	29643504	ERR1308745	26. Asian fermentation	0	9.3	0	0
Saccharomyces cerevisiae	IFO_0877:6-1	peter	2018	29643504	ERR1308741	NA	8.25	25.03	0	0
Saccharomyces cerevisiae	IL_01_b	peter	2018	29643504	ERR1308917	1. Wine/European (subclade 2)	0	3.17	0	0
Saccharomyces cerevisiae	IMB-53	peter	2018	29643504	ERR1308793	M3. Mosaic region 3	0	9.98	0	0
Saccharomyces cerevisiae	IY_03-5-26-5-1-1_(1)	peter	2018	29643504	ERR1308975	NA	4.75	18.29	0	0
Saccharomyces cerevisiae	IY_03-5-30-1-1-1_(1)	peter	2018	29643504	ERR1308617	NA	6.08	19.39	0	0
Saccharomyces cerevisiae	JCM_2985-4B	peter	2018	29643504	ERR1309167	26. Asian fermentation	2.68	17.46	0	0
Saccharomyces cerevisiae	JCM_3529-7B	peter	2018	29643504	ERR1308750	26. Asian fermentation	2.82	19.07	0	0
Saccharomyces cerevisiae	K1_1	peter	2018	29643504	ERR1309159	25. Sake	2.54	14.66	0	0
Saccharomyces cerevisiae	K10	peter	2018	29643504	ERR1309166	25. Sake	3.35	17.4	0	0
Saccharomyces cerevisiae	K12	peter	2018	29643504	ERR1308634	26. Asian fermentation	4.52	18.37	0	0
Saccharomyces cerevisiae	K13	peter	2018	29643504	ERR1309148	25. Sake	0.52	15.96	0	0
Saccharomyces cerevisiae	K14	peter	2018	29643504	ERR1309400	25. Sake	4.69	21.41	0	0
Saccharomyces cerevisiae	K15	peter	2018	29643504	ERR1309178	25. Sake	3.18	16.53	0	0
Saccharomyces cerevisiae	K5	peter	2018	29643504	ERR1309218	25. Sake	5.32	24.08	0	0
Saccharomyces cerevisiae	K9	peter	2018	29643504	ERR1308902	25. Sake	3.08	17.65	0	0
Saccharomyces cerevisiae	Ksc2-2B	peter	2018	29643504	ERR1308830	18. Far East Asia	2	21.97	0	0
Saccharomyces cerevisiae	Ksc40-8A	peter	2018	29643504	ERR1309198	18. Far East Asia	2.03	24.93	0	0
Saccharomyces cerevisiae	Ksc73-2D	peter	2018	29643504	ERR1309150	18. Far East Asia	0.01	25.65	0	0
Saccharomyces cerevisiae	L-1183	peter	2018	29643504	ERR1309008	1. Wine/European	0.01	3.92	0	0
Saccharomyces cerevisiae	L-1191	peter	2018	29643504	ERR1309495	1. Wine/European	0.01	3.11	0	0
Saccharomyces cerevisiae	L-1194	peter	2018	29643504	ERR1308973	1. Wine/European	0	3.44	0	0
Saccharomyces cerevisiae	L-1198	peter	2018	29643504	ERR1309506	1. Wine/European	0.49	4.1	0	0
Saccharomyces cerevisiae	L-1201	peter	2018	29643504	ERR1309489	1. Wine/European	0.55	4.54	0	0
Saccharomyces cerevisiae	L-304	peter	2018	29643504	ERR1308601	1. Wine/European	0.01	3.79	0	0
Saccharomyces cerevisiae	L-319	peter	2018	29643504	ERR1309354	1. Wine/European	0	3.75	0	0
Saccharomyces cerevisiae	L-475	peter	2018	29643504	ERR1309050	1. Wine/European	0.01	4.06	0	0
Saccharomyces cerevisiae	L-846	peter	2018	29643504	ERR1309473	1. Wine/European	0	3.48	0	0
Saccharomyces cerevisiae	L-958	peter	2018	29643504	ERR1308588	1. Wine/European	0.5	4.41	0	0
Saccharomyces cerevisiae	L-960	peter	2018	29643504	ERR1308818	1. Wine/European	0.46	4.06	0	0
Saccharomyces cerevisiae	L-962	peter	2018	29643504	ERR1308635	1. Wine/European	0	3.86	0	0
Saccharomyces cerevisiae	L-982	peter	2018	29643504	ERR1308744	1. Wine/European	0.01	3.36	0	0.03
Saccharomyces cerevisiae	LCBG-3D2	peter	2018	29643504	ERR1308995	9. Mexican agave	0	8.35	0	0.67
Saccharomyces cerevisiae	LCBG-3D4	peter	2018	29643504	ERR1309045	9. Mexican agave	0	9	0	0.77
Saccharomyces cerevisiae	LCBG-3D6	peter	2018	29643504	ERR1308853	9. Mexican agave	0	7.42	0	1.47
Saccharomyces cerevisiae	LCBG-3Y3	peter	2018	29643504	ERR1309068	9. Mexican agave	0	7.21	0	1.66
Saccharomyces cerevisiae	LCBG-3Y8	peter	2018	29643504	ERR1308806	9. Mexican agave	0	6.84	0	1.6
Saccharomyces cerevisiae	LCBG-4Y3	peter	2018	29643504	ERR1309336	9. Mexican agave	0	6.95	0	1.53
Saccharomyces cerevisiae	LCBG-Mosca3	peter	2018	29643504	ERR1308622	9. Mexican agave	0	6.92	0	1.49
Saccharomyces cerevisiae	Lib39	peter	2018	29643504	ERR1309219	1. Wine/European (subclade 1)	0	3.51	0	0
Saccharomyces cerevisiae	Lib51	peter	2018	29643504	ERR1308815	1. Wine/European	0.01	3.56	0	0
Saccharomyces cerevisiae	Lib52	peter	2018	29643504	ERR1309281	1. Wine/European	0	4.39	0	0
Saccharomyces cerevisiae	Lib54	peter	2018	29643504	ERR1309435	1. Wine/European	0	3.68	0	0
Saccharomyces cerevisiae	Lib61	peter	2018	29643504	ERR1309386	1. Wine/European	0.01	3.38	0	0
Saccharomyces cerevisiae	Lib70	peter	2018	29643504	ERR1309398	1. Wine/European	0.01	3.44	0	0
Saccharomyces cerevisiae	Lib71	peter	2018	29643504	ERR1308874	1. Wine/European	0	4.53	0	0
Saccharomyces cerevisiae	Lib73	peter	2018	29643504	ERR1309205	1. Wine/European	0	3.21	0	0
Saccharomyces cerevisiae	Lx2	peter	2018	29643504	ERR1309239	26. Asian fermentation	1.01	14.94	0	0.04
Saccharomyces cerevisiae	M.14.1	peter	2018	29643504	ERR1309375	3. Brazilian bioethanol	0.27	4.71	0	0
Saccharomyces cerevisiae	M.9.1	peter	2018	29643504	ERR1308583	3. Brazilian bioethanol	0.57	8.2	0	0
Saccharomyces cerevisiae	M1	peter	2018	29643504	ERR1309292	1. Wine/European	0.46	4.01	0	0.02
Saccharomyces cerevisiae	M1.1	peter	2018	29643504	ERR1308918	3. Brazilian bioethanol	0.52	6.58	0	0
Saccharomyces cerevisiae	M22_1b	peter	2018	29643504	ERR1308788	1. Wine/European	0.01	3.14	0	0
Saccharomyces cerevisiae	M5	peter	2018	29643504	ERR1309325	1. Wine/European	0	2.51	0	0.02
Saccharomyces cerevisiae	M57	peter	2018	29643504	ERR1308633	1. Wine/European	0.5	5.28	0.02	0.19
Saccharomyces cerevisiae	M6	peter	2018	29643504	ERR1309383	M1. Mosaic region 1	0.84	5.12	0	0.01
Saccharomyces cerevisiae	M9	peter	2018	29643504	ERR1308883	M1. Mosaic region 1	2.22	9.21	0	0
Saccharomyces cerevisiae	MAJ_A	peter	2018	29643504	ERR1309229	M3. Mosaic region 3	0.74	10.38	0	0
Saccharomyces cerevisiae	MAJ_G	peter	2018	29643504	ERR1308696	6. African beer	0	2.98	0	0.01
Saccharomyces cerevisiae	malade 1124/150017	peter	2018	29643504	ERR1309419	1. Wine/European (subclade 3)	0.01	4.86	0	0
Saccharomyces cerevisiae	malade 139287/11_2_1	peter	2018	29643504	ERR1309213	1. Wine/European (subclade 3)	0	4.63	0	0
Saccharomyces cerevisiae	malade 141076/11210	peter	2018	29643504	ERR1309043	1. Wine/European (subclade 3)	0	4.61	0	0
Saccharomyces cerevisiae	malade 150865/1122	peter	2018	29643504	ERR1308887	1. Wine/European (subclade 3)	0	4.79	0	0
Saccharomyces cerevisiae	malade 3285/11-2-4	peter	2018	29643504	ERR1309407	M3. Mosaic region 3	2.44	16.28	0	0
Saccharomyces cerevisiae	malade 459 Labaume	peter	2018	29643504	ERR1309265	1. Wine/European (subclade 3)	0.01	4.94	0	0
Saccharomyces cerevisiae	malade 6441	peter	2018	29643504	ERR1309005	1. Wine/European (subclade 3)	0.01	4.9	0	0
Saccharomyces cerevisiae	malade 6442	peter	2018	29643504	ERR1308710	1. Wine/European (subclade 3)	0.05	4.88	0	0
Saccharomyces cerevisiae	malade 6452	peter	2018	29643504	ERR1308942	1. Wine/European (subclade 3)	0.01	5.64	0	0
Saccharomyces cerevisiae	malade 97 138633/11-2-5	peter	2018	29643504	ERR1308905	1. Wine/European (subclade 3)	0	4.72	0	0
Saccharomyces cerevisiae	malade 98 1655/125391	peter	2018	29643504	ERR1309453	1. Wine/European (subclade 3)	0	4.9	0	0
Saccharomyces cerevisiae	malade 98 2574	peter	2018	29643504	ERR1309016	1. Wine/European (subclade 3)	0	4.93	0	0
Saccharomyces cerevisiae	malade 98 2601	peter	2018	29643504	ERR1308669	M3. Mosaic region 3	4.99	20.15	0	0
Saccharomyces cerevisiae	malade 98 3161	peter	2018	29643504	ERR1308641	1. Wine/European (subclade 3)	0	5.01	0	0
Saccharomyces cerevisiae	malade 98 3312	peter	2018	29643504	ERR1309226	8. Mixed origin	2.87	12.68	0	0
Saccharomyces cerevisiae	malade Berchid	peter	2018	29643504	ERR1309340	8. Mixed origin	3.02	12.61	0	0
Saccharomyces cerevisiae	malade Boisse	peter	2018	29643504	ERR1308827	5. French dairy	0	4.87	0	0
Saccharomyces cerevisiae	malade Broussais	peter	2018	29643504	ERR1308600	1. Wine/European (subclade 3)	0	4.68	0	0.01
Saccharomyces cerevisiae	malade Darkman	peter	2018	29643504	ERR1308626_ERR1309527	NA	1.7	12.21	0	0
Saccharomyces cerevisiae	malade Elbaz 6766	peter	2018	29643504	ERR1308688	1. Wine/European (subclade 3)	0	4.54	0	0
Saccharomyces cerevisiae	malade Fauot	peter	2018	29643504	ERR1309099	1. Wine/European (subclade 3)	0	4.77	0	0
Saccharomyces cerevisiae	malade Hc6553	peter	2018	29643504	ERR1309356	1. Wine/European (subclade 3)	0.03	5.1	0	0
Saccharomyces cerevisiae	malade M2402A Necker	peter	2018	29643504	ERR1309065	1. Wine/European (subclade 3)	0	4.98	0	0
Saccharomyces cerevisiae	malade Moreau	peter	2018	29643504	ERR1309416	8. Mixed origin	2.75	12.34	0	0
Saccharomyces cerevisiae	malade Pac6436	peter	2018	29643504	ERR1309462	1. Wine/European (subclade 3)	0	5.34	0	0
Saccharomyces cerevisiae	MC10	peter	2018	29643504	ERR1309206	1. Wine/European	0	3.2	0	0
Saccharomyces cerevisiae	MC5	peter	2018	29643504	ERR1309152	1. Wine/European	0	3.29	0	0.01
Saccharomyces cerevisiae	MC6	peter	2018	29643504	ERR1308832	1. Wine/European (subclade 4)	0	2.5	0	0
Saccharomyces cerevisiae	MC7	peter	2018	29643504	ERR1308643	1. Wine/European	0	3.85	0	0.02
Saccharomyces cerevisiae	MC8	peter	2018	29643504	ERR1308799	1. Wine/European	0	3.38	0	0.01
Saccharomyces cerevisiae	Me7	peter	2018	29643504	ERR1308692	26. Asian fermentation	1.46	14.55	0	0
Saccharomyces cerevisiae	MTF2546	peter	2018	29643504	ERR1308982	12. West African cocoa	0	8.44	0	0
Saccharomyces cerevisiae	MTF2547	peter	2018	29643504	ERR1308713	12. West African cocoa	0	8.72	0	0
Saccharomyces cerevisiae	MTF2548	peter	2018	29643504	ERR1309181	12. West African cocoa	0.48	9.01	0	0
Saccharomyces cerevisiae	MTF2549	peter	2018	29643504	ERR1309519	12. West African cocoa	0	7.48	0	0
Saccharomyces cerevisiae	MTF2550	peter	2018	29643504	ERR1309372	12. West African cocoa	2.42	11.14	0	0
Saccharomyces cerevisiae	MTF2551	peter	2018	29643504	ERR1308735	12. West African cocoa	0.51	9.99	0	0
Saccharomyces cerevisiae	MTF2552	peter	2018	29643504	ERR1309004	12. West African cocoa	3.22	15.14	0	0
Saccharomyces cerevisiae	MTF2553	peter	2018	29643504	ERR1308914	12. West African cocoa	0.47	7.81	0	0
Saccharomyces cerevisiae	MTF2554	peter	2018	29643504	ERR1308840	12. West African cocoa	0.97	10.21	0	0
Saccharomyces cerevisiae	MTF2555	peter	2018	29643504	ERR1308831	12. West African cocoa	0.44	8.6	0	0
Saccharomyces cerevisiae	MTF2556	peter	2018	29643504	ERR1309298	12. West African cocoa	0.44	8.58	0	0
Saccharomyces cerevisiae	MTF2557	peter	2018	29643504	ERR1309388	12. West African cocoa	1	12.99	0	0
Saccharomyces cerevisiae	MUCL_30909-2C	peter	2018	29643504	ERR1308767	M3. Mosaic region 3	0.02	5.84	0	0.01
Saccharomyces cerevisiae	N134:7-1(a)	peter	2018	29643504	ERR1309358	6. African beer	0	4	0	0
Saccharomyces cerevisiae	N159.01-2B	peter	2018	29643504	ERR1309449	22. Far East Russian	5.11	32.71	0	0
Saccharomyces cerevisiae	N163.01-5A	peter	2018	29643504	ERR1309078	22. Far East Russian	4.87	32.8	0	0
Saccharomyces cerevisiae	N19-1C	peter	2018	29643504	ERR1309248	4. Mediterranean oak	3.03	10.24	0	0
Saccharomyces cerevisiae	N22.00-5D	peter	2018	29643504	ERR1308604	22. Far East Russian	5.07	33.41	0	0
Saccharomyces cerevisiae	N26-1-10:7-5(a)	peter	2018	29643504	ERR1309165	6. African beer	0.03	3.09	0	0.01
Saccharomyces cerevisiae	N3.00-7A	peter	2018	29643504	ERR1309441	22. Far East Russian	5.03	32.39	0	0
Saccharomyces cerevisiae	N34:2-4(a)	peter	2018	29643504	ERR1308780	6. African beer	0.01	3.66	0	0
Saccharomyces cerevisiae	N37-1A	peter	2018	29643504	ERR1309331	M3. Mosaic region 3	0.01	13.33	0	0
Saccharomyces cerevisiae	N38-4A	peter	2018	29643504	ERR1308950	M3. Mosaic region 3	0.01	12.67	0	0
Saccharomyces cerevisiae	N39-7A	peter	2018	29643504	ERR1308715	M3. Mosaic region 3	0	13.06	0	0
Saccharomyces cerevisiae	N493-2C	peter	2018	29643504	ERR1309012	1. Wine/European (subclade 1)	0.01	3.43	0	0
Saccharomyces cerevisiae	N51-1A	peter	2018	29643504	ERR1309032	18. Far East Asia	2.86	30.71	0	0
Saccharomyces cerevisiae	N95-5-1A	peter	2018	29643504	ERR1309100	NA	1.04	8.28	0	0
Saccharomyces cerevisiae	N95-6-1C	peter	2018	29643504	ERR1308783	NA	5.8	18.64	0	0
Saccharomyces cerevisiae	NC_02_b	peter	2018	29643504	ERR1308685	NA	0.97	8.15	0	0
Saccharomyces cerevisiae	NCYC_1187	peter	2018	29643504	ERR1308964	11. Ale beer	0.26	5.44	0	0
Saccharomyces cerevisiae	NCYC_2743	peter	2018	29643504	ERR1308629	1. Wine/European	0.01	3.7	0	0
Saccharomyces cerevisiae	NCYC_2780	peter	2018	29643504	ERR1309174	8. Mixed origin	2.45	11.07	0	0
Saccharomyces cerevisiae	NCYC_2798	peter	2018	29643504	ERR1309095	M3. Mosaic region 3	0.64	9.2	0	0
Saccharomyces cerevisiae	NCYC_2925	peter	2018	29643504	ERR1309341	8. Mixed origin	0.98	10.07	0	0
Saccharomyces cerevisiae	NCYC_2966	peter	2018	29643504	ERR1308729	M3. Mosaic region 3	0.46	8.74	0	0
Saccharomyces cerevisiae	NCYC_88	peter	2018	29643504	ERR1309233	7. Mosaic beer	1.07	6.33	0	0
Saccharomyces cerevisiae	Nottingham_ale_1.8_Lallemand	peter	2018	29643504	ERR1309433	11. Ale beer	0.28	4.43	0	0
Saccharomyces cerevisiae	NPA02-1	peter	2018	29643504	ERR1309124	13. African palm wine	0	8.29	0	0
Saccharomyces cerevisiae	NPA03.1	peter	2018	29643504	ERR1308907	13. African palm wine	0	8.23	0	0
Saccharomyces cerevisiae	NPA05a1	peter	2018	29643504	ERR1309493	13. African palm wine	0.01	9.11	0	0
Saccharomyces cerevisiae	NPA05b1	peter	2018	29643504	ERR1309113	13. African palm wine	0	8.1	0	0
Saccharomyces cerevisiae	NPA06.1	peter	2018	29643504	ERR1309112	13. African palm wine	0.01	8.88	0	0
Saccharomyces cerevisiae	NPA07.1	peter	2018	29643504	ERR1309231	13. African palm wine	0	9.13	0	0
Saccharomyces cerevisiae	PB11	peter	2018	29643504	ERR1309289	M3. Mosaic region 3	3	18.8	0	0
Saccharomyces cerevisiae	PB12	peter	2018	29643504	ERR1309301	M3. Mosaic region 3	3.02	13.36	0	0
Saccharomyces cerevisiae	PB13	peter	2018	29643504	ERR1308851	M3. Mosaic region 3	3.48	15.03	0	0
Saccharomyces cerevisiae	PB137	peter	2018	29643504	ERR1309479	1. Wine/European	0.01	3.3	0	0
Saccharomyces cerevisiae	PB14	peter	2018	29643504	ERR1308929	M3. Mosaic region 3	4.14	16	0	0
Saccharomyces cerevisiae	PB15	peter	2018	29643504	ERR1308754	M3. Mosaic region 3	3.7	19.66	0	0
Saccharomyces cerevisiae	PB197	peter	2018	29643504	ERR1308718	1. Wine/European	0	3.22	0	0
Saccharomyces cerevisiae	PB200	peter	2018	29643504	ERR1308613	1. Wine/European	0	2.97	0	0
Saccharomyces cerevisiae	PB56	peter	2018	29643504	ERR1308835	1. Wine/European	0	3.33	0	0
Saccharomyces cerevisiae	PB67	peter	2018	29643504	ERR1308632	1. Wine/European	0	3.25	0	0
Saccharomyces cerevisiae	PB94	peter	2018	29643504	ERR1309295	1. Wine/European	0	3.22	0	0
Saccharomyces cerevisiae	perentol	peter	2018	29643504	ERR1309436	1. Wine/European (subclade 3)	0	4.71	0	0
Saccharomyces cerevisiae	Ponton 12	peter	2018	29643504	ERR1308602	M3. Mosaic region 3	4.2	17.86	0	0
Saccharomyces cerevisiae	Ponton 13	peter	2018	29643504	ERR1309210	8. Mixed origin	1.77	10.45	0	0
Saccharomyces cerevisiae	Ponton 14	peter	2018	29643504	ERR1309308	M3. Mosaic region 3	1.23	15.38	0	0
Saccharomyces cerevisiae	PR	peter	2018	29643504	ERR1309171	1. Wine/European	0	2.97	0	0.03
Saccharomyces cerevisiae	PW5_b	peter	2018	29643504	ERR1309020	NA	0	8.32	0	0
Saccharomyces cerevisiae	RB3-7Sc2	peter	2018	29643504	ERR1308711	1. Wine/European	0	3.11	0	0
Saccharomyces cerevisiae	RIB0001	peter	2018	29643504	ERR1309353	25. Sake	3.3	17.02	0	0
Saccharomyces cerevisiae	RIB0002	peter	2018	29643504	ERR1308880	25. Sake	0.93	14.28	0	0
Saccharomyces cerevisiae	RIB0003	peter	2018	29643504	ERR1309011	25. Sake	3.7	17.58	0	0
Saccharomyces cerevisiae	RIB0004	peter	2018	29643504	ERR1308740	25. Sake	3.27	16.78	0	0
Saccharomyces cerevisiae	RIB0005	peter	2018	29643504	ERR1308829	25. Sake	4.56	19.9	0	0
Saccharomyces cerevisiae	RIB0007	peter	2018	29643504	ERR1309179	25. Sake	0.56	17.66	0	0
Saccharomyces cerevisiae	RIB1001	peter	2018	29643504	ERR1309055	25. Sake	3.67	16.47	0	0
Saccharomyces cerevisiae	RIB1002	peter	2018	29643504	ERR1308912	25. Sake	3.21	17.34	0	0
Saccharomyces cerevisiae	RIB1003	peter	2018	29643504	ERR1309140	25. Sake	3.6	18.01	0	0
Saccharomyces cerevisiae	RIB1004	peter	2018	29643504	ERR1308759	25. Sake	2.78	16.91	0	0
Saccharomyces cerevisiae	RIB1005	peter	2018	29643504	ERR1309070	25. Sake	5.38	21.65	0	0
Saccharomyces cerevisiae	RIB1006	peter	2018	29643504	ERR1309278	25. Sake	3.64	18.78	0	0.01
Saccharomyces cerevisiae	RIB1007	peter	2018	29643504	ERR1308885	25. Sake	3.68	18.16	0	0
Saccharomyces cerevisiae	RIB1008	peter	2018	29643504	ERR1309030	25. Sake	3.33	16.87	0	0
Saccharomyces cerevisiae	RIB1010	peter	2018	29643504	ERR1309034	25. Sake	3.31	17.5	0	0
Saccharomyces cerevisiae	RIB1011	peter	2018	29643504	ERR1309277	25. Sake	3.95	21.14	0	0
Saccharomyces cerevisiae	RIB1012	peter	2018	29643504	ERR1308985	25. Sake	4.33	21.99	0	0
Saccharomyces cerevisiae	RIB1014	peter	2018	29643504	ERR1309253	25. Sake	3.23	16.93	0	0
Saccharomyces cerevisiae	RIB1015	peter	2018	29643504	ERR1309021	25. Sake	3.23	17.32	0	0.01
Saccharomyces cerevisiae	RIB1016	peter	2018	29643504	ERR1308734	25. Sake	4.29	21.86	0	0.01
Saccharomyces cerevisiae	RIB1017	peter	2018	29643504	ERR1308619	25. Sake	3.65	19.36	0	0
Saccharomyces cerevisiae	RIB6001	peter	2018	29643504	ERR1308700	25. Sake	3.3	17.86	0	0.01
Saccharomyces cerevisiae	RIB6002	peter	2018	29643504	ERR1308850	M3. Mosaic region 3	0.66	14.05	0	0.06
Saccharomyces cerevisiae	RIB6003	peter	2018	29643504	ERR1309195	25. Sake	5.88	26.99	0	0
Saccharomyces cerevisiae	RIB6004	peter	2018	29643504	ERR1309081	25. Sake	4.99	20.61	0	0
Saccharomyces cerevisiae	RIB6005	peter	2018	29643504	ERR1309057	25. Sake	5.56	25.28	0	0.01
Saccharomyces cerevisiae	RIB6006	peter	2018	29643504	ERR1309049	25. Sake	3.43	17.69	0	0
Saccharomyces cerevisiae	RIB6007	peter	2018	29643504	ERR1308706	25. Sake	4.35	22.31	0	0
Saccharomyces cerevisiae	RIB6008	peter	2018	29643504	ERR1308878	25. Sake	3.53	19.2	0	0
Saccharomyces cerevisiae	RIB6009	peter	2018	29643504	ERR1309508	25. Sake	3.68	19.11	0	0
Saccharomyces cerevisiae	RM11-1a	peter	2018	29643504	ERR1309487	1. Wine/European	0	3.26	0	0
Saccharomyces cerevisiae	RP.10.13	peter	2018	29643504	ERR1309103	3. Brazilian bioethanol	0.5	7.49	0	0.46
Saccharomyces cerevisiae	RP.10.14	peter	2018	29643504	ERR1308589	3. Brazilian bioethanol	0	7.27	0	0.44
Saccharomyces cerevisiae	RP.10.4	peter	2018	29643504	ERR1309497	3. Brazilian bioethanol	0.5	7.98	0	0
Saccharomyces cerevisiae	RP11.4.1	peter	2018	29643504	ERR1309463	3. Brazilian bioethanol	1.88	10.22	0	0
Saccharomyces cerevisiae	RP11.4.14	peter	2018	29643504	ERR1309157	3. Brazilian bioethanol	1.36	8.29	0	0.01
Saccharomyces cerevisiae	RR1a	peter	2018	29643504	ERR1309461	26. Asian fermentation	0.94	14.53	0	0.04
Saccharomyces cerevisiae	S11F3-6B	peter	2018	29643504	ERR1308694	24. Asian islands	3.32	23.42	0	0
Saccharomyces cerevisiae	S8BM-30-2D	peter	2018	29643504	ERR1309363	24. Asian islands	0.01	12.92	0	0
Saccharomyces cerevisiae	S8BM-32-4D(a)	peter	2018	29643504	ERR1308658	24. Asian islands	0.01	17.33	0	0
Saccharomyces cerevisiae	SA.1.5.	peter	2018	29643504	ERR1309329	3. Brazilian bioethanol	0.6	7.96	0	0
Saccharomyces cerevisiae	SA.10.1.VL1	peter	2018	29643504	ERR1309357	3. Brazilian bioethanol	1.51	10.92	0	0
Saccharomyces cerevisiae	SA.10.1.VR4	peter	2018	29643504	ERR1309211	3. Brazilian bioethanol	0	7.27	0	0
Saccharomyces cerevisiae	SA.9.2.BL3	peter	2018	29643504	ERR1309339	3. Brazilian bioethanol	1.52	8.98	0	0
Saccharomyces cerevisiae	SA.9.3.VR1	peter	2018	29643504	ERR1308862	3. Brazilian bioethanol	0	8.09	0	0
Saccharomyces cerevisiae	SA.9.4.BR2	peter	2018	29643504	ERR1309465	3. Brazilian bioethanol	0	6.64	0	0
Saccharomyces cerevisiae	SA.9.4.VL4	peter	2018	29643504	ERR1309264	3. Brazilian bioethanol	1.51	9.6	0	0
Saccharomyces cerevisiae	SA6-31	peter	2018	29643504	ERR1309067	1. Wine/European	0.01	3.86	0	0
Saccharomyces cerevisiae	sample 33	peter	2018	29643504	ERR1308823_ERR1309022	4. Mediterranean oak	0.02	3.16	0	0.01
Saccharomyces cerevisiae	sample 40	peter	2018	29643504	ERR1309234	4. Mediterranean oak	0	3.98	0	0
Saccharomyces cerevisiae	sample 50	peter	2018	29643504	ERR1308723_ERR1308728	4. Mediterranean oak	0.01	3.46	0	0
Saccharomyces cerevisiae	SBD	peter	2018	29643504	ERR1308585	26. Asian fermentation	1.04	14.76	0	0
Saccharomyces cerevisiae	SBE-1C	peter	2018	29643504	ERR1309074	8. Mixed origin	0.96	8.23	0	0.01
Saccharomyces cerevisiae	SC 29 F. Dromer IP	peter	2018	29643504	ERR1309136	8. Mixed origin	3.64	12.3	0	0
Saccharomyces cerevisiae	SC 32 F. Dromer IP	peter	2018	29643504	ERR1309373	M3. Mosaic region 3	3.53	13.22	0	0
Saccharomyces cerevisiae	SC 33 F. Dromer IP	peter	2018	29643504	ERR1308919	M3. Mosaic region 3	3.58	12.77	0	0
Saccharomyces cerevisiae	SC2-37	peter	2018	29643504	ERR1309228	1. Wine/European	0	2.94	0	0
Saccharomyces cerevisiae	SD-15	peter	2018	29643504	ERR1309133	8. Mixed origin	2.17	9.81	0	0
Saccharomyces cerevisiae	SG4	peter	2018	29643504	ERR1309284	26. Asian fermentation	1.01	14.37	0	0
Saccharomyces cerevisiae	SG60	peter	2018	29643504	ERR1309238	1. Wine/European	0	4.15	0	0
Saccharomyces cerevisiae	SGB1	peter	2018	29643504	ERR1309087	26. Asian fermentation	2.05	16.55	0	0
Saccharomyces cerevisiae	SGU89	peter	2018	29643504	ERR1308994	1. Wine/European	0	4.36	0	0
Saccharomyces cerevisiae	SJ1L04	peter	2018	29643504	ERR1309063	8. Mixed origin	0.92	6.91	0	0
Saccharomyces cerevisiae	SJ5L11	peter	2018	29643504	ERR1308615	8. Mixed origin	0.87	6.62	0	0
Saccharomyces cerevisiae	SJ5L12	peter	2018	29643504	ERR1308766	NA	22.94	63.38	0	0
Saccharomyces cerevisiae	SJ5L13	peter	2018	29643504	ERR1309385	8. Mixed origin	2.52	11.54	0	0
Saccharomyces cerevisiae	SJ5L14	peter	2018	29643504	ERR1309121	M1. Mosaic region 1	0	4.2	0	0
Saccharomyces cerevisiae	SJ5L15	peter	2018	29643504	ERR1308864	8. Mixed origin	0.89	6.54	0	0
Saccharomyces cerevisiae	SJ5L16	peter	2018	29643504	ERR1309143	1. Wine/European	0.01	3.23	0	0
Saccharomyces cerevisiae	SJ5L17	peter	2018	29643504	ERR1308981	1. Wine/European	0.01	3.88	0	0
Saccharomyces cerevisiae	SJ5L18	peter	2018	29643504	ERR1308624	1. Wine/European (subclade 3)	0	4.04	0	0
Saccharomyces cerevisiae	SJ6L01	peter	2018	29643504	ERR1309092	8. Mixed origin	1.02	7.63	0	0
Saccharomyces cerevisiae	SJ7L01	peter	2018	29643504	ERR1309347	8. Mixed origin	0.94	6.74	0	0
Saccharomyces cerevisiae	SM.8.2.C13	peter	2018	29643504	ERR1309287	3. Brazilian bioethanol	1.48	9.33	0	0
Saccharomyces cerevisiae	SM.8.7.BR1	peter	2018	29643504	ERR1308859	3. Brazilian bioethanol	0.79	8.3	0	0.01
Saccharomyces cerevisiae	SM.8.7.L8	peter	2018	29643504	ERR1308656_ERR1309346	3. Brazilian bioethanol	1.45	8.94	0	0
Saccharomyces cerevisiae	SM.8.7.L9	peter	2018	29643504	ERR1308869	3. Brazilian bioethanol	1.46	9.05	0	0
Saccharomyces cerevisiae	SM.8.8.BL1	peter	2018	29643504	ERR1308925	3. Brazilian bioethanol	0.83	8.94	0	0
Saccharomyces cerevisiae	SM.8.8.CVR1	peter	2018	29643504	ERR1308810	3. Brazilian bioethanol	0	4.85	0	0
Saccharomyces cerevisiae	SM.9.1.AL1	peter	2018	29643504	ERR1309387	3. Brazilian bioethanol	0.89	4.43	0	0
Saccharomyces cerevisiae	SM.9.1.BL7	peter	2018	29643504	ERR1309294	3. Brazilian bioethanol	0.98	7.13	0	0
Saccharomyces cerevisiae	SM.9.2.BR3(L)	peter	2018	29643504	ERR1308860	3. Brazilian bioethanol	0.48	7.4	0	0
Saccharomyces cerevisiae	SM.9.4.BL2	peter	2018	29643504	ERR1309184	3. Brazilian bioethanol	1.42	8.55	0	0
Saccharomyces cerevisiae	SM.9.4.BR1	peter	2018	29643504	ERR1309123	3. Brazilian bioethanol	1.62	9.33	0	0
Saccharomyces cerevisiae	SM.9.4.BR2	peter	2018	29643504	ERR1309134	3. Brazilian bioethanol	0.86	10.3	0	0
Saccharomyces cerevisiae	SM8.3.M5	peter	2018	29643504	ERR1309379	M3. Mosaic region 3	1.63	12.14	0	0
Saccharomyces cerevisiae	SRC 120	peter	2018	29643504	ERR1309071	M1. Mosaic region 1	0.99	7.22	0	0
Saccharomyces cerevisiae	SRC 147	peter	2018	29643504	ERR1308712	1. Wine/European	0.01	3.69	0	0
Saccharomyces cerevisiae	SRC 213	peter	2018	29643504	ERR1308828	1. Wine/European	0.02	3.8	0	0
Saccharomyces cerevisiae	SX1	peter	2018	29643504	ERR1309520	15. CHNII	2.83	42.37	0	0
[truncated: 1,129 more rows]
