# Supplementary material for: Horizontal transfer and recombination fuel Ty4 retrotransposon evolution in Saccharomyces
Source: bioRxiv. 2023 Dec 20:2023.12.20.572574. Preprint. [Version 1] doi: 10.1101/2023.12.20.572574 (PMC10769310; doi:10.1101/2023.12.20.572574)
Supplement: Supplement 4 [file media-4.zip]

Archive with 14 entries (13 files):
- SupplementalFile3/
- SupplementalFile3/RAxML_bipartitions.internalright_Skud
- SupplementalFile3/RAxML_bipartitions.internal3_Smik
- SupplementalFile3/RAxML_bipartitions.all_internal
- SupplementalFile3/RAxML_bipartitions.sim_Smik
- SupplementalFile3/RAxML_bipartitions.internal5_Smik
- SupplementalFile3/RAxML_bipartitions.internalmid_Skud
- SupplementalFile3/ape_bionj.Scer
- SupplementalFile3/RAxML_bipartitions.cns_SparSuvaSeub
- __MACOSX/SupplementalFile3/._RAxML_bipartitions.cns_SparSuvaSeub
- SupplementalFile3/RAxML_bipartitions.Spar
- SupplementalFile3/RAxML_bipartitions.internalleft_Skud
- SupplementalFile3/RAxML_bipartitions.Seub
- SupplementalFile3/RAxML_bipartitions.Suva
