# Supplementary material for: Horizontal transfer and recombination fuel Ty4 retrotransposon evolution in Saccharomyces
Source: bioRxiv. 2023 Dec 20:2023.12.20.572574. Preprint. [Version 1] doi: 10.1101/2023.12.20.572574 (PMC10769310; doi:10.1101/2023.12.20.572574)
Supplement: Supplement 5 [file media-5.zip]

Archive with 3 entries (2 files):
- SupplementalFile4/
- SupplementalFile4/all_fl_tsu4ty4.internal.fasta
- SupplementalFile4/all_fl_tsu4ty4.unaligned.fasta
