# Supplementary material for: Horizontal transfer and recombination fuel Ty4 retrotransposon evolution in Saccharomyces
Source: bioRxiv. 2023 Dec 20:2023.12.20.572574. Preprint. [Version 1] doi: 10.1101/2023.12.20.572574 (PMC10769310; doi:10.1101/2023.12.20.572574)
Supplement: Supplement 5 [file media-5.zip › SupplementalFile4/all_fl_tsu4ty4.internal.fasta]

>mar_450_f106-_TSU4|CP064154.1|499297-505273
atggcga-ccccagtga---ggg-atgagacaag-atat----------------------------------------------------------------------------------------------------------------------------------------------------------------------------------------------------------------------------------------------------------------------------------------------------------------------------------gtta--ctgacga-caacatctct---acgcag-gttcaat-caaaagt-caaatttc-------------------------aaaaattaa-----gttttgatacttcc---gtt-aaaaa--caaacaaaggaatcaaactc-aaatcgattt--aaaaacgtat----------------gaaagattctt-aaacaaatt-aaccact-aaaaaga-ataaaattacaaatgaggc-tgaagaggatgatgatatttcaaatctcgaccagttaa-ttgaagtt-gatg-aaa-aa--t--tgaaaaaactaat-aatataat----------tcttaggt--tac-aaga-aaagttagaatcg-attgaattagataa-aga-tgttaagaag-ttacatgaaagaaatg-attccactgga-acatatta--cttattcgatactctta---cctcaaaaaat-aggaaatattaccctaaggattgga---tctttaag----cg-taagatg--aataa-aattg-gagat-attcctctc-ttctt------gaacagcttt-caacaattcattgaa-aaatat--gaattcg---------------ataatattttt--gatcaaca--aatacaa--aacatcg-at-cctcgtg--aaaacgaaattttatgtaagattatcaaag-acagtttc--gatgaaag-tcctgatataa---tgaacattaacacagttgaca-tctttagaatcatt---cgtgattt-aaa-gaaaaaatacacaagc--tttttggcaga-gatgtg--agatta---aaggcttgggaaaa-gtgttggtgga--tacaa-cttgtaagaata-ctgagctattaa--tgaagga----acttc-aaaggttagtatta-atggaaaaatgga-tactttcaaaatgttgtcaagattgt----tcaaatcttgca--tacattctagaagaagcaattct-tggaac----cttaca--tgaatc---tttgagaaatccgg----ttaaacaacg--tctac-acatctac-tcaattggtgaa-aatgagagaat-tgaagaaatt---ctaatta----ata-ttgtaattgaaacagtaatg----gatttaag-ctcaactgactcccactatccag---aaagaaattgtaagtactgt-aaatcgg-aattacacag-ctc--atta-aactgt-agaaagaaactaaaca-gagaactt--aggcctaccaca-ctcagctactc--aaaaggtaattattcg---caa-ggttcaatcc-aaaaagaatacgcaaaaa----------ctggcac-acaacaagt-cagagctttt-gacaaaa------caaaagaagatgaac-aaa-aagggttcaaac--aaaaacctggtca-taattgata-caggttcaggtgtcaacatta-caaataataagaaat---tattacacgatt--atgaagaca-----acaaagaaaag-gtaaaa----ttttttggtattgg-a--aaagataact--cagttcc--cgtta--aaggatcaggatacat-taaaata--aa---------aagta-atgcaaatg--atgatta-cttattaa------ctcattatgtccc---tgaggaggacactacc-attat-cagtggtta-tgagt---tggcc-aaa-gaaac-cgatc--ttg-tattgaac-aaaaaatactccacctt-ggaaaacaaggacat-gaacatcaaaacgcatgtaaaagat-ggaattattc-acgtt-a-aaatggat-gacttaatt---gatcatcctgc-acatgattt-taaaatcaat--gcaat-acaac--caactt-catctaa--aaaa-atta--gactgaaacc-caaaa--tcataa-gcttaaaagatgctcat-aaacgaatgggac-atacaggag--tgcaacagattg---aaaactccattaaacataatcaatac--gaagaaa-gtattgatttgatt-aaagaaccaaat-gaa-ttttggtgt-gaaacttgt---aaagtttcg---aaagccacaaga-aggaacca---ttatgc-tggatc-tatg---aacgaaca--cagtatcgatca--tg-aacc---tggttca-----tcgtgg---tgcat----ggatat----ctttgg-tccagt-ttcaaa-ctcgaactc-ggatacg-aaaaga---tacatgtttattatggt-tgataacaatac-gagatattg-tatgacct-cca--cacattttaac-aaaaat---gctgaaa-ctatcttag-cacaaatcaa-gaagaata-ttcagtatg---tggaaactcaatttgacaga-aaagtcag-aga--aatcaa-----ttcaga-tcgaggaact-gaattcac-aaatgatcaaatagc-aaaata-ttttgtctc-aaaaggaattcatcata-ttt---tttccgctacacaagatcatgctgccaacg-gaagagcagaaagata-catcagaac--aatca-ttact-gatacaacaacgtt--gttaaaacatag-taacttacgtattaaa-ttttgggaata---cgcagtaaca-tctgctac--caatgta--cgcaattgtttagaaaac-aaagccac-aggt-caactgccacta-----aaggcgatat---ctagtcaacc--tgttaaa----gtgagattca---------tgtcc-ttctt---accatttggag-aacaa-ggaataa-tttggaatcataatcac-aacaaactgaaaccat--cagga----cttagtgcta-taatatt-atgca-aagaccctaata--gtcatggatacaaa-ttttttgta-ccatctctt-aaaaaaattgtcacttctgataat---tacacaatt-ccagatta--tgcagtg-gatcca---agattaaggaacacac--agaacatat--acctagat-gatcaa----agtagatcaga-tacgtttaatgaagcag-gaaactcag-atgccttttcaaggttatatg-atgcatt--ggaaaattac-gaagatgatc--ataaaca-agttacgctacttacag--acttgttc-accac-agaagaattagctcaaa-tcg-aaac--taatgctaaat-----atccatct-cccagt-gataatatag---aaggtgattt----agactac-gtcttcgct--aacaca-gaagaatct-------------------------------------gaagaagatgaatctg--att--------------------atgt-gac-aaacatgga-tatagatt-cag--atcttcaatc-aaaa-gcaaaaatcactaca-gaaagtgaacaaa-acaaatt-aaataaat----caattaacactgatg--aggattc---tta-cgatg-aaaaagtttatagagttccc--acggcaatacaagaaa-accttgttggaagc-cagaaaactataaacatcgataa-tgaggata----atattgctagcagaatgcaaaag-aatatcagt-ggaaatgaaa--taaactac-aaagaattatca--ggtgatgagagcgattgtagctcccatgattccacaaatg--act-tcgttacagttgcaagc--aaaaggataa-ttta-acagataatgagaccttacaatcacagc--atgaattaa---t------ccaaaaccttagtgctcc-ag---------aagtattacct-------gaaaacatgagcatt-gaaaa-ac-atgt-ggaatttaaaaattcagataataaaa--a-ccaca-aggcgtagaggttca-acctgaatcaat----tgtcacatcattacgt-gataatgat-actcaaaa-tgatgactattc-aac-------------------tg-----acaaagaaagtcatcac-ctg-cccc-tggtt-gtaaacg--ttacg-gacaa-ta-ctgaccaaa----catatga-taaaccaaacaaggcagaaagcaaaaacaactc---------------------tgat-aaaagtaa-ctcaccgaaaggtaa-taatgaagagttagtacaatt--ggtaggaagtagc--gaagcgg-aaaaaccggatgctacactagaatcatcaat----tataacagatgaaccaattgagccagga-aactcagca-gtaaac-aaagctggattcctaaac-aaaacgtttaattc-tctcaataag----------aaaaggaagagacctgtt-gaaaacaagactcc-ctttaatgacac-agttgaaagagattataa----acgtca-aag-aaaaaaaacaa--tcaaac-taatt-ccggataacac--agaaacaagtt--ctgcacc-gagagttaaaaccatctactacaatg-aagctatctc---gagaaatgttgatct-caaag-aaaaaca-tgctt---ataaagaagca--tacagg--aaggaatta-caaaatct-caaggatatgaaggt---atttgacgtagatgtcaa-ata--caaca-gatctgatgt-tcctagtaattt-aataattccgacaaat-acaatatt--ctcaaag-aagagaaat--ggtattta---taaagca-agaattgtttgtagagg-----tgata-tccagaca-ccagaca-cata--taatgtt-attgg--aaca-gaatc--cctgaat--cataaccacattaagata-----tttctgat-gattgc------aaacaa-taggaatatgttcat--gaaaacattagatatt-aaccatgcgt--tcctatatgctaaatt----agaagaag-acatatac-attccaca---cccacatgac-aggagatgc-gttgttaaact-agataa-agcatt---atatggtct--caaacagagt-cct-aaagaatggaa--cgaccatctta-gacg-atatttaaac-agtattggactaaaagata-acacttatactc-caggact---ataccaatccaa-ggat--a-aaaa--ctcatga-tcgcagt--ttatgttgat-gact-gtgtgattgc-agcaa---gtgatgaac--aaagatt-agatgatttca-taaacaat-tt-agaaaaga--cctttgagct-aaaaattact--ggtactctaat-aaatgat-atattgaatacagacatctta-gggatggat--ttgatctataac-aaaaaact---tggcacggtggatttaacgt-taaaatcattcatagaaa-aaatgggc-gaaaagtat--aaaaggaatt-g-gataaggttag--aaaagttcaa--ttccacaca-catcaat-ataca-ggattgat-ccc-aaaaagg----gaga-actaaaaatgaccgaaaagga--atataaagacggtgtgtt-gaaattacaaca-actactaggagaactta------actatg-ttaggtacaa--gtgtag-atacg-atgtt--gaatttgcggt---taagaaagtag-ctaggctagtaaa-ctttcctc---atgaacaggta--ttttacatga-tttataaa-atcatacaatattt--agtacaacat-acgaatatcggaatacactatgatagagacctcaacaaagat-aagaaaatcactac---tatc-accgacgc--atcagttgg---aacagaata-tgatgcaca-atcaa-gaattggagtt-ataatttggta-tgg-aaagaatattt---tcaatgtat-actcaaataaaagcaccaacaagtgcgt---atcct--caaccg-aagcggaacttcatgc--tatcta-tgaaggttatgcaga-ctcagaaaccctgaaa--gcaaccttaacag-aactt-ggagaag-----gaaaaaataaagaacttac------aatgattactgattc-aaaaccag---ctatcgaaggctt-aaaacgaag-ctatctgcaacc-caaacagaagtt--cacatggat-aaaaaccgaaataat-taaagagaaacta-----aaagagaagactataaaactaataaaaatc--------aatggtaaagacaatatag-cagattt-actcaca-aaaccagtatcaat----ttctgatttt-gatagatttattaaagtatt--aaataaccagataacaccacaggata-ttttggcctc-aacgga-ctattga
>mar_450_f170+_TSU4|CP064157.1|467081-473148
atggcga-ccccagtga---ggg-atgagacaag-atat----------------------------------------------------------------------------------------------------------------------------------------------------------------------------------------------------------------------------------------------------------------------------------------------------------------------------------gtta--ctgacga-caacatctct---acgcag-gttcaat-caaaagt-caaatttc-------------------------aaaaattaa-----gttttgatacttcc---gtt-aaaaa--caaacaaaggaatcaaactc-aaatcgattt--aaaaacgtat----------------gaaagattctt-aaacaaatt-aaccact-aaaaaga-ataaaattacaaatgaggc-tgaagaggatgatgatatttcaaatctcgaccagttaa-ttgaagtt-gatgaaaa-aa--t--tgaaaaaactaat-aatataat----------tcttaggt--tac-aaga-aaagttagaatcg-attgaattagataa-aga-tgttaagaag-ttacatgaaagaaatg-attccactgga-acatatta--cttattcgatactctta---cctcaaaaaat-aggaaatactaccctaaggattgga---tctttaag----cg-taagatg--aataa-aattg-gagat-atccctctc-ttttt------gaacagcttt-caacaattcattgaa-aaatat--gaattcg---------------ataatattttt--gatcaaca--aatacaa--aacatcg-at-cctcgtg--aaaacgaaattttatgtaagattatcaaag-acagtttc--gatgaaag-tcctgatataa---tgaacattaacacagttgaca-tctttagaatcatt---cgtgattt-aaa-gaaaaaatacacaagc-ttttttggcaga-gatgtg--agatta---aaggcttgggaaaaggtgttggtgga--tacaa-cttgtaagaata-ctgagctattaa--tgaagga----acttc-aaaggttagtatta-atggaaaaatgga-tactttcaaaatgttgtcaagattgt----tcaaatcttgca--tacattctagaagaagcaattct-tggaac----cttaca--tgaatc---tttgagaaatccgg----ttaaacaacg--tctac-acatctac-tcaattggtgaa-aatgagagaat-tgaagaaatt---ctaatta----ata-ttgtaattgaaacagtaatg----gatttaag-ctcaactgactcccactatccag---aaagaaattgtaagtactgt-aaatcgg-aattacacag-ctc--atta-aactgt-agaaagaaactaaaca-gagaactt--aggcctaccaca-ctcagctactc--aaaaggtaattattcg---caa-ggttcaatcc-aaaaagaatacgcaaaaa----------ctggcac-acaacaagt-cagagctttt-gacaaaa------caaaagaagatgaac-aaa-aagggttcaaac--aaaaacctggtca-taattgata-caggttcaggtgtcaacatta-caaataataagaaat---tattacacgatt--atgaagaca-----acaaagaaaag-gtaaaa-----tttttggtattgg-a--aaagataact--cagttcc--cgtta--aaggatcaggatacat-taaaata--aa---------aagta-atgcaaatg--atgatta-cttattaa------ctcattatgtccc---tgaggaggacactacc-attat-cagtggtta-tgagt---tggcc-aaa-gaaac-cgatc--ttg-tattgaac-aaaaaatactccacctt-ggaaaacaaggacat-gaacatcaaaacgcatgtaaaagat-ggaattattc-acgtt-a-aaatggat-gacttaatt---gatcatcctgc-acatgattt-taaaatcaat--gcaat-acaac--caactt-catctaa--aaaa-atta--gactgaaacc-caaaa--ttataa-gcttaaaagatgctcat-aaacgaatgggac-atacaggag--tgcaacagattg---aaaactccattaaacataatcaatac--gaagaaa-gtattgatttgatt-aaagaaccaaat-gaa-ttttggtgt-gaaacttgt---aaagtttcg---aaagccacaaga-aggaacca---ttatgc-tggatc-tatg---aacgaaca--cagtatcgatca--tg-aacc---tggttca-----tcgtgg---tgcat----ggatat----ctttgg-tccagt-ttcaaa-ctcgaactc-ggatacg-aaaaga---tacatgtttattatggt-tgataacaatac-gagatattg-tatgacct-cca--cacattttaac-aaaaat---gctgaaa-ctatcttag-cacaaatcaa-gaagaata-ttcagtatg---tggaaactcaatttgacaga-aaagtcag-aga--aatcaa-----ttcaga-tcgaggaact-gaattcac-aaatgatcaaatagc-aaaata-ttttgtctc-aaaaggaattcatcata-ttt---tttccgctacacaagatcatgctgccaacg-gaagagcagaaagata-catcagaac--aatca-ttact-gatacaacaacgtt--gttaaaacatag-taacttacgtattaaa-ttttgggaata---cgcagtaaca-tctgctac--caatgta--cgcaattgtgtagaaaac-aaagccac-aggt-caactgccacta-----aaggcgatat---ctagtcaacc--tgttaaa----gtgagattca---------tgtcc-ttctt---accatttggag-aacaa-ggaataa-tttggaatcataatcac-aacaaactgaaaccat--cagga----cttagtgcta-taatatt-atgca-aagaccctaata--gtcatggatacaaa--tttttgta-ccatctctt-aaaaaaattgtcacttctgataat---tacacaatt-ccagatta--tgcagtg-gatcca---agattaaggaacacac--agaacatat--acctagat-gatcaa----agtagatcaga-tacgtttaatgaagcag-gaaactcag-atgccttttcaaggttatatg-atgcatt--ggaaaattac-gaagatgatc--ataaaca-agttacgctacttacag--acttgttc-accac-agaagaattagctcaaa-tcg-aaac--taatgctaaat-----atccatct-cccagt-gataatatag---aaggtgattt----agactac-gtcttcgct--aacaca-gaagcatct-------------------------------------gaagaagatgaatctg--att--------------------atgt-gac-aaacatgga-tatagatt-cag--atcttcaatc-aaaa-gcaaaaatcactaca-gaaagtgaacaaa-acaaatt-gaataaat----caattaacactgatg--aggattc---tta-cgatg-aaaaagtttatagagttccc--acggcaatacaagaaa-accttgttggaagc-cagaaaactataaacatcgataa-tgaggata----atattgctagcagaatgcaaaag-aatatcagt-ggaaatgaaa--taaactac-aaagaattatca--ggtgatgagagcgattgtagctcccatgattccacaaatg--act-tcgttacagttgcaagc-aaaaaggataa-ttta-acaaatgatgagaccttacaatcacagc--atgaattaa---t------ccaaaaccttagtgctcc-ag---------aagtattacct-------gaaaacatgagcatt-gaaaa-ac-atgt-ggaatttaaaaattcagataataaaa--acccaca-aggcgtagaggttca-acctgaatcaat----tgtcacatcattacgt-gataatgat-actcaaaa-tgatgactattc-aac-------------------tg-----acaaagaaagtcatcac-ctg-cccc-tggtt-gtaaacg--ttacg-gacaa-ta-ctgaccaaa----catatga-taaaccaaacaaggcagaaagcaaaaacaactc---------------------tgat-aaaagtaa-ctcaccgaaaggtaa-taatgaagagttagtacaatt--ggtaggaagtagc--gaagcgg-aaaaaccggatgctacactagaatcatcaat----tataacagatgaaccaattgagccagga-aactcagca-gtaaac-aaagctggattcctaaac-aaaacgtttaattc-tctcaataag----------aaaaggaagagacctgtt-gaaaacaagactcc-ctttaataacac-agttgaaagagattataa----acgtca-aag-aaaaaaaacaa--tcaaac-taatt-ccggataacac--agaaacaagtt--ctgcacc-gagaattaaaaccatctactacaatg-aagctatttc---gagaaatgttgatct-caaag-aaaaaca-tgctt---ataaagaagca--tacagg--aaggaatta-caaaatct-caaggatatgaaggt---attcgacgtagatgtcaa-ata--caaca-gatctgatgt-tcctagtaattt-aataattccgacaaat-acaatatt--ctcaaag-aagagaaat--ggtattta---taaagca-agaattgtttgtagagg-----tgata-tccagaca-ccagaca-cata--taatgtt-attgg--aaca-gaatc--cctgaac--cataaccacattaagata-----tttctgat-gattgc------aaacaa-taggaatatgttcat--gaaaacattagatatt-aaccatgcgt--tcctatatgctaaatt----agaagaag-acatatac-attccaca---cccacatgac-aggagatgc-gttgttaaact-agataa-agcatt---atatggtct--caaacagagt-cct-aaagaatggaa--cgaccatctta-gacg-atatttaaac-agtattggactaaaagata-acacttatactc-caggact---ataccaatccaa-ggat-aa-aaaa--ctcatga-tcgcagt--ttatgttgat-gact-gtgtgattgc-agcaa---gtgatgaac--aaagatt-agatgatttca-taaacaat-tt-agaaaaga--cctttgagct-aaaaattact--ggtactctaat-aaatgat-atattgaatacagacatctta-gggatggat--ttgatctataac-aaaaaact---tggcacggtggatttaacgt-taaaatcattcatagaaa-aaatgggc-gagaagtat-aaaaaggaatt-g-gataaggttag-aaaaagttcaa--ttccacaca-catcaat-ataca-ggattgat-ccc-aaaaagg----gaga-actaaaaatgaccgaaaagga--atataaagacggtgtgtt-gaaattacaaca-actactaggagaactta------attatg-ttaggtacaa--gtgtag-atacg-atgtt--gaatttgcggt---taagaaagtag-ctaggctagtaaa-ctttcctc---atgaacaggta--ttttacatga-tttataaa-atcatacaatattt--agtacaacat-acgaatatcggaatacactatgatagagacctcaacaaagat-aagaaaatcactac---tatc-accgatgc--atcagttgg---aacagaata-cgatgcaca-atcaa-gaattggagtt-ataatttggta-tgg-aaagaatattt---tcaatgtat-actcaaataaaagcaccaacaagtgcgt---atcct--caaccg-aagcggaacttcatgc--tatcta-tgaaggttatgcaga-ctcagaaaccctgaaa--gcaaccttaacag-aactt-ggagaag-----gaaaaaataaagaacttac------aatgattactgattc-aaaaccag---ctatcgaaggctt-aaaacgaag-ctatctgcaacc-caaacagaagtt--cacatggat-aaaaaccgaaataat-taaagagaaacta-----aaagagaagactataaaactaataaaaatc--------aatggtaaagacaatatag-cagattt-actcaca-aaaccagtatcaat----ttctgatttt-gatagatttattaaagtatt--aaataaccagataacaccacaggata-ttttggcctc-aacgga-ctattga
>mar_450_f301+_TSU4|CP064165.1|553221-559281
atggcga-ccccagtgag--ggg-atgagacaag-atat----------------------------------------------------------------------------------------------------------------------------------------------------------------------------------------------------------------------------------------------------------------------------------------------------------------------------------gtta--ctgacga-caacatctct---acgcag-gttcaat-caaaagt-caaatttc-------------------------aaaaattaa-----gttttgatacttcc---gtt-aaaaa--caaacaaaggaatcaaactc-aaatcgattt--aaaaacgtat----------------gaaagattctt-aaacaaatt-aaccact-aaaaaga-ataaaattacaaatgaggc-tgaagaggatgatgatatttcaaatctcgaccagttaa-ttgaagtt-gatgaaaa-aa--t--tgaaaaaactaat-aatataat----------tcttaggt--tac-aaga-aaagttagaatcg-attgaattagataa-aga-tgttaagaag-ttacatgaaagaaatg-attccactgga-acatatta--cttattcgatactctta---cctcaaaaaat-aggaaatattaccctaaggattgga---tctttaag----cg-taagatg--aataa-aattg-gagat-attcctctc-ttctt------gaacagcttt-caacaattcattgaa-aaatat--gaattcg---------------ataatattttt--gatcaaca--aatacaa--aacatcg-at-cctcgtg--aaaacgaaattttatgtaagattatcaaag-acagtttc--gatgaaag-tcctgatataa---tgaacattaacacagttgaca-tctttagaatcatt---cgtgattt-aaa-gaaaaaatacacaagc-ttttttggcaga-gatgtg--agatta---aaggcttgggaaaaggtgttggtgga--tacaa-cttgtaagaata-ctgagctattaa--tgaagga----acttc-aaaggttagtatta-atggaaaaatgga-tactttcaaaatgttgtcaagattgt----tcaaatcttgca--tacattctagaagaagcaattct-tggaac----cttaca--tgaatc---tttgagaaatccgg----ttaaacaacg--tctac-acatctac-tcaattggtgaa-aatgagagaat-tgaagaaatt---ctaatta----ata-ttgtaattgaaacagtaatg----gatttaag-ctcaactgactcccactatccag---aaagaaattgtaagtactgt-aaatcgg-aattacacag-ctc--atta-aactgt-agaaagaaactaaaca-gagaactt--aggcctaccaca-ctcagctactc--aaaaggtaattattcg---caa-ggttcaatcc-aaaaagaatacgcaaaaa----------ctggcac-acaacaagt-cagagctttt-gacaaaa------caaaagaagatgaac-aaa-aagggttcaaac--aaaaacctggtca-taattgata-caggttcaggtgtcaacatta-caaataataagaaat---tattacacgatt--atgaagaca-----acaaagaaaag-gtaaaa-----tttttggtattgg-a--aaagataact--cagttcc--cgtta--aaggatcaggatacat-taaaata--aa---------aagta-atgcaaatg--atgatta-cttattaa------ctcattatgtccc---tgaggaggacactacc-attat-cagtggtta-tgagt---tggcc-aaa-gaaac-cgatc--ttg-tattgaac-aaaaaatactccacctt-ggaaaacaaggacat-gaacatcaaaacgcatgtaaaagat-ggaattattc-acgtt-a-aaatggat-gacttaatt---gatcatcctgc-acatgattt-taaaatcaat--gcaat-acaac--caactt-catctaa--aaaa-atta--gactgaaacc-caaaa--tcataa-gcttaaaagatgctcat-aaacgaatgggac-atacaggag--tgcaacagattg---aaaactccattaaacataatcaatac--gaagaaa-gtattgatttgatt-aaagaaccaaat-gaa-ttttggtgt-gaaacttgt---aaagtttcg---aaagccacaaga-aggaacca---ttatgc-tggatc-tatg---aacgaaca--cagtatcgatca--tg-aacc---tggttca-----tcgtgg---tgcat----ggatat----ctttgg-tccagt-ttcaaa-ctcgaactc-ggatacg-aaaaga---tacatgtttattatggt-tgataacaatac-gagatattg-tatgacct-cca--cacattttaac-aaaaat---gctgaaa-ctatcttag-cacaaatcaa-gaagaata-ttcagtatg---tggaaactcaatttgacaga-aaagtcag-aga--aatcaa-----ttcaga-tcgaggaact-gaattcac-aaatgatcaaatagc-aaaata-ttttgtctc-aaaaggaattcatcata-ttt---tttccgctacacaagatcatgctgccaacg-gaagagcagaaagata-catcagaac--aatca-ttact-gatacaacaacgtt--gttaaaacatag-taacttacgtattaaa-ttttgggaata---cgcagtaaca-tctgctac--caatgta--cgcaattgtttagaaaac-aaagccac-aggt-caactgccacta-----aaggcgatat---ctagtcaacc--tgttaaa----gtgagattca---------tgtcc-ttctt---accatttggag-aacaa-ggaataa-tttggaatcataatcac-aacaaactgaaaccat--cagga----cttagtgcta-taatatt-atgca-aagaccctaata--gtcatggatacaaa--tttttgta-ccatctctt--aaaaaattgtcacttctgataat---tacacaatt-ccagatta--tgcagtg-gatcca---atattaaggaacacac--agaacatat--acctagat-gatcaa----agtagatcaga-tacgtttaatgaagcag-gaaactcag-atgccttttcaaggttatatg-atgcatt--ggaaaattac-gaagatgatc--ataaaca-agttacgctacttacag--acttgttc-accac-agaagaattagctcaaa-tcg-aaac--taatgctaaat-----atccatct-cccagt-gataatatag---aaggtgattt----agactac-gtcttcgct--aacaca-gaagaatct-------------------------------------gaagaagatgaatctg--att--------------------atgt-gac-aaacatgga-tatagatt-cag--atcttcaatc-aaaa-gcaaaaatcactaca-gaaagtgaacaaa-acaaatt-aaataaat----caattaacactgatg--aggattc---tta-cgatg-aaaaagtttatagagttccc--acggcaatacaagaaa-accttgttggaagc-cagaaaactataaacatcgataa-tgaggata----atattgctagcagaatgcaaaag-aatatcagt-ggaaatgaaa--taaactac-aaagaattatca--ggtgatgagagcgattgtagctcccatgattccacaaatg--act-tcgttacagttgcaagc--aaaaggataa-ttta-acagataatgagaccttacaatcacagc--atgaattaa---t------ccaaaaccttagtgctcc-ag---------aagtattacct-------gaaaacatgagcatt-gaaaa-ac-atgt-ggaatttaaaaattcagataataaaa--a-ccaca-aggcgtagaggttca-acctgaatcaat----tgtcacatcattacgt-gataatgat-actcaaaa-tgatgactattc-aac-------------------tg-----acaaagaaagtcatcac-ctg-cccc-tggtt-gtaaacg--ttacg-gacaa-ta-ctgaccaaa----catatga-taaaccaaacaaggcagaaagcaaaaacaactc---------------------tgat-aaaagtaa-ctcaccgaaaggtaa-taatgaagagttagtacaatt--ggtaggaagtagc--gaagcgg-aaaaaccggatgctacactagaatcatcaat----tataacagatgaaccaattgagccagga-aactcagca-gtaaac-aaagctggattcctaaac-aaaacgtttaattc-tctcaataag----------aaaaggaagagacctgtt-gaaaacaagactcc-ctttaatgacac-agttgaaagagattataa----acgtca-aag-aaaaaaaacaa--tcaaac-taatt-ccggataacac--agaaacaagtt--ctgcacc-gagaattaaaaccatctactacaatg-aagctatctc---gagaaatgttgatct-caaag-aaaaaca-tgctt---ataaagaagca--tacagg--aaggaatta-caaaatct-caaggatatgaaggt---attcgacgtagatgtcaa-ata--caaca-gatctgatgt-tcctagtaattt-aataattccgacaaat-acaatatt--ctcaaag-aagagaaat--ggtattta---taaagca-agaattgtttgtagagg-----tgata-tccagaca-ccagaca-cata--taatgtt-attgg--aaca-gaatc--cctgaac--cataaccacattaagata-----tttctgat-gattgc------aaacaa-taggaatatgttcat--gaaaacattagatatt-aaccatgcgt--tcctatatgctaaatt----agaagaag-acatatac-attccaca---cccacatgac-aggagatgc-gttgttaaact-agataa-agcatt---atatggtct--caaacagagt-cct-aaagaatggaa--cgaccatctta-gacg-atatttaaac-agtattggactaaaagata-acacttatactc-caggact---ataccaatccaa-ggat--a-aaaa--ctcatga-tcgcagt--ttatgttgat-gact-gtgtgattgc-agcaa---gtgatgaac--aaagatt-agatgatttca-taaacaat-tt-agaaaaga--cctttgagct-aaaaattact--ggtactctaat-aaatgat-atattgaatacagacatctta-gggatggat--ttgatctataac-aaaaaact---tggcacggtggatttaacgt-taaaatcattcatagaaa-aaatgggc-gagaagtat--aaaaggaatt-g-gataaggttag-aaaaagttcaa--ttccacaca-catcaat-ataca-ggattgat-ccc--aaaagg----gaga-act-aaaatgaccgaaaagga--atataaagacggtgtgtt-gaaattacaaca-actactaggagaactta------actatg-ttaggtacaa--gtgtag-atacg-atgtt--gaatttgcggt---taagaaagtag-ctaggctagtaaa-ctttcctc---atgaacaggta--ttttacatga-tttataaa-atcatacaatattt--agtacaacat-acgaatatcggaatacactatgatagagacctcaacaaagat-aagaaaatcactac---tatc-accgatgc--atcagttgg---aacagaata-cgatgcaca-atcaa-gaattggagtt-ataatttggta-tgg-aaagaatattt---tcaatgtat-actcaaataaaagcaccaacaagtgcgt---atcct--caaccg-aagcggaacttcatgc--tatcta-tgaaggttatgcaga-ctcagaaaccctgaaa--gcaaccttaacag-aactt-ggagaag-----gaaaaaataaagaacttac------aatgattactgattc-aaaaccag---ctatcgaaggctt-aaaacgaag-ctatctgcaacc-caaacagaagtt--cacatggat-aaaaaccgaaataat-taaagagaaacta-----aaagagaagactataaaactaataaaaatc--------aatggtaaagacaatatag-cagattt-actcaca-aaaccagtatcaat----ttctgatttt-gatagatttattaaagtatt--aaataaccagataacaccacaggata-ttttggcctc-aacgga-ctattga
>mar_450_f305-_TSU4|CP064165.1|775877-781857
atggcga-ccccagtga---ggg-atgagacaag-atat----------------------------------------------------------------------------------------------------------------------------------------------------------------------------------------------------------------------------------------------------------------------------------------------------------------------------------gtta--ctgacga-caacatctct---acgcag-gttcaat-caaaagt-caaatttc-------------------------aaaaattaa-----gttttgatacttcc---gtt-aaaaa--caaacaaaggaatcaaactc-aaatcgattt--aaaaacgtat----------------gaaagattctt-aaacaaatt-aaccact-aaaaaga-ataaaattacaaatgaggc-tgaagaggatgatgatatttcaaatctcgaccagttaa-ttgaagtt-gatgaaaa-aa--t--tgaaaaaactaat-aatataat----------tcttaggt--tac-aaga-aaagttagaatcg-attgaattagataa-aga-tgttaagaag-ttacatgaaagaaatg-attccactgga-acatatta--cttattcgatactctta---cctcaaaaaat-aggaaatattaccctaaggattgga---tctttaag----cg-taagatg--aataa-aattg-gagat-attcctctc-ttttt------gaacagcttt-caacaattcattgaa-aaatat--gaattcg---------------ataatattttt--gatcaaca--aatacaa--aacatcg-at-cctcgtg--aaaacgaaattttatgtaagattatcaaag-acagtttc--gatgaaag-tcctgatataa---tgaacattaacacaattgaca-tctttagaatcatt---cgtgattt-aaa-gaaaaaatacacaagc-ttttttggcaga-gatgtg--agatta---aaggcttgggaaaaggtgttggtgga--tacaa-cttgtaagaata-ctgagctattaa--tgaagga----acttc-aaaggttagtatta-atggaaaaatgga-tactttcaaaatgttgtcaagattgt----tcaaatcttgca--tacattctagaagaagcaattct-tggaac----cttaca--tgaatc---tttgagaaatccgg----ttaaacaacg--tctac-acatctac-tcaattggtgaa-aatgagagaat-tgaagaaatt---ctaatta----ata-ttgtaattgaaacagtaatg----gatttaag-ctcaactgactcccactatccag---aaagaaattgtaagtactgt-aaatcgg-aattacacag-ctc--atta-aactgt-agaaagaaactaaaca-gagaactt--aggcctaccaca-ctcagctactc--aaaaggtaattattcg---caa-ggttcaatcc-aaaaagaatacgcaaaaa----------ctggcac-acaacaagt-cagagctttt-gacaaaa------caaaagaagatgaac-aaa-aagggttcaaac--aaaaacctggtca-taattgata-caggttcaggtgtcaacatta-caaataataagaaat---tattacacgatt--atgaagaca-----acaaagaaaag-gtaaaa-----tttttggtattgg-a--aaagataact--cagttcc--cgtta--aaggatcaggatacat-taaaata--aa---------aagta-atgcaaatg--atgatta-cttattaa------ctcattatgtccc---tgaggaggacactacc-attat-cagtggtta-tgagt---tggcc-aaa-gaaac-cgatc--ttg-tattgaac-aaaaaatactccacctt-ggaaaacaaggacat-gaacatcaaaacgcatgtaaaagat-ggaattattc-acgtt-a-aaatggat-gacttaatt---gatcatcctgc-acatgattt-taaaatcaat--gcaat-acaac--caactt-catctaa--aaaa-atta--gactgaaacc-caaaa--ttataa-gcttaaaagatgctcat-aaacgaatgggac-atacaggag--tgcaacagattg---aaaactccattaaacataatcaatac--gaagaaa-gtattgatttgatt-aaagaaccaaat-gaa-ttttggtgt-gaaacttgt---aaagtttcg---aaagccacaaga-aggaacca---ttatgc-tggatc-tatg---aacgaaca--cagtatcgatca--tg-aacc---tggttca-----tcgtgg---tgcat----ggatat----ctttgg-tccagt-ttcaaa-ctcgaactc-ggatacg-aaaaga---tacatgtttattatggt-tgataacaatac-gagatattg-tatgacct-cca--cacattttaac-aaaaat---gctgaaa-ctatcttag-cacaaatcaa-gaagaata-ttcagtatg---tggaaactcaatttgacaga-aaagtcag-aga--aatcaa-----ttcaga-tcgaggaact-gaattcac-aaatgatcaaatagc-aaaata-ttttgtctc-aaaaggaattcatcata-ttt---tttccgctacacaagatcatgctgccaacg-gaagagcagaaagata-catcagaac--aatca-ttact-gatacaacaacgtt--gttaaaacatag-taacttacgtattaaa-ttttgggaata---cgcagtaaca-tctgctac--caatgta--cgcaattgtttagaaaac-aaagccac-aggt-caactgccacta-----aaggcgatat---ctagtcaacc--tgttaaa----gtgagattca---------tgtcc-ttctt---accatttggag-aacaa-ggaataa-tttggaatcataatcac-aacaaactaaaaccac--cagga----cttagtgcta-taatatt-atgca-aagaccctaata--gtcatggatacaaa-ttttttgta-ccatctctt-aaaaaaattgtcacttctgataat---tacacaatt-ccagatta--tgcagtg-gatcca---atattaaggaatacac--agaacatat--acctagat-gatcaa----agtagatcaga-tacgtttaatgaagcag-gaaactcag-atgacttttcaacgttatatg-atgcatt--ggaaaattac-gaagatgatc--ataaaca-agttacgctacttacag--acttgttc-accac-agaagaattagctcaaa-tcg-aaac--taatgctaaat-----atccatct-cccagt-gataatatag---aaggtgattt----agactac-gccttcgct--aacaca-gaagaatct-------------------------------------gaagaagatgaatctg--att--------------------atgt-gac-aaacatgga-tatagatt-cag--atcttcaatc-aaaa-gcaaaaatcactaca-gaaagtgaacaaa-ataaatt-aaataaat----caattaacaatgatg--aggattc---tta-cgatg-aaaaagtttatagagttccc--acggcaatacaagaaa-accttgttggaagc-caaaaaactataaacatcgataa-tgaggata----atattgctagcagaatgcaaaag-aatatcagt-ggaaatgaaa--taaactac-aaagaattatca--ggtgatgagagcgattgtagctcccatgattccacaaatg--act-tcgttagagttgcaagc-aaaaaggataa-ttta-acagatgatgagaccttacaatcacagc--atgaattaa---t------ccaaaaccttagtgctcc-ag---------aagtattacct-------gaaaacatgagcatt-gaaaa-ac-atgt-ggaatttaaaaattcagataataaaa--acccaca-aggcgtagaggttca-acctgaatcaat----tgtcacatcattacgt-gataatgat-actcaaaa-tgatgactattc-aac-------------------tg-----acaaagaaagtcatcac-ctg-cccc-tggtt-gtaaacg--ttacg-gacaa-ta-ctgaccaaa----catatga-taaaccaaacaaggcagaaagcaaaaacaactc---------------------tgat-aaaagtaa-ctcaccgaaaggtaa-taatgaagagttagtacaatt--ggtaggaagtagc--gaagcgg-aaaaaccggatgctacactagaatcatcaat----tataacagatgaaccaattgagccagga-aactcagca-gtaaac-aaagctggattcctaaac-aaaacgtttaattc-tctcaataag----------aaaaggaagagacctgtt-gaaaacaagactcc-ctttaatgacac-agttgaaagagattataa----acgtca-aag-aaaaaaaacaa--tcaaac-taatt-ccggataacac--agaaacaagtt--ctgcacc-gagagttaaaaccatctactacaatg-aagctatctc---gagaaatgttgatct-caaag-aaaaaca-tgctt---ataaagaagca--tacagg--aaggaatta-caaaatct-caaggatatgaaggt---atttgacgtagatgtcaa-ata--caaca-gatctgatgt-tcctagtaattt-aataattccgacaaat-acaatatt--ctcaaag-aagagaaat--ggtattta---taaagca-agaattgtttgtagagg-----tgata-tccagaca-ccagaca-cata--taatgtt-attgg--aaca-gaatc--cctgaat--cataaccacattaagata-----tttctgat-gattgc------aaacaa-taggaatatgttcat--gaaaacattagatatt-aaccatgcgt--tcctatatgctaaatt----agaagaag-acatatac-attccaca---cccacatgac-aggagatgc-gttgttaaact-agataa-agcatt---atatggtct--caaacagagt-cct-aaagaatggaa--cgaccatctta-gacg-atatttaaac-agtattggactaaaagata-acacttatactc-caggact---ataccaatccaa-ggat-aa-aaaa--ctcatga-tcgcagt--ttatgttgat-gact-gtgtgattgc-agcaa---gtgatgaac--aaagatt-agatggtttca-taaacaat-tt-agaaaaga--cctttgagct-aaaaattact--ggtactctaat-aaatgat-atattggatacagacatctta-gggatggat--ttgatctataac--aaaaact---tggcacggtggatttaacgt-taaaatcattcatagaaa-aaatgggc-gaaaagtat--aaaaggaatt-g-gataaggttag--aaaagttcaa--ttccacaca-catcaat-ataca-ggattgat-ccc-aaaaagg----gaga-actaaaaatgaccgaaaagga--atataaagacggtgtgtt-gaaattacaaca-actactaggagaactta------actatg-ttaggtacaa--gtgtag-atacg-atgtt--gaatttgcggt---taagaaagtag-ctaggctagtaaa-ctttcctc---atgaacaggta--ttttacatga-tttataaa-atcatacaatattt--agtacaacat-acgaatatcggaatacactatgatagagacctcaacaaagat-aagaaaatcactac---tatc-accgacgc--atcagttgg---aacagaata-cgatgcaca-atcaa-gaattggagtt-ataatttggta-tgg-aaagaatattt---tcaatgtat-actcaaataaaagcaccaacaagtgcgt---atcct--caaccg-aagcggaacttcatgc--tatcta-tgaaggttatgcaga-ctcagaaaccctgaaa--gcaaccttaacag-aactt-ggagaag-----gaaaaaataaagaacttac------aatgattactgattc-aaaaccag---ctatcgaaggctt-aaaacgaag-ctatctgcaacc-caaacagaagtt--cacatggat-aaaaaccgaaataat-taaagagaaacta-----aaagagaagactataaaactaataaaaatc--------aatggtaaagacaatatag-cagattt-actcaca-aaaccagtatcaat----ttctgatttt-gatagatttattaaagtatt--aaataaccagataacaccacaggata-ttttggcctc-aacgga-ctattga
>bro_CDFM21L.1_f5+_TSU4|AS2_4948_chr_01_polished|155492-161517
atggcga-ccccagtga---ggg-atgagacaag-atat----------------------------------------------------------------------------------------------------------------------------------------------------------------------------------------------------------------------------------------------------------------------------------------------------------------------------------gtta--ctgacga-caacatttct---aacctg-gttcaat-caaaagt-caaacttc-------------------------aaaaatcaa-----gtattgatacttcc---gtt-aaaaa--caaactaaggaatcaaactc-aaatcgattt--gaaaacgtat----------------gaaagattctt-acacagatt-aaccact-aaaaaga-ataaaattacaaatgaggc-tgaagaggatgatgatatttcaaatctcgaccttttaa-ttgaagta-gatgaaaa-at--c-----gaaaaccaat-aatataat----------tcttaggt--tac-aaga-aaagttagaatcg-attgaattagataa-aga-tgttcagaag-ttacacgaaagaaatg-attccactgga-acatatta--cttattcgatactctta---cctcaaaaaac-aggaaatatta-cctaaggattgga----ttttaag----ca-caaggtg--aataa-aattg-gagat-attcctgtt-ttttt------gaacagcttt-caacagttcattgaa-aagtat--gaattcg---------------ataatattttt--gatcaaca--aatacaa--aacatcg-at-cctcgtg--aaaacgaaatcttatgtaagattatcagag-acggtttc--gatgaaag-tcctgatataa---tgaacattaacacagttgaca-tctttagaatcatt---cgtgattt-aaa-gaaaaaatacacaagc-ttttttggcaga-gatgtg--agatta---aaggcatgggaaaaggtgttggtgga--cacaa-cttgtaagaata-ctgatctattaa--tgaagga----acttc-aaaagttagtatta-atggaaaaatgga-tcctttcaaaatgttgccaagattgt----ccaaatctt--a--cacatcttagaagaagcaattct-tgggac----cttaca--tgaatc---tttgagaaatccgg----ttaaacaacg--ttt---acatctac-tctgttgatgaa-aatgagagaat-tgaagaagtt---ttaatca----ata-tcataattgaaacagtaatg----gacttgag-ttcgacagactcgcattattcag---aaagaaattgcaagtactgt-aaatcgg-aattacacag-ctc--agta-aactgt-agaaagaaattaaaca-gagaactt--aggcctaccacg-cctaactactc--aaaaggtaattattcg---caa-ggttcaaccc-aaaaagaatacacaaaaa----------ctggcac-acaacaagt-cagagctttt-gacaaag------cga-------------aag-aaggcttcaaac--aaaaacctggtca-taattgata-caggttcaggcgtcaatatta-caaacaataggagat---tattacacgatt--atgaagaca-----acaaagaaaag-gtaaaa----ttctttggtattgg-a--aaaaacaact--cggttcc--cgtta--aaggatcaggatacat-aaaa--t--aa---------aagta-acacaaatg--atgattg-cttattag------ctcattatgttcc---tgaggaagaaactacc-attat-cagtggcta-cgagc---tagct-aaa-gaaac-cgacc--tgg-tactaagc-aaaaaatattccacctt-ggaaaacaaggacat-gaacattaaaactcatgtaaaagat-ggaatcattc-acgta-a-aaaaggat-gacttaatt---gatcatcctac-atatgattt-caaagtcaat--gcaat-acaac--caactt-cttctaa--aaag-gtta--gattgaagac-caaag--ttgtaa-gtttgaaagatgctcat-aaacgaatgggac-atacaggag--ttcaacaaattg---aaaactccatcaaacataatcactac--gaagaaa-gtattgatttaatt-aaagaaccaaat-gaa-ttttggtgt-gaaacttgt---aaagtttca---aaagccacgaga-aggaacca---ttatac-gggatc-catg---aacgaata--cagtatcgataa--tg-aacc---tggttca-----tcgtgg---tgcat----ggatat----ctttgg-tccagt-atcaaa-ctcgaactc-ggatacg-aaaaga---tacatgtttattatggt-tgataacaatac-aagatattg-tatgacct-cca--cacatcttaat-aaatat---gctgaaa-ctatcttgg-cacagatcaa-gaagaaca-ttcaatatg---tggaaactcaatttgacaga-aaagtcag-aaa--aatcaa-----ttcaga-tcaaggaact-gaattcac-aaatgatcagatagc-aaaata-ttttgtttc-aaaaggaatccatcata-ttt---tttccactacacaagatcatgctgccaacg-gaagagcagaaagata-catcagaac--catcg-ttact-gatgcaacaacctt--gttaaaacatag-taacttgcgtatcaaa-ttttgggaata---tgcagtaaca-tctgccac--caatgta--cgcaattgtttagaaaac-aagaccac-aggt-caactaccgcta-----aaggcgatat---ctagtcaacc--tgttaaa----gtgagattca---------tgtcc-ttctt---accattcggag-aacaa-ggaataa-tttggaatcataatcac-aacaaactaaaaccat--caggg----tttaatgcta-tagtatt-atgca-aagatgctaata--gttacggatacaaa-ttttttgta-ccatccatc-aaaaaaattgtcacttccgataat---tacacaatt-ccagacta--cgcagtg-gatcca---atattaaggaacacac--agaacatat--acctagat-gatcca----agtagatcaga-tacgctcaatgaagcag-aaaactcag-aagcagtttcaaggttacatg-atgcatt--ggaaaattac-gaagatgatc--ataaaca-agttacactacttacag--acttgttc-accac-agaagaactagctcaaa-tcg-aagc--taatgctaaat-----atccatca-cccagt-gataatctag---aaggtaattt----agactac-gtcttcgct--aacaca-gaagaatctgaagaaga-----------------agaatc-----tgaagaagatgaatctg--atc--------------------atgt-cac-aaacattga-tatatatt-cag--atcgtcaatc-aaca-gaaaagatcactaat-gaaagagatcaaa-atgaaat-gcgtaaat----caagtaatactgatg--aggattt---ttt-cgatg-aaaatgtttatagaattcca--acggcaatacaagaaa-atcttgttggaagc-cagaagactataaatatcaataa-tgaggata----atattgctagcagaatgcaaagg-aagactagt-ggaaatgaaa--taaactac-aatgagttgtcg--gatgacgagagcgattacagctctcatgaccccacaaatg--act-tacttacagttgtaagc-aaaaaagataa-ttcc-acagatgataacatctcgaaatcccagc--aagaaatat---t------caagaaaactatcgattc-ag---------aagtactacct-------gaacagataaacatc-gaaaa-ac-atgt-tgcattacaagattcggataattgta--ccccaca-aagcgtagaggttca-atctgaatcaat----tgtcacatcatcgagt-gaagatgat-gttcaaaa-tgatgactattc-ttc-------------------tg-----acaaagaaagtcatcac-ctg-cccc-tggtt-gtaaacg--ttatg-gacaa-ta-ctgaccaaa----catatga-taaaccgagcaaggcagaaagcaaaaacaactc---------------------tgat-acaagtat-ctcaccgaaaggtaa-taatgaagagttagtacaatt--ggtgggaagtagc--gaagcgg-aaaaaccgaatgctacaccagaatcatcaat----tataacagatgaaccaattgagccagga-aactcagca-gtaaac-aaagctggattcctaaac-aaaacgtttaattc-tctcaataag----------aaaaggaagagacctgtt-gaaatcaagactcc-ctttaatgacac-agttgaaagagattataa----acgtca-aag-aaaaaaaataa--tcaaac-tactt-ccggataacac--agaaacaagtt--ctgcacc-gagaattaaaaccatctactacaatg-aagctatttc---aagaaatgttgatta-caaag-aaaaaca-tgctt---ataaagaagca--tacagg--aaggaatta-caaaatct-caaggatatgaaggt---attcgacgttgatgtcaa-ata--caaca-gatctgatgt-tccgagtaatct-aataatcccgacgaat-acaatatt--ctcaaag-aagagaaat--ggtattta---taaagca-agaattgtttgtagagg-----tgata-tccagaca-ccagaca-cata--taatgtt-attgg--aaca-gagt---cctgaac--cataaccacattaaaata-----tttctgat-gattgc------aaacaa-taggaatatgtttat--gaaaacattagacatt-aaccatgcat--tcctatatgctaaatt----agaagaag-acatatac-attccaca---tccacatgac-aggagatgc-gttgttaaact-agataa-agcgtt---atatggtct--caagcagagt-cct-aaggaatggaa--cgaccatctta-gacg-atatttaaac-agtattggactaaaagata-acacttatactc-caggact---ataccaatcaag-ga---ta-aaaa--ctcatga-tcgcagt--ttatgttgat-gact-gtgtgattgc-agcaa---gtgatgaac--aaagatt-agatgatttta-taagcaat-tt-agaaaaca--cctttgagct-aaaaattact--ggtactctaat-agatgat-atattggatacagacatctta-gggatggat--ttgatctataac-aaaaaact---tggtacggttgatttaacat-taaaatcattcatagaaa-aaatgggt-gagaagtat-aaaaaggaatt-g-gataaggttag-aaaaagttcaa--ttccacata-catcaat-ataca-gggttgat-ccc-aaaaagg----gaga-actaaaaatgaccgaaaaaga--atataaagacggtgtgtt-gaaattacaaca-actactaggagaactta------actatg-ttaggtacaa--gtgtag-atacg-atgtt--gaatttgcggt---taagaaagtag-ctaggctagtaaa-ctttcctc---atgaacaggta--ttttacatga-tttataaa-atcatacaatattt--agtacaacat-acgaatatcggaatacactatgatagagacctcaacaaagat-aagaaaatcactac---tata-accgatgc--atcagttgg---aacagaata-cgatgcaca-atcaa-gaattggagtt-ataatttggta-tgg-aaagaatattt---tcaatgtat-actcaaataaaagcaccaacaagtgcgt---atcct--caaccg-aagcggaacttcatgc--tatcta-tgaaggttatgcaga-ctcagaaaccctgaaa--gcaaccttaacag-aactt--gagaag-----gtaaagataaagaaattac------aatgattacggattc-taaaccag---ctattgaaggctt-aaaccggag-ctatctgcaacc-caaacagaagtt--cacatggat-aaaaaccgaaataat-taaagagaaacta-----aaagagaagactataaaactaataaaaatc--------aatggtaaagacaatatag-cagattt-actcaca-aaaccagtatcaat----ttctgatttt-gatagatttattaaagtatt--aaataaccagataacaccacaggata-ttttggcctc-aacgga-ctattga
>bro_CDFM21L.1_f7-_TSU4|AS2_4948_chr_01_polished|178217-184241
atggcga-ccccagtga---ggg-atgagacaag-atat----------------------------------------------------------------------------------------------------------------------------------------------------------------------------------------------------------------------------------------------------------------------------------------------------------------------------------gtta--ctgacga-caacatttct---aacctg-gttcaat-caaaagt-caaacttc-------------------------aaaaatcaa-----gtattgatacttcc---gtt-aaaaa--caaactaaggaatcaaactc-aaatcgattt--gaaaacgtat----------------gaaagattctt---acagatt-aaccact--aaaaga-ataaaattacaaatgaggc-tgaagaggatgatgatatttcaaatctcgaccttttaa-ttgaagta-gatgaaaa-aa--t--cgaaaaaaccaat-aatataat----------tcttaggt--tac-aaga-aaagttagaatcg-attgaattagataa-aga-tgttcagaag-ttacacgaaagaaatg-attccactgga-acatatta--cttattcgatactctta---cctcaaaaaac-aggaaatattaccctaaggattgga---tttttaag----ca-caaggtg--aataa-aattg-gagat-attcctgtt-ttttt------gaacagcttt-caacagttcattgaa-aagtat--gaattcg---------------ataatattttt--gatcaaca--aatacaa--aacatcg-at-cctcgtg--aaaacgaaatcttatgtaagattatcagag-acggtttc--gatgaaag-tcctgatataa---tgaacattaacacagttgaca-tctttagaatcatt---cgtgattt-aaa-gaaaaaatacacaagc-ttttttggcaga-gatgtg--agatta---aaggcatgggaaaaggtgttggtgga--cacaa-cttgtaagaata-ctgatctattaa--tgaagga----acttc-aaaagttagtatta-atggaaaaatgga-tcctttcaaaatgttgccaagattgt----ccaaatcttaca--cacatcttagaagaagcaattct-tgggac----cttaca--tgaatc---tttgagaaatccgg----ttaaacaacg--tttac-acatctac-tctgttgatgaa-aatgagagaat-tgaagaagtt---ttaatca----ata-tcataattgaaacagtaatg----gacttgag-ttcgacagactcgcattattcag---aaagaaattgcaagtactgt-aaatcgg-aattacacag-ctc--agta-aactgt-agaaagaaattaaaca-gagaactt--aggcctaccacg-cctaactactc--aaaaggtaattattcg---caa-ggttcaaccc-aaaaagaatacacaaaaa----------ctggcac-acaacaagt-cagagctttt-gacaaag------cga-------------aag-aaggcttcaaac--aaaaacctggtca-taattgata-caggttcaggcgtcaatatta-caaacaataggagat---tattacacgatt--atgaagaca-----acaaagaaaag-gtaaaa----ttctttggtattgg-a--aaaaacaact--cggttcc--cgtta--aaggatcaggatacat-aaaa--t--aa---------aagta-acacaaatg--atgattg-cttattag------ctcattatgttcc---tgaggaagaaactacc-attat-cagtggcta-cgagc---tagct-aaa-gaaac-cgacc--tgg-tactaagc-aaaaaatattccacctt-ggaaaacaaggacat-gaacattaaaactcatgt-aaagat-ggaatcattc-acgt----aaaaggat-gacttaatt---gatcatcctac-atatgattt-caaagtcaat--gcaat-acaac--caactt-cttctaa--aaag-gtta--gattgaagac-caaag--ttgtaa-gtttgaaagatgctcat-aaacgaatgggac-atacaggag--ttcaacaaattg---aaaactccatcaaacataatcactac--gaagaaa-gtattgatttaatt-aaagaaccaaat-gaa-ttttggtgt-gaaacttgt---aaagtttca---aaagccacgaga-aggaacca---ttatac-gggatc-catg---aacgaata--cagtatcgataa--tg-aacc---tggttca-----tcgtgg---tgcat----ggatat----ctttgg-tccagt-atcaaa-ctcgaactc-ggatacg--aaaga---tacatgtttattatggt-tgataacaatac-aagatattg-tatgacct-cca--cacatcttaat-aaa-at---gctgaaa-ctatcttgg-cacagatcaa-gaagaaca-ttcaatatg---tggaaactcaatttgacaga-aaagtcag-aaa--aatcaa-----ttcaga-tcaaggaact-gaattcac-aaatgatcagatagc-aaaata-ttttgtttc-aaaaggaatccatcata-ttt---tttccactacacaagatcatgctgccaacg-gaagagcagaaagata-catcagaac--catcg-ttact-gatgcaacaacctt--gttaaaacatag-taacttgcgtatcaaa-ttttgggaata---tgcagtaaca-tctgccac--caatgta--cgcaattgtttagaaaac-aagaccac-aggt-caactaccgcta-----aaggcgatat---ctagtcaacc--tgttaaa----gtgagattca---------tgtcc-ttctt---accattcggag-aacaa-ggaataa-tttggaatcataatcac-aacaaactaaaaccat--caggg----tttaatgcta-tagtatt-atgca-aagatgctaata--gttacggatacaaa-ttttttgta-ccatccatc-aaaaaaattgtcacttccgataat---tacacaatt-ccagacta--cgcagtg-gatcca---atattaaggaacacac--agaacatat--acctagat-gatcca----agtagatcaga-tacgctcaatgaagcag-aaaactcag-aagcagtttcaaggttacatg-atgcatt--ggaaaattac-gaagatgatc--ataaaca-agttacactacttacag--acttgttc-accac-agaagaactagctcaaa-tcg-aagc--taatgctaaat-----atccatca-cccagt-gataatctag---aaggtaattt----agactac-gtcttcgct--aacaca-gaagaatctgaagaaga-----------------agaatc-----tgaagaagatgaatctg--atc--------------------atgt-cac-aaacattga-tatatatt-cag--atcgtcaatc-aaca-gaaaagatcactaat-gaaagagatcaaa-atgaaat-gcgtaaat----caagtaatactgatg--aggattt---ttt-cgatg-aaaatgtttatagaattcca--acggcaatacaagaaa-atcttgttggaagc-cagaagactataaatatcaataa-tgaggata----atattgctagcagaatgcaaagg-aagactagt-ggaaatgaaa--taaactac-aatgagttgtcg--gatgacgagagcgattacagctctcatgaccccacaaatg--act-tacttacagttgtaagc-aaaaaagataa-ttcc-acagatgataacatctcgaaatcccagc--aagaaatat---t------caagaaaactatcgattc-ag---------aagtactacct-------gaacagataaacatc-gaaaa-ac-atgt-tgcattacaagattcggataattgta--ccccaca-aagcgtagaggttca-atctgaatcaat----tgtcacatcatcgagt-gaagatgat-gttcaaaa-tgatgactattc-ttc-------------------tg-----acaaagaaagtcatcac-ctg--ccc-tggtt-gtaaacg--ttatg-gacaa-ta-ctgaccaaa----catatga-taaaccgagcaaggcagaaagcaaaaacaactc---------------------tgat-acaagtat-ctcaccgaaaggtaa-taatgaagagttagtacaatt--ggtgggaagtagc--gaagcgg-aaaaaccgaatgctacaccagaatcatcaat----tataacagatgaaccaattgagccagga-aactcagca-gtaaac-aaagctggatt-ctaaac-aaaacgtttaattc-tctcaataag----------aaaaggaagagacctgtt-gaaaacaagact-c-ctttaatgacac-agttgaaagagattataa----acgtca-aag-aaaaaaaataa--tcaaac-tactt-ccggataacac--agaaacaagtt--ctgcacc-gagaattaaaaccatctactacaatg-aagctatttc---aagaaatgttgatta-caa---gaaaaca-tgctt---ataaagaagca--tacagg--aaggaatta-caaaatct-caaggatatgaaggt---attcgacgttgatgtcaa-ata--caaca-gatctgatgt-tcc-agtaatct-aataatcccgacgaat-acaatatt--ctcaaag-aagagaaat--ggtattta---taaagca-agaattgtttgtagagg-----tgata-tccagaca-ccagaca-cata--taatgtt-attgg--aaca-gagt---cctgaac--cataaccacattaaaata-----tttctgat-gattgc------aaacaa-taggaatatgtttat--gaaaacattagacatt-aaccatgcat--tcctatatgctaaatt----agaagaag-acatatac-attccaca---tccacatgac-aggagatgc-gttgttaaact-agataa-agcgtt---atatggtct--caagcagagt-cct-aaggaatggaa--cgaccatctta-gacg-atatttaaac-agtattggactaaaagata-acacttatactc-caggact---ataccaatcaag-ga---ta-aaaa--ctcatga-tcgcagt--ttatgttgat-gact-gtgtgattgc-agcaa---gtgatgaac--aaagatt-agatgatttta-taagcaat-tt-agaaaaca--cctttgagct-aaaaattact--ggtactctaat-agatgat-atattggatacagacatctta-gggatggat--ttgatctataac-aaaaaact---tggtacggttgatttaacat-taaaatcattcatagaaa-aaatgggt-gagaagtat-aaaaaggaatt-g-gataaggttag-aaaaagttcaa--ttccacata-catcaat-ataca-gggttgat-ccc-aaaaagg----gaga-actaaaaatgaccgaaaaaga--atataaagacggtgtgtt-gaaattacaaca-actactaggagaactta------actatg-ttaggtacaa--gtgtag-atacg-atgtt--gaatttgcggt---taagaaagtag-ctaggctagtaaa-ctttcctc---atgaacaggta--ttttacatga-tttataaa-atcatacaatattt--agtacaacat-acgaatatcggaatacactatgatagagacctcaacaaagat-aagaaaatcactac---tata-accgatgc--atcagttgg---aacagaata-cgatgcaca-atcaa-gaattggagtt-ataatttggta-tgg-aaagaatattt---tcaatgtat-actcaaataaaagcaccaacaagtgcgt---atcct--caaccg-aagcggaacttcatgc--tatcta-tgaaggttatgcaga-ctcagaaaccctgaaa--gcaaccttaacag-aactt-ggagaag-----gtaaagataaagaaattac------aatgattacggattc-taaaccag---ctattgaaggctt-aaaccggag-ctatctgcaacc-caaacagaagtt--cacatggat-aaaaaccgaaataat-taaagagaaacta-----aaagagaagactataaaactaataaaaatc--------aatggtaaagacaatatag-cagattt-actcaca-aaaccagtatcaat----ttctgatttt-gatagatttattaaagtatt--aaataaccagataacaccacaggata-ttttggcctc-aacgga-ctattga
>bro_CDFM21L.1_f24-_TSU4|AS2_4948_chr_02_polished|340643-346650
atggcga-ccccagtga---ggg-atgagacaag-atat----------------------------------------------------------------------------------------------------------------------------------------------------------------------------------------------------------------------------------------------------------------------------------------------------------------------------------gtta--ctgacga-caacatttct---aacctg-gttcaat-caaaagt-caaacttc-------------------------aaaaatcaa-----gtattgatacttcc---gtt-aaaaa--caaactaaggaatcaaactc-aaatcgattt--gaaaacgtat----------------gaaagattctt-acacagatt-aaccact-aaaaaga-ataaaattacaaatgaggc-tgaagaggatgatgatatttcaaatctcgacc-tttaa-ttgaagta-gatgaaaa-aa--t--cgaaaaaaccaat-aatataat----------tcttaggt--tac-aaga-aaagttagaatcg-attgaattagataa-aga-tgttcagaag-ttacacgaaagaaatg-attccactgga-acatatta--cttattcgatactctta---cctc-aaaaac-aggaaatatta-cctaaggattgga----ttttaag----ca-caaggtg--aataa-aattg-gagat-attcctgtt-ttttt------gaacagcttt-caacagttcattgaa-aagtat--gaattcg---------------ataatattttt--gatcaaca--aatacaa--aacatcg-at-cctcgtg--aaaacgaaatcttatgtaagattatcagag-acggtttc--gatgaaag-tcctgatataa---tgaacattaacacagttgaca-tctttagaatcatt---cgtgattt-aaa-gaaaaaatacacaagc-ttttttggcaga-gatgtg--agatta---aaggcatgggaaaaggtgttggtgga--cacaa-cttgtaagaata-ctgatctattaa--tgaagga----acttc-aaaagttagtatta-atggaaaaatgga-tcctttcaaaatgttgccaagattgt----ccaaatctt--a--cacatcttagaagaagcaattct-tgggac----cttaca--tgaatc---tttgagaaatccgg----ttaaacaacg--tttac-acatctac-tctgttgatgaa-aatgagagaat-tgaagaagtt---ttaatca----ata-tcataattgaaacagtaatg----gacttgag-ttcgacagactcgcattattcag---aaagaaattgcaagtactgt-aaatcgg-aattacacag-ctc--agta-aactgt-agaaagaaattaaaca-gagaactt--aggcctaccacg-cctaactactc--aaaaggtaattattcg---caa-ggttcaaccc-aaaaagaatacacaaaaa----------ctggcac-acaacaagt-cagagctttt-gacaaag------cga-------------aag-aaggcttcaaac--aaaaacctggtca-taattgata-caggttcaggcgtcaatatta-caaacaataggagat---tattacacgatt--atgaagaca-----acaaagaaaag-gtaaaa----ttctttggtattgg-a--aaaaacaact--cggtt-c--cgtta--aaggatcaggatacat-aaaa--t--aa---------aagta-acacaaatg--atgatta-cttattag------ctcattatgttcc---tgaggaagaaactacc-attat-cagtggcta-cgagc---tagct-aaa-gaaac-cgacc--tgg-tactaagc-aaaaaatattccacctt-ggaaaacaaggacat-gaacattaaaactcatgtaaaagat-ggaatcattc-acgta-a-aaaaggat-gacttaatt---gatcatcctac-atatgattt-caaagtcaat--gcaat-acaac--caactt-cttctaa--aaag-gtta--gattgaagac-caaag--ttgtaa-gtttgaaagatgctcat-aaacgaatgggac-atacaggag--ttcaacaaattg---aaaactccatcaaacataatcactac--gaagaaa-gtattgatttaatt-aaagaaccaaat-gaa-ttttggtgt-gaaacttgt---aaagtttca---aaagccacgaga-aggaacca---ttatac-gggatc-catg---aacgaata--cagtatcgataa--tg-aacc---tggttca-----tcgtgg---tgcat----ggatat----ctttgg-tccagt-atcaaa-ctcgaactc-ggatacg-aaaaga---tacatgtttattatggt-tgataacaatac-aagatattg-tatgacct-c-a--cacatcttaat-aaatat---gctgaaa-ctatcttgg-cacagatcaa-gaagaaca-ttcaatatg---tggaaactcaatttgacaga-aaagtcag-aaa--aatcaa-----ttcaga-tcaaggaact-gaattcac-aaatgatcagatagc-aaaata-ttttgtttc-aaaaggaatccatcata-ttt---tttccactacacaagatcatgctgccaacg-gaagagcagaaagata-catcagaac--catcg-ttact-gatgcaacaacctt--gttaaaacatag-taacttgcgtatcaaa-ttttgggaata---tgcagtaaca-tctgccac--caatgta--cgcaattgtttagaaaac-aagaccac-aggt-caactaccgcta-----aaggcgatat---ctagtcaacc--tgttaaa----gtgagattca---------tgtcc-ttctt---accattcggag-aacaa-ggaataa-tttggaatcataatcac-aacaaactaaaaccat--caggg----tttaatgcta-tagtatt-atgca-aagatgctaata--gttac-gatacaaa--tttttgta-ccatccatc-aaaaaaattgtcacttccgataat---tacacaatt-ccagacta--cgcagtg-gatcca---atattaaggaacacac--agaacatat--acctagat-gatcca----agtagatcaga-tacgctcaatgaagcag-aaaactcag-aagcagtttcaaggttacatg-atgcatt---gaaaattac-gaagatgatc--ataaaca-agttacactacttacag--acttgttc-accac-agaagaactagctcaaa-tcg-aagc--taatgctaaat-----atccatca-cccagt-gataatctag---aaggtaattt----agactac-gtcttcgct--aacaca-gaagaatctgaagaaga-----------------agaatc-----tgaagaagatgaatctg--atc--------------------atgt-cac-aaacattga-tatatatt-cag--atcgtcaatc-aaca-gaaaagatcactaat-gaaagagatcaaa-atgaaat-gcgtaaat----caagtaatactgatg--aggattt---ttt-cgatg-aaaatgtttatagaattcca--acggcaatacaagaaa-atcttgtt-gaagc-cagaagactataaatatcaataa-tgaggata----atattgctagcagaatgcaaagg-aagactagt-ggaaatgaaa--taaactac-aatgagttgtcg--gatgacgagagcgattacag--ctcatgaccccacaaatg--act-tacttacagttgtaagc---aaaagataa-ttcc-acagatgataacatctcgaaatcccagc--aa-aaatat---t------caagaaaactatcgattc-ag---------aagtactacct-------gaacagataaacatc-g-aaa-ac-atgt-tgcattacaagattcggataattgta----ccaca-aagcgtagaggttca-atctgaatcaat----tgtcacatcatcgagt-gaagatgat-gttcaaaa-tgatgactattc-ttc-------------------tg-----acaaagaaagtcatcac-ctg-cccc-tggtt-gtaaacg--ttatg-gacaa-ta-ctgaccaaa----catatga-taaaccgagcaaggcagaaagcaaaaacaactc---------------------tgat-acaagtat-ctcaccgaaaggtaa-taatgaagagttagtacaatt--ggt-ggaagtagc--gaagcgg--aaaaccgaatgctacaccagaatcatcaat----tataacagatgaaccaattgagccagga-aactcagca-gtaaac-aaagctggatt-ctaaac-aaaacgtttaattc-tctcaataag----------aaaaggaagagacctgtt-gaaatcaagactcc-ctttaatgacac-agttgaaagagattataa----acgtca-aag-aaaaaaaataa--tcaaac-tactt-ccggataacac--agaaacaagtt--ctgcacc-gagaattaaaaccatctactacaatg-aagctatttc---aagaaatgttgatta-caaag-aaaaaca-tgctt---ataaagaagca--tacagg--aaggaatta-caaaatct-caaggatatgaaggt---attcgacgttgatgtcaa-ata--caaca-gatctgatgt-tccgagtaatct-aataatcccgacgaat-acaatatt--ctcaaag-aagagaaat--ggtattta---taaagca-agaattgtttgtagagg-----tgata-tccagaca-ccagaca-cata--taatgtt-attgg--aaca-gagtc--cctgaac--cataaccacattaaaata-----tttctgat-gattgc------aaacaa-taggaatatgtttat--gaaaacattagacatt-aaccatgcat--tcctatatgctaaatt-------agaag-acatatac-attccaca---tccacatgac-aggagatgc-gttgttaaact-agataa-agcgtt---atatggtct--caagcagagt-cct-aaggaatggaa--cgaccatctta-gacg-atatttaaac-agtattggactaaaagata-acacttatactc-caggact---ataccaatccaa-ggat-aa-aaaa--ctcatga-tcgcagt--ttatgttgat-gact-gtgtgattgc-agcaa---gtgatgaac--aaagatt-agatgatttta-taagcaat-tt-agaaaaca--cctttgagct-aaaaattact--ggtactctaat-agatgat-atattggatacagacatctta--ggatggat--ttgatctataac--aaaaact---tggtacggttgatttaacat-taaaatcattcatagaaa-aaatgggt-gagaagtat-aaaaaggaatt-g-gataaggttag-aaaaagttcaa--ttccacata-catcaat-ataca-gggttgat-ccc-aaaaagg----gaga-actaaaaatgaccgaaaaaga--atataaagacggtgtgtt-gaaattacaaca-actactaggagaactta------actatg-ttaggtacaa--gtgtag-atacg-atgtt--gaatttgcggt---taagaaagtag-ctaggctagtaaa-ctttcctc---atgaacaggta--ttttacatga-tttataaa-atcatacaatattt--agtacaacat-acgaatatcggaatacactatgatagagacctcaacaaagat-aagaaaatcactac---tata-accgatgc--atcagttgg---aacagaata-cgatgcaca-atcaa-gaattggagtt-ataatttggta-tgg-aaagaatattt---tcaatgtat-actcaaataaaagcaccaacaagtgcgt---atcct--caaccg-aagcggaacttcatgc--tatcta-tgaaggttatgcaga-ctcagaaaccctgaaa--gcaaccttaacag-aactt--gagaag-----gtaaagataaagaaattac------aatgattacggattc-taaaccag---ctattgaaggctt-aaaccggag-ctatctgcaacc-caaacagaagtt--cacatggat-aaaaaccgaaataat-taaagagaaacta-----aaagagaagactataaaactaat-aaaatc--------aatggtaaagacaatatag-cagattt-actcaca-aaaccagtatcaat----ttctgatttt-gatagatttattaaagtatt--aaataaccagataacaccacaggata-ttttggcctc-aacgga-ctattga
>bro_CDFM21L.1_f45+_TSU4|AS2_4948_chr_02_polished|1075042-1080977
atggcga---ccagtga----gg-atgagacaag-atat----------------------------------------------------------------------------------------------------------------------------------------------------------------------------------------------------------------------------------------------------------------------------------------------------------------------------------gtta--ctgacga-caacatttct---aacctg-gttcaat-c-aaagt-caaacttc--------------------------aaaatcaa-----gtattgatacttcc---gtt-aaaaa--caaactaaggaatcaaactc-aaatcgattt--gaaaacgtat----------------gaaagattctt-acacagatt-aaccact-aaaaaga-ataaaattacaaatgaggc-tgaagaggatgatgatatttcaaatctcgaccttttaa-ttgaagta-gatgaaaa-aa--t--cgaaaaaaccaat-aatataat----------tcttaggt--tac-aaga-aaagttagaatcg-attgaattagataa-aga-tgttcagaag-ttacacgaaagaaatg-attccactgga-acatatta--cttattcgatactctta---cctcaaaaaac-aggaaatattaccctaaggattgga---tttttaag----ca-caaggtg--aataa-aattg-gagat-attcctgtt-ttttt------gaacagcttt-caacagttcattgaa-aagtat--gaattcg---------------ataatattttt--gatcaaca--aatacaa--aacatcg-at-cctcgtg--aaaacgaaatcttatgtaagattatcagag-acggtttc--gatgaaag-tcctgatataa---tgaacattaacacagttgaca-tctttagaatcatt---cgtgattt-aaa-gaaaaaatacacaagc-ttttttggcaga-gatgtg--agatta---aaggcatgggaaaaggtgttggtgga--cacaa-cttgtaagaata-ctgatctattaa--tgaagga----acttc-aaaagttagtatta-atggaaaaatgga-tcctttcaaaatgttgccaagattgt----ccaaatctt--a--cacatcttagaagaagcaattct-tgggac----cttaca--tgaatc---tttgagaaatccgg----ttaaacaacg--ttt---acatctac-tctgttgatgaa-aatgagagaat-tgaagaagtt---ttaatca----ata-tcataattgaaacagtaatg----gacttgag-ttcgacagactcgcattattcag---aaagaaattgcaagtactgt-aaatcgg-aattacacag-ctc--agta-aactgt-agaaagaaattaaaca-gagaactt--aggcctac--cg-cctaactactc--aaaaggtaattattcg---caa-ggttcaaccc--aaaagaatacacaaaac----------tgg---c-acaacaagt-cagagctttt-gacaaag------cga-------------aag-aaggcttcaaac---aaaacctggtca-taattgata-caggttcaggcgtcaatatta-caaacaataggagat---tattacacgatt--atgaagaca-----acaaag-aaag-gtaaaa----ttctttggtattgg----aaaaacaact--cggttcc--cgtta--aaggatcaggatacat-aaaa--t--aa---------aagta-acacaaatg--atgatta-cttattag------ctcattatgttcc---tgaggaagaaactacc-attat-cagtggcta-cgagc---tagct-aaa-gaaac-cgacc--tgg-tactaagc---aaaatattccacctt-ggaaaacaaggacat-gaacattaaaactcatgt-aaagat-ggaatcattc-acgt----aaaaggat-gacttaatt---gatcatcctac-atatgattt-caaagtcaat--gcaat-acaac--caactt-cttctaa--aaag-gtta--gattgaagac-caaag--ttgtaa-gtttgaaagatgctcat-aaacgaatgggac-atacaggag--ttcaacaaattg---aaaactccatcaaacataatcactac--gaagaaa-gtattgatttaatt-aaagaaccaaat-gaa-ttttggtgt-gaaacttgt---aaagtttca---aaagccacgaga-aggaacca---ttatac-gggatc-catg---aacgaata--cagtatcgataa--tg-aacc---tggttca-----tcgtgg---tgcat----ggatat----ctttgg-tccagt-atcaaa-ctcgaactc-ggatacg-aaaaga---tacatgtttattatggt-tgataacaatac-aagatattg-tatgacct-cca--cacatcttaat-aaa-at---gctgaaa-ctatcttgg-cacagatcaa-gaagaaca-ttcaatatg---tggaaactcaatttgacaga-aaagtcag-aaa--aatcaa-----ttcaga-tcaaggaact-gaattcac-aaatgatcagatagc-aaaata-ttttgtttc-aaaaggaatccatcata-ttt---tttccactacacaagatcatgctgccaacg-gaagagcagaaagata-catcagaac--catcg-ttact-gatgcaacaacctt--gttaaaacatag-taacttgcgtatcaaa-ttttgggaata---tgcagtaaca-tctgccac--caatgta--cgcaattgtttagaaaac-aagaccac-aggt-caactaccgcta-----aaggcgatat---ctagtcaacc--tgttaaa----gtgagattca---------tgtcc-ttctt---accattcggag-aacaa-ggaataa-tttggaatcataatcac-aacaaactaaaaccat--caggg----tttaatgcta-tagtatt-atgca-aagatgctaata--gttacggatacaaa-ttttttgta-ccatccatc-aaaaaaattgtcacttccgataat---tacacaatt-ccagacta--cgcagtg-gatcca---atattaagga--acac--agaacatat--acctagat-gatcca----agtagatcaga-tacgctcaatgaagcag-aaaactcag-aagcagtttcaaggttacatg-atgcatt--ggaaaattac-gaagatgatc--ataaaca-agttacactacttacag--acttgttc-accac-agaagaactagctcaaa-tcg-aagc--taatgctaaat-----atccatca-cccagt-gataatctag---aaggtaattt----agactac-gtcttcgct--aacaca-gaagaatct---gaaga-----------------agaatc-----tgaagaagatgaatctg--atc--------------------atgt-cac-aaacattga-tatatatt-cag--atcgtcaatc-aaca-gaaaagatcactaat-gaaagagatcaaa-atgaaat-gcgtaaat----caagtaatactgatg--aggattt---ttt-cgatg-aaaatgtttatagaattcca--acggcaatacaagaaa-atcttgtt-gaagc-cagaagactataaatatcaataa-tgaggata----atattgctagcagaatgcaaagg-aagactagt-ggaaatgaaa--taaactac-aatgagttgtcg--gatgacgag-gcgattacagctctcatga-cccacaaatg--act-tacttacagttgtaagc---aaaagataa-ttcc-acagatgataacatctcgaaat--cagc--aagaaatat---t------caagaaaactatcgattc-ag---------aagtactacct-------gaacagataaacatc-g-aaa-ac-atgt-tgcattacaagattcggataattgta---cccaca-aagcgtagaggttca-atctgaatcaat----tgtcacatcatc-agt-gaagatgat-gttcaaaa-tgatgactattc-ttc-------------------tg-----acaaagaaagtcatcac-ctg--ccc-tggtt-gtaaacg--ttatg-gacaa-ta-ctgaccaaa----catatga-taaaccgagcaaggcagaaagc-aaaacaactc---------------------tgat-acaagtat-ctcaccg-aaggtaa-taatgaagagttagtacaatt--ggtgggaagtagc--gaagcgg--aaaaccgaatgctacaccagaatcatcaat----tataacagatgaaccaattgagccagga-aactcagca-gtaaac-aaagctggattcctaaac-aaaacg-------------------------------------------tgtt-gaaatcaagact-c-ctttaatgacac-agttgaaagagattataa----acgtca-aag----aaaaataa--tcaaac-tactt--cggataacac--agaaacaagtt--ctgcacc-gagaattaaaaccatctactacaatg-aagctatttc---aagaaatgttgatta-caaag-aaaaaca-tgctt---ataaagaagca--tacagg--aaggaatta-caaaatct-caaggatatgaaggt---attcgacgttgatgtcaa-ata--caaca-gatctgatgt-tc--agtaatct-aataatcccgacgaat-acaatatt--ctcaaag-aagagaaat--ggtattta---taaagca-agaattgtttgtagagg-----tgata-tccagaca-ccagaca-cata--taatgtt-attgg--aaca-gagt---cctgaac--cataaccacattaaaata-----tttctgat-gattgc------aaacaa-taggaatatgtttat--gaaaacattagacatt-aaccatgcat--tcctatatgctaaatt-------agaag-acatatac-attccaca---tccacatgac-aggagatgc-gttgttaaact-agataa-agcgtt---atatggtct--caagcagagt-cct-aaggaatggaa--cgaccatctta-gacg-atatttaaac-agtattggactaaaagata-acacttatact--caggact---ataccaatccaa-gg---at-aaaa--ctcatga-tcgcagt--ttatgttgat-gact-gtgtgattgc-agcaa---gtgatgaac--aaagatt-agatgatttta-taagcaat-tt-agaaaaca--cctttgagct-aaaaattact--ggtactctaat-agatgat-atattggatacagacatctta-gggatggat--ttgatctataac-aaaaaact---tggtacggttgatttaacat-taaaatcattcatagaaa-aaatgggt-gagaagtat-aaaaaggaatt-g-gataaggttag--aaaagttcaa--tt-cacata-catcaat-ataca-gggttgat-ccc-aaaaagg----gaga-actaaaaatgaccgaaaaaga--atataaagacggtgtgtt-gaaattacaaca-actactaggagaactta------actatg-ttaggtacaa--gtgtag-atacg-atgtt--gaatttgcggt---taagaaagtag-ctaggctagtaaa-ctttcctc---atgaacaggta--ttttacatga-tttataaa-atcatacaatattt--agtacaacat-acgaatatcggaatacactatgatagagacctcaacaaagat-aagaaaatcactac---tata-accgatgc--atcagttgg---aacagaata-cgatgcaca-atcaa-gaattggagtt-ataatttggta-tgg-aaagaatattt---tcaatgtat-actcaaataaaagcaccaacaagtgcgt---atcct--caaccg-aagcggaacttcatgc--tatcta-tgaaggttatgcaga-ctcagaaaccctgaaa--gcaaccttaacag-aactt--gagaag-----gtaaagataaagaaattac------aatgattacggattc-taaaccag---ctattgaaggctt-aaaccggag-ctatctgcaacc-caaacagaagtt--cacatggat-aaaaaccgaaataat-taaagagaaacta-----aa----gagactataaaactaat-aaaatc--------aatggtaaagacaatatag-cagattt-actcaca-aaaccagtatcaat----ttctgatttt-gatagatttattaaagtatt--aaataaccagataacaccacaggata-ttttggcctc-aacgga-ctattga
>bro_CDFM21L.1_f61+_TSU4|AS2_4948_chr_03_polished|116120-122115
atggcga-ccccagtga---ggg-atgagacaag-atat----------------------------------------------------------------------------------------------------------------------------------------------------------------------------------------------------------------------------------------------------------------------------------------------------------------------------------gtta--ctgacga-caacatttct---aacctg-gttcaat-c-aaagt-caaacttc--------------------------aaaatcaa-----gtattgatacttcc---gtt-aaaaa--caaactaaggaatcaaactc-aaatcgattt--gaaaacgtat----------------gaaagattctt-acacagatt-aaccact-aaaaaga-ataaaattacaaatgaggc-tgaagaggatgatgatatttcaaatctcgaccttttaa-ttgaagta-gatgaaaa-aa--t--cgaaaaaaccaat-aatataat----------tcttaggt--tac-aaga-aaagttagaatcg-attgaattagataa-aga-tgttcagaag-ttacacgaaagaaatg-attccactgga-acatatta--cttattcgatactctta---cctc-aaaaac-aggaaatatta-cctaag--ttgga----ttttaag----ca-caaggtg--aataa-aattg-gagat-attcctg---ttttt------gaacagcttt-caacagttcattg-a-aagtat--gaattcg---------------ataata-tttt--gatcaaca--aatacaa--aacatcg-at-cctcgtg--aaaacgaaatcttatgtaagattatcagag-acggtttc--gatgaaag-tcctgatataa---tgaacattaacacagttgaca-tctttagaatcatt---cgtgattt-aaa-gaaaaaatacacaagc---ttttggcaga-gatgtg--agatta---aaggcatgggaaaaggtgttggtgga--cacaa-cttgtaagaata-ctgatctattaa--tgaagga----acttc-aaaagttagtatta-atggaaaaatgga-tcctttcaaaatgttgccaagattgt----ccaaatctt--a--cacatcttagaagaagcaattct-tgggac----cttaca--tgaatc---ttt--gaaatccgg----ttaaacaacg--ttt---acatctac-tctgttgatgaa-aatgagagaat-tgaagaagtt---ttaatca----ata-tcataattgaaacagtaatg----gacttgag-ttcgacagactcgcattattcag---aaagaaattgcaagtactgt-aaatcgg-aattacacag-ctc--agta-aactgt-agaaagaaattaaaca-gagaactt--aggcctaccacg-cctaactactc--aaaaggtaattattcg---caa-ggttcaaccc-aaaaagaatacacaaaaa----------ctggcac-acaacaagt-cagagctttt-gacaaag------cga-------------aag-aaggcttcaaac--aaaaacctggtca-taattgata-caggttcaggcgtcaatatta-caaacaataggagat---tattacacgatt--atgaagaca-----acaaag-aaag-gtaaaa----ttctttggtattgg-a--aaaaacaact--cggttcc--cgtta--aaggatcaggatacat-aaaaata--aa---------aagta-acacaaatg--atgatta-cttattag------ctcattatgttcc---tgaggaagaaactacc-attat-cagtggcta-cgagc---tagct-aaa-gaaac-cgacc--tgg-tactaagc-aaaaaatattccacctt-ggaaaacaaggacat-gaacattaaaactcatgt-aaagat-ggaatcattc-acgt----aaaaggat-gacttaatt---gatcatcctac-atatgattt-caaagtcaat--gcaat-acaac--caactt-cttctaa--aaag-gtta--gattgaagac-caaag--ttgtaa-gtttgaaagatgctcat-aaacgaatgggac-atacaggag--ttcaacaaattg---aaaactccatcaaacataatcactac--gaagaaa-gtattgatttaatt-aaagaaccaaat-gaa-ttttggtgt-gaaacttgt---aaagtttca---aaagccac--ga-aggaacca---ttatac-gggatc-catg---aacgaata--cagtatcgataa--tg-aacc---tggttca-----tcgtgg---tgcat----ggatat----ctttgg-t-cagt-atcaaa-ctcgaactc-ggatacg--aaaga---tacatgtttattatggt-tgataacaatac-aagatattg-tatgacct-c----cacatcttaat-aaatat---gctgaaa-ctatcttgg-cacagatcaa-gaagaaca-ttcaatatg---tggaaactcaatttgacaga-aaagtcag-aaa--aatcaa-----ttcaga-tcaaggaact-gaattcac-aaatgatcagatagc-aaaata-ttttgtttc-aaaaggaatccatcata-ttt---tttccactacacaagatcatgctgccaacg-gaagagcagaaagata-catcagaac--catcg-ttact-gatgcaacaacctt--gttaaaacatag-taacttgcgtatcaaa-ttttgggaata---tgcagtaaca-tctgccac--caatgta--cgcaattgtttagaaaac-aagaccac-aggt-caactaccgcta-----aaggcgatat---ctagtcaacc--tgttaaa----gtgagattca---------tgtcc-ttctt---accattcggag-aacaa-ggaataa-tttggaatcataatcac-aacaaactaaaaccat--caggg----tttaatgcta-tagtatt-atgca-aagatgctaata--gttacggatacaaa-ttttttgta-ccatccatc-aaaaaaattgtcacttccgataat---tacacaatt-ccagacta--cgcagtg-gat-ca---atattaaggaacacac--agaacatat--acctagat-gatcca----agtagatcaga-tacgctcaatgaagcag-aaaactcag-aagcagtttcaaggttacatg-atgcatt--ggaaaattac-gaagatgatc--ataaaca-agttacactacttacag--acttgttc-accac-agaagaactagctcaaa-tcg-aagc--taatgctaaat-----atccatca-cccagt-gataatctag---aaggtaattt----agactac-gtcttcgct--aacaca-gaagaatctgaagaaga-----------------agaatc-----tgaagaagatgaatctg--atc--------------------atgt-cac-aaacattga-tatatatt-cag--atcgtcaatc-aaca-g-aaagatcactaat-gaaagagatcaaa-atgaaat-gcgtaaat----caagtaatactgatg--aggattt---ttt-cgatg-aaaatgtttatagaattcca--acggcaatacaagaaa-atcttgttggaagc-cagaagactataaatatcaataa-tgaggata----atattgctagcagaatgcaaagg-aagactagt-ggaaatgaaa--taaactac-aatgagttgtcg--gatgacgag-gcgattacagctctcatgaccccacaaatg--act-tacttacagttgtaagc-aaaaaagataa-ttcc-acagatgataacatctcgaaatcccagc--aagaaatat---t------caagaaaactatcgattc-ag---------aagtactacct-------gaacagataaacatc-gaaaa-ac-atgt-tgcattacaagattcggataattgta--ccccaca-aagcgtagaggttca-atctgaatcaat----tgtcacatcatc-agt-gaagatgat-gttcaaaa-tgatgactattc-ttc-------------------tg-----acaaagaaagtcatcac-ctg--ccc-tggtt-gtaaacg--ttatg-gacaa-ta-ctgaccaaa----catatga-taaaccgagcaaggcagaaagc-aaaacaactc---------------------tgat-acaagtat-ctcaccg-aaggtaa-taatgaagagttagtacaatt--ggtgggaagtagc--gaagcgg-aaaaaccgaatgctacaccagaatcatcaat----tataacagatgaaccaattgagccagga-aactcagca-gtaaac-aaagctggatt-ctaaac-aaaacgtttaattc-tctcaataag----------aaaaggaagagacctgtt-gaaatcaagact-c-ctttaatgacac-agttgaaagagattataa----acgtca-aag-aaaaaaaataa--tcaaac-tactt-ccggataacac--agaaacaagtt--ctgcacc-gagaattaaaaccatctactacaatg-aagctatttc---aagaaatgttgatta-caaag-aaaaaca-tgctt---ataaagaagca--tacagg--aaggaatta-caaaatct-caaggatatgaaggt---attcgacgttgatgtcaa-ata--caaca-gatctgatgt-tccgagtaatct-aataatcccgacgaat-acaatatt--ctcaaag-aagagaaat--ggtattta---taaagca-agaattgtttgtagagg-----tgata-tccagaca-ccagaca-cata--taatgtt-attgg--aaca-gagt---cctgaac--cataaccacattaaaata-----tttctgat-gattgc------aaacaa-taggaatatgtttat--gaaaacattagacatt-aaccatgcat--tcctatatgctaaatt-------agaag-acatatac-attccaca---tccacatgac-aggagatgc-gttgttaaact-agataa-agcgtt---atatggtct--caagcagagt-cct-aaggaatggaa--cgaccatctta-gacg-atatttaaac-agtattggactaaaagata-acacttatactc-caggact---ataccaatcaag-ga---ta-aaaa--ctcatga-tcgcagt--ttatgttgat-gact-gtgtgattgc-agcaa---gtgatgaac--aaagatt-agatgatttta-taagcaat-tt-agaaaaca--cctttgagct-aaaaattact--ggtactctaat-agatgat-atattggatacagacatctta-gggatggat--ttgatctataac-aaaaaact---tggtacggttgatttaacat-taaaatcattcatagaaa-aaatgggt-gagaagtat-aaaaaggaatt-g-gataaggttag-aaaaagttcaa--ttccacata-catcaat-ataca-gggttgat-ccc-aaaaagg----gaga-actaaaaatgaccgaaaaaga--atataaagacggtgtgtt-gaaattacaaca-actactaggagaactta------actatg-ttaggtacaa--gtgtag-atacg-atgtt--gaatttgcggt---taagaaagtag-ctaggctagtaaa-ctttcctc---atgaacaggta--ttttacatga-tttataaa-atcatacaatattt--agtacaacat-acgaatatcggaatacactatgatagagacctcaacaaagat-aagaaaatcactac---tata-accgatgc--atcagttgg---aacagaata-cgatgcaca-atcaa-gaattggagtt-ataatttggta-tgg-aaagaatattt---tcaatgtat-actcaaataaaagcaccaacaagtgcgt---atcct--caaccg-aagcggaacttcatgc--tatcta-tgaaggttatgcaga-ctcagaaaccctgaaa--gcaaccttaacag-aactt--g-gaag-----gtaaagataaagaaattac------aatgattacggattc-taaaccag---ctattgaaggctt-aaaccggag-ctatctgcaacc-caaacagaagtt--cacatggat--aaaaccgaaataat-taaagagaaacta-----aa-gagaagactataaaactaat-aaaatc--------aatggtaaagacaatatag-cagattt-actcaca-aaaccagtatcaat----ttctgatttt-gatagatttattaaagtatt--aaataaccagataacaccacaggata-ttttggcctc-aacgga-ctattga
>bro_CDFM21L.1_f123-_TSU4|AS2_4948_chr_06_polished|80015-86032
atggcga-ccccagtga---ggg-atgagacaag-atat----------------------------------------------------------------------------------------------------------------------------------------------------------------------------------------------------------------------------------------------------------------------------------------------------------------------------------gtta--ctgacga-caacatttct---aacctg-gttcaat-caaaagt-caaacttc-------------------------aaaaatcaa-----gtattgatacttcc---gtt-aaaaa--caaactaaggaatcaaactc-aaatcgattt--gaaaacgtat----------------gaaagattctt-acacagatt-aaccact-aaaaaga-ataaaattacaaatgaggc-tgaagaggatgatgatatttcaaatctcgaccttttaa-ttgaagta-gatgaaaa-aa--t--cgaaaaaaccaat-aatataat----------tcttaggt--tac-aaga-aaagttagaatcg-attgaattagataa-aga-tgttcagaag-ttacacgaaagaaatg-attccactgga-acatatta--cttattcgatactctta---cctcaaaaaac-aggaaatatta-cctaaggattgga----ttttaag----ca-caaggtg--aataa-aattg-gagat-attcctgtt-ttttt------gaacagcttt-caacagttcattgaa-aagtat--gaattcg---------------ataatattttt--gatcaaca--aatacaa--aacatcg-at-cctcgtg--aaaacgaaatcttatgtaagattatcagag-acggtttc--gatgaaag-tcctgatataa---tgaacattaacacagttgaca-tctttagaatcatt---cgtgattt-aaa-gaaaaaatacacaagc-ttttttggcaga-gatgtg--agatta---aaggcatgggaaaaggtgttggtgga--cacaa-cttgtaagaata-ctgatctattaa--tgaagga----acttc-aaaagttagtatta-atggaaaaatgga-tcctttcaaaatgttgccaagattgt----ccaaatctt--a--cacatcttagaagaagcaattct-tgggac----cttaca--tgaatc---tttgagaaatccgg----ttaaacaacg--ttt---acatctac-tctgttgatgaa-aatgagagaat-tgaagaagtt---ttaatca----ata-tcataattgaaacagtaatg----gacttgag-ttcgacagactcgcattattcag---aaagaaattgcaagtactgt-aaatcgg-aattacacag-ctc--agta-aactgt-agaaagaaattaaaca-gagaactt--aggcctaccacg-cctaactactc--aaaaggtaattattcg---caa-ggttcaaccc-aaaaagaatacacaaaaa----------ctggcac-acaacaagt-cagagctttt-gacaaag------cga-------------aag-aaggcttcaaac--aaaaacctggtca-taattgata-caggttcaggcgtcaatatta-caaacaataggagat---tattacacgatt--atgaagaca-----acaaagaaaag-gtaaaa----ttctttggtattgg-a--aaaaacaact--cggttcc--cgtta--aaggatcaggatacat-aaaaata--aa---------aagta-acacaaatg--atgatta-cttattag------ctcattatgttcc---tgaggaagaaactacc-attat-cagtggcta-cgagc---tagct-aaa-gaaac-cgacc--tgg-tactaagc---aaaatattccacctt-ggaaaacaaggacat-gaacattaaaactcatgtaaaagat-ggaatcattc-acgta-a-aaaaggat-gacttaatt---gatcatcctac-atatgattt-caaagtcaat--gcaat-acaac--caactt-cttctaa--aaag-gtta--gattgaagac-caaag--ttgtaa-gtttgaaagatgctcat-aaacgaatgggac-atacaggag--ttcaacaaattg---aaaactccatcaaacataatcactac--gaagaaa-gtattgatttaatt-aaagaaccaaat-gaa-ttttggtgt-gaaacttgt---aaagtttca---aaagccac--ga-aggaacca---ttatac-gggatc-catg---aacgaata--cagtatcgataa--tg-aacc---tggttca-----tcgtgg---tgcat----ggatat----ctttgg-tccagt-atcaaa-ctcgaactc-ggatacg-aaaaga---tacatgtttattatggt-tgataacaatac-aagatattg-tatgacct-c----cacatcttaat-aaa-at---gctgaaa-ctatcttgg-cacagatcaa-gaagaaca-ttcaatatg---tggaaactcaatttgacaga-aaagtcag-aaa--aatcaa-----ttcaga-tcaaggaact-gaattcac-aaatgatcagatagc-aaaata-ttttgtttc-aaaaggaatccatcata-ttt---tttccactacacaagatcatgctgccaacg-gaagagcagaaagata-catcagaac--catcg-ttact-gatgcaacaacctt--gttaaaacatag-taacttgcgtatcaaa-ttttgggaata---tgcagtaaca-tctgccac--caatgta--cgcaattgtttagaaaac-aagaccac-aggt-caactaccgcta-----aaggcgatat---ctagtcaacc--tgttaaa----gtgagattca---------tgtcc-ttctt---accattcggag-aacaa-ggaataa-tttggaatcataatcac-aacaaactaaaaccat--caggg----tttaatgcta-tagtatt-atgca-aagatgctaata--gttacggatacaaa-ttttttgta-ccatccatc-aaaaaaattgtcacttccgataat---tacacaatt-ccagacta--cgcagtg-gatcca---atattaagg-acacac--agaacatat--acctagat-gatcca----agtagatcaga-tacgctcaatgaagcag-aaaactcag-aagcagtttcaaggttacatg-atgcatt--ggaaaattac-gaagatgatc--ataaaca-agttacactacttacag--acttgttc-accac-agaagaactagctcaaa-tcg-aagc--taatgctaaat-----atccatca-cccagt-gataatctag---aaggtaattt----agactac-gtcttcgct--aacaca-gaagaatctgaagaaga-----------------agaatc-----tgaagaagatgaatctg--atc--------------------atgt-cac-aaacattga-tatatatt-cag--atcgtcaatc-aaca-gaaaagatcactaat-gaaagagatcaaa-atgaaat-gcgtaaat----caagtaatactgatg--aggattt---ttt-cgatg-aaaatgtttatagaattcca--acggcaatacaagaaa-atcttgttggaagc-cagaagactataaatatcaataa-tgaggata----atattgctagcagaatgcaaagg-aagactagt-ggaaatgaaa--taaactac-aatgagttgtcg--gatgacgagagcgattacag--ctcatgaccccacaaatg--act-tacttacagttgtaagc---aaaagataa-ttcc-acagatgataacatctcgaaatcccagc--aa-aaatat---t------caagaaaactatcgattc-ag---------aagtactacct-------gaacagataaacatc-g-aaa-ac-atgt-tgcattacaagattcggataattgta---cccaca-aagcgtagaggttca-atctgaatcaat----tgtcacatcatcgagt-gaagatgat-gttcaaaa-tgatgactattc-ttc-------------------tg-----acaaagaaagtcatcac-ctg--ccc-tggtt-gtaaacg--ttatg-gacaa-ta-ctgaccaaa----catatga-taaaccgagcaaggcagaaagcaaaaacaactc---------------------tgat-acaagtat-ctcaccgaaaggtaa-taatgaagagttagtacaatt--ggtgggaagtagc--gaagcgg-aaaaaccgaatgctacaccagaatcatcaat----tataacagatgaaccaattgagccagga-aactcagca-gtaaac-aaagctggattcctaaac-aaaacgtttaattc-tctcaataag----------aaaaggaagagacctgtt-gaaatcaagactcc-ctttaatgacac-agttgaaagagattataa----acgtca-aag-aaaaaaaataa--tcaaac-tactt-ccggataacac--agaaacaagtt--ctgcacc-gagaattaaaaccatctactacaatg-aagctatttc---aagaaatgttgatta-caaag-aaaaaca-tgctt---ataaagaagca--tacagg--aaggaatta-caaaatct-caaggatatgaaggt---attcgacgttgatgtcaa-ata--caaca-gatctgatgt-tccgagtaatct-aataatcccgacgaat-acaatatt--ctcaaag-aagagaaat--ggtattta---taaagca-agaattgtttgtagagg-----tgata-tccagaca-ccagaca-cata--taatgtt-attgg--aaca-gagt---cctgaac--cataaccacattaaaata-----tttctgat-gattgc------aaacaa-taggaatatgtttat--gaaaacattagacatt-aaccatgcat--tcctatatgctaaatt----agaagaag-acatatac-attccaca---tccacatgac-aggagatgc-gttgttaaact-agataa-agcgtt---atatggtct--caagcagagt-cct-aaggaatggaa--cgaccatctta-gacg-atatttaaac-agtattggactaaaagata-acacttatact--caggact---ataccaatccaa-gg---at-aaaa--ctcatga-tcgcagt--ttatgttgat-gact-gtgtgattgc-agcaa---gtgatgaac--aaagatt-agatgatttta-taagcaat-tt-agaaaaca--cctttgagct-aaaaattact--ggtactctaat-agatgat-atattggatacagacatctta-gggatggat--ttgatctataac-aaaaaact---tggtacggttgatttaacat-taaaatcattcatagaaa-aaatgggt-gagaagtat-aaaaaggaatt-g-gataaggttag-aaaaagttcaa--ttccacata-catcaat-ataca-gggttgat-ccc-aaaaagg----gaga-actaaaaatgaccgaaaaaga--atataaagacggtgtgtt-gaaattacaaca-actactaggagaactta------actatg-ttaggtacaa--gtgtag-atacg-atgtt--gaatttgcggt---taagaaagtag-ctaggctagtaaa-ctttcctc---atgaacaggta--ttttacatga-tttataaa-atcatacaatattt--agtacaacat-acgaatatcggaatacactatgatagagacctcaacaaagat-aagaaaatcactac---tata-accgatgc--atcagttgg---aacagaata-cgatgcaca-atcaa-gaattggagtt-ataatttggta-tgg-aaagaatattt---tcaatgtat-actcaaataaaagcaccaacaagtgcgt---atcct--caaccg-aagcggaacttcatgc--tatcta-tgaaggttatgcaga-ctcagaaaccctgaaa--gcaaccttaacag-aactt-ggagaag-----gtaaagataaagaaattac------aatgattacggattc-taaaccag---ctattgaaggctt-aaaccggag-ctatctgcaacc-caaacagaagtt--cacatggat-aaaaaccgaaataat-taaagagaaacta-----aaagagaagactataaaactaataaaaatc--------aatggtaaagacaatatag-cagattt-actcaca-aaaccagtatcaat----ttctgatttt-gatagatttattaaagtatt--aaataaccagataacaccacaggata-ttttggcctc-aacgga-ctattga
>bro_CDFM21L.1_f156+_TSU4|AS2_4948_chr_07_polished|341457-347446
atggcga-ccccagtga---ggg-atgagacaag-atat----------------------------------------------------------------------------------------------------------------------------------------------------------------------------------------------------------------------------------------------------------------------------------------------------------------------------------gtta--ctgacga-caacatttct---aacctg-gttcaat-caaaagt-caaacttc--------------------------aaaatcaa-----gtattgatacttcc---gtt--aaaa--caaactaaggaatcaaactc-aaatcgattt--gaaaacgtat----------------g-aagattctt-acacagatt-aaccact-aaaaaga-ataaaattacaaatgaggc-tgaagaggatgatgatatttcaaatctcgaccttttaa-ttgaagta-gatgaaaa-aa--t--cgaaaaaaccaat-aatataat----------tcttaggt--tac-aag--aaagttagaatcg-attgaattagataa-aga-tgttcagaag-ttacacgaaagaaatg-attccactgga-acatatta--cttattcgatactctta---cctc-aaaa---aggaaatatta-cctaag--ttgga----ttttaag----ca-caaggtg--aataa-aattg-gagat-attcctg---ttttt------gaacagcttt-caacagttcattg-a-aagtat--gaattcg---------------ataata-tttt--gatcaaca--aatacaa--aacatcg-at-cctcgtg--aaaacgaaatcttatgtaagattatcagag-acggtttc--gatgaaag-tcctgatataa---tgaacattaacacagttgaca-tctttagaatcatt---cgtgattt-aaa-g-aaaaatacacaagc---ttttggcaga-gatgtg--agatta---aaggcatgggaaaaggtgttggtgga--cacaa-cttgtaagaata-ctgatctattaa--tgaagga----acttc--aaagttagtatta-atgg-aaaatgga-tcctttcaaaatgttgccaagattgt----ccaaatctt--a--cacatcttagaagaagcaattct-tgggac----cttaca--tgaatc---tttgagaaatccgg----ttaaacaacg--ttt---acatctac-tctgttgatgaa-aatgagagaat-tgaagaagtt---ttaatca----ata-tcataattgaaacagtaatg----gacttgag-ttcgacagactcgcattattcag---aaagaaattgcaagtactgt-aaatcgg-aattacacag-ctc--agta-aactgt-agaaagaaattaaaca-gagaactt--aggcctaccacg-cctaactactc--aaaaggtaattattcg---caa-ggttcaaccc-aaaaagaatacacaaaaa----------ctggcac-acaacaagt-cagagctttt-gacaaag------cga-------------aag-aaggcttcaaac--aaaaacctggtca-taattgata-caggttcaggcgtcaatatta-caaacaataggagat---tattacacgatt--atgaagaca-----acaaagaaaag-gtaaaa----ttctttggtattgg-a--aaaaacaact--cggttcc--cgtta--aaggatcaggatacat-aaaa--t--aa---------aagta-acacaaatg--atgatta-cttattag------ctcattatgttcc---tgaggaagaaactacc-attat-cagtggcta-cgagc---tagct-aaa-gaaac-cgacc--tgg-tactaagc---aaaatattccacctt-ggaaaacaaggacat-gaacattaaaactcatgtaaaagat-ggaatcattc-acgta-a-aaaaggat-gacttaatt---gatcatcctac-atatgattt-caaagtcaat--gcaat-acaac--caactt-cttctaa--aaag-gtta--gattgaagac-caaag--ttgtaa-gtttgaaagatgctcat-aaacgaatgggac-atacaggag--ttcaacaaattg---aaaactccatcaaacataatcactac--gaagaaa-gtattgatttaatt-aaagaaccaaat-gaa-ttttggtgt-gaaacttgt---aaagtttca---aaagccac--ga-aggaacca---ttatac-gggatc-catg---aacgaata--cagtatcgataa--tg-aacc---tggttca-----tcgtgg---tgcat----ggatat----ctttgg-t-cagt-atcaaa-ctcgaactc-ggatacg--aaaga---tacatgtttattatggt-tgataacaatac-aagatattg-tatgacct-cca--cacatcttaat-aaatat---gctgaaa-ctatcttgg-cacagatcaa-gaagaaca-ttcaatatg---tggaaactcaatttgacaga-aaagtcag-aaa--aatcaa-----ttcaga-tcaaggaact-gaattcac-aaatgatcagatagc-aaaata-ttttgtttc-aaaaggaatccatcata-ttt---tttccactacacaagatcatgctgccaacg-gaagagcagaaagata-catcagaac--catcg-ttact-gatgcaacaacctt--gttaaaacatag-taacttgcgtatcaaa-ttttgggaata---tgcagtaaca-tctgccac--caatgta--cgcaattgtttagaaaac-aagaccac-aggt-caactaccgcta-----aaggcgatat---ctagtcaacc--tgttaaa----gtgagattca---------tgtcc-ttctt---accattcggag-aacaa-ggaataa-tttggaatcataatcac-aacaaactaaaaccat--caggg----tttaatgcta-tagtatt-atgca-aagatgctaata--gttacggatacaaa-ttttttgta-ccatccatc-aaaaaaattgtcacttccgataat---tacacaatt--cagacta--cgcagtg-gat-ca---atattaagga--acac--agaacatat--acctagat-gatcca----agtagatcaga-tacgctcaatgaagcag-aaaactcag-aagcagtttcaaggttacatg-atgcatt--ggaaaattac-gaagatgatc--ataaaca-agttacactacttacag--acttgttc-accac-agaagaactagctcaaa-tcg-aagc--taatgctaaat-----atccatca-cccagt-gataatctag---aaggtaattt----agactac-gtcttcgct--aacaca-gaagaatctgaagaaga-----------------agaatc-----tgaagaagatgaatctg--atc--------------------atgt-cac-aaacattga-tatatatt-cag--atcgtcaatc-aaca-g-aaagatcactaat-gaaagagatcaaa-atgaaat-gcgtaaat----caagtaatactgatg--aggattt---ttt-cgatg-aaaatgtttatagaattcca--acggcaatacaagaaa-atcttgttggaagc-cagaagactataaatatcaataa-tgaggata----atattgctagcagaatgcaaagg-aagactagt-ggaaatgaaa--taaactac-aatgagttgtcg--gatgacgagagcgattacagctctcatgaccccacaaatg--act-tacttacagttgtaagc-aaaaaagataa-ttcc-acagatgataacatctcgaaatcccagc--aagaaatat---t------caagaaaactatcgattc-ag---------aagtactacct-------gaacagataaacatc-gaaaa-ac-atgt-tgcattacaagattcggataattgta---cccaca-aagcgtagaggttca-atctgaatcaat----tgtcacatcatcgagt-gaagatgat-gttcaaaa-tgatgactattc-ttc-------------------tg-----acaaagaaagtcatcac-ctg--ccc-tggtt-gtaaacg--ttatg-gacaa-ta-ctgaccaaa----catatga-taaaccgagcaaggcagaaagcaaaaacaactc---------------------tgat-acaagtat-ctcaccgaaaggtaa-taatgaagagttagtacaatt--ggtgggaagtagc--gaagcgg-aaaaaccgaatgctacaccagaatcatcaat----tataacagatgaaccaattgagccagga-aactcagca-gtaaac-aaagctggatt-ctaaac-aaaacgtttaattc-tctcaataag----------aaaaggaagagacctgtt-gaaatcaagact-c-ctttaatgacac-agttgaaagagattataa----acgtca-aag----aaaaataa--tcaaac-tactt--cggataacac--agaaacaagtt--ctgcacc-gagaattaaaaccatctactacaatg-aagctatttc---aagaaatgttgatta-caaag-aaaaaca-tgctt---ataaagaagca--tacagg--aaggaatta-caaaatct-caaggatatgaaggt---attcgacgttgatgtcaa-ata--caaca-gatctgatgt-tccgagtaatct-aataatcccgacgaat-acaatatt--ctcaaag-aagagaaat--ggtattta---taaagca-agaattgtttgtagagg-----tgata-tccagaca-ccagaca-cata--taatgtt-attgg--aaca-gagt---cctgaac--cataaccacattaaaata-----tttctgat-gattgc------aaacaa-taggaatatgtttat--gaaaacattagacatt-aaccatgcat--tcctatatgctaaatt----agaagaag-acatatac-attccaca---tccacatgac-aggagatgc-gttgttaaact-agataa-agcgtt---atatggtct--caagcagagt-cct-aaggaatggaa--cgaccatctta-gacg-atatttaaac-agtattggactaaaagata-acacttatactc-caggact---ataccaatcaag-ga---t--aaaa--ctcatga-tcgcagt--ttatgttgat-gact-gtgtgattgc-agcaa---gtgatgaac--aaagatt-agatgatttta-taagcaat-tt-agaaaaca--cctttgagct-aaaaattact--ggtactctaat-agatgat-atattggatacagacatctta-gggatggat--ttgatctataac-aaaaaact---tggtacggttgatttaacat-taaaatcattcatagaaa-aaatgggt-gagaagtat-aaaaaggaatt-g-gataaggttag-aaaaagttcaa--ttccacata-catcaat-ataca-gggttgat-ccc-aaaaagg----gaga-actaaaaatgaccgaaaaaga--atataaagacggtgtgtt-gaaattacaaca-actactaggagaactta------actatg-ttaggtacaa--gtgtag-atacg-atgtt--gaatttgcggt---taagaaagtag-ctaggctagtaaa-ctttcctc---atgaacaggta--ttttacatga-tttataaa-atcatacaatattt--agtacaacat-acgaatatcggaatacactatgatagagacctcaacaaagat-aagaaaatcactac---tata-accgatgc--atcagttgg---aacagaata-cgatgcaca-atcaa-gaattggagtt-ataatttggta-tgg-aaagaatattt---tcaatgtat-actcaaataaaagcaccaacaagtgcgt---atcct--caaccg-aagcggaacttcatgc--tatcta-tgaaggttatgcaga-ctcagaaa-cctgaaa--gcaaccttaacag-aactt--gagaag-----gtaaagataaagaaattac------aatgattacggattc-taaaccag---ctattgaaggctt-aaaccggag-ctatctgcaacc-caaacagaagtt--cacatggat--aaaaccgaaataat-taaagagaaacta-----aa-gagaagactataaaactaataaaaatc--------aatggtaaagacaatatag-cagattt-actcaca-aaaccagtatcaat----ttctgatttt-gatagatttattaaagtatt--aaataaccagataacaccacaggata-ttttggcctc-aacgga-ctattga
>bro_CDFM21L.1_f247+_TSU4|AS2_4948_chr_11_polished|503888-509913
atggcga-ccccagtga---ggg-atgagacaag-atat----------------------------------------------------------------------------------------------------------------------------------------------------------------------------------------------------------------------------------------------------------------------------------------------------------------------------------gtta--ctgacga-caacatttct---aacctg-gttcaat-caaaagt-caaacttc-------------------------aaaaatcaa-----gtattgatacttcc---gtt--aaaa--caaactaaggaatcaaactc-aaatcgattt--gaaaacgtat----------------gaaagattctt---acagatt-aaccact--aaaaga-ataaaattacaaatgaggc-tgaagaggatgatgatatttcaaatctcgaccttttaa-ttgaagta-gatgaaaa-aa--t--cgaaaaaaccaat-aatataat----------tcttaggt--tac-aaga-aaagttagaatcg-attgaattagataa-aga-tgttcagaag-ttacacgaaagaaatg-attccactgga-acatatta--cttattcgatactctta---cctcaaaaaac-aggaaatatta-cctaaggattgga----ttttaag----ca-caaggtg--aataa-aattg-gagat-attcctg---ttttt------gaacagcttt-caacagttcattg-a-aagtat--gaattcg---------------ataata-tttt--gatcaaca--aatacaa--aacatcg-at-cctcgtg--aaaacgaaatcttatgtaagattatcagag-acggtttc--gatgaaag-tcctgatataa---tgaacattaacacagttgaca-tctttagaatcatt---cgtgattt-aaa-gaaaaaatacacaagc-ttttttggcaga-gatgtg--agatta---aaggcatgggaaaaggtgttggtgga--cacaa-cttgtaagaata-ctgatctattaa--tgaagga----acttc-aaaagttagtatta-atggaaaaatgga-tcctttcaaaatgttgccaagattgt----ccaaatctt--a--cacatcttagaagaagcaattct-tgggac----cttaca--tgaatc---tttgagaaatccgg----ttaaacaacg--tttac-acatctac-tctgttgatgaa-aatgagagaat-tgaagaagtt---ttaatca----ata-tcataattgaaacagtaatg----gacttgag-ttcgacagactcgcattattcag---aaagaaattgcaagtactgt-aaatcgg-aattacacag-ctc--agta-aactgt-agaaagaaattaaaca-gagaactt--aggcctaccacg-cctaactactc--aaaaggtaattattcg---caa-ggttcaaccc-aaaaagaatacacaaaaa----------ctggcac-acaacaagt-cagagctttt-gacaaag------cga-------------aag-aaggcttcaaac--aaaaacctggtca-taattgata-caggttcaggcgtcaatatta-caaacaataggagat---tattacacgatt--atgaagaca-----acaaagaaaag-gtaaaa----ttctttggtattgg-a--aaaaacaact--cggttcc--cgtta--aaggatcaggatacat-aaaaata--aa---------aagta-acacaaatg--atgatta-cttattag------ctcattatgttcc---tgaggaagaaactacc-attat-cagtggcta-cgagc---tagct-aaa-gaaac-cgacc--tgg-tactaagc-aaaaaatattccacctt-ggaaaacaaggacat-gaacattaaaactcatgtaaaagat-ggaatcattc-acgta-a-aaaaggat-gacttaatt---gatcatcctac-atatgattt-caaagtcaat--gcaat-acaac--caactt-cttctaa--aaag-gtta--gattgaagac-caaag--ttgtaa-gtttgaaagatgctcat-aaacgaatgggac-atacaggag--ttcaacaaattg---aaaactccatcaaacataatcactac--gaagaaa-gtattgatttaatt-aaagaaccaaat-gaa-ttttggtgt-gaaacttgt---aaagtttca---aaagccacgaga-aggaacca---ttatac-gggatc-catg---aacgaata--cagtatcgataa--tg-aacc---tggttca-----tcgtgg---tgcat----ggatat----ctttgg-tccagt-atcaaa-ctcgaactc-ggatacg-aaaaga---tacatgtttattatggt-tgataacaatac-aagatattg-tatgacct-cca--cacatcttaat-aaatat---gctgaaa-ctatcttgg-cacagatcaa-gaagaaca-ttcaatatg---tggaaactcaatttgacaga-aaagtcag-aaa--aatcaa-----ttcaga-tcaaggaact-gaattcac-aaatgatcagatagc-aaaata-ttttgtttc-aaaaggaatccatcata-ttt---tttccactacacaagatcatgctgccaacg-gaagagcagaaagata-catcagaac--catcg-ttact-gatgcaacaacctt--gttaaaacatag-taacttgcgtatcaaa-ttttgggaata---tgcagtaaca-tctgccac--caatgta--cgcaattgtttagaaaac-aagaccac-aggt-caactaccgcta-----aaggcgatat---ctagtcaacc--tgttaaa----gtgagattca---------tgtcc-ttctt---accattcggag-aacaa-ggaataa-tttggaatcataatcac-aacaaactaaaaccat--caggg----tttaatgcta-tagtatt-atgca-aagatgctaata--gttacggatacaaa-ttttttgta-ccatccatc-aaaaaaattgtcacttccgataat---tacacaatt-ccagacta--cgcagtg-gatcca---atattaaggaacacac--agaacatat--acctagat-gatcca----agtagatcaga-tacgctcaatgaagcag-aaaactcag-aagcagtttcaaggttacatg-atgcatt--ggaaaattac-gaagatgatc--ataaaca-agttacactacttacag--acttgttc-accac-agaagaactagctcaaa-tcg-aagc--taatgctaaat-----atccatca-cccagt-gataatctag---aaggtaattt----agactac-gtcttcgct--aacaca-gaagaatctgaagaaga-----------------agaatc-----tgaagaagatgaatctg--atc--------------------atgt-cac-aaacattga-tatatatt-cag--atcgtcaatc-aaca-gaaaagatcactaat-gaaagagatcaaa-atgaaat-gcgtaaat----caagtaatactgatg--aggattt---ttt-cgatg-aaaatgtttatagaattcca--acggcaatacaagaaa-atcttgttggaagc-cagaagactataaatatcaataa-tgaggata----atattgctagcagaatgcaaagg-aagactagt-ggaaatgaaa--taaactac-aatgagttgtcg--gatgacgagagcgattacagctctcatgaccccacaaatg--act-tacttacagttgtaagc-aaaaaagataa-ttcc-acagatgataacatctcgaaatcccagc--aagaaatat---t------caagaaaactatcgattc-ag---------aagtactacct-------gaacagataaacatc-gaaaa-ac-atgt-tgcattacaagattcggataattgta---cccaca-aagcgtagaggttca-atctgaatcaat----tgtcacatcatcgagt-gaagatgat-gttcaaaa-tgatgactattc-ttc-------------------tg-----acaaagaaagtcatcac-ctg-cccc-tggtt-gtaaacg--ttatg-gacaa-ta-ctgaccaaa----catatga-taaaccgagcaaggcagaaagcaaaaacaactc---------------------tgat-acaagtat-ctcaccgaaaggtaa-taatgaagagttagtacaatt--ggtgggaagtagc--gaagcgg-aaaaaccgaatgctacaccagaatcatcaat----tataacagatgaaccaattgagccagga-aactcagca-gtaaac-aaagctggattcctaaac-aaaacgtttaattc-tctcaataag----------aaaaggaagagacctgtt-gaaatcaagactcc-ctttaatgacac-agttgaaagagattataa----acgtca-aag-aaaaaaaataa--tcaaac-tactt-ccggataacac--agaaacaagtt--ctgcacc-gagaattaaaaccatctactacaatg-aagctatttc---aagaaatgttgatta-caaag-aaaaaca-tgctt---ataaagaagca--tacagg--aaggaatta-caaaatct-caaggatatgaaggt---attcgacgttgatgtcaa-ata--caaca-gatctgatgt-tccgagtaatct-aataatcccgacgaat-acaatatt--ctcaaag-aagagaaat--ggtattta---taaagca-agaattgtttgtagagg-----tgata-tccagaca-ccagaca-cata--taatgtt-attgg--aaca-gagt---cctgaac--cataaccacattaaaata-----tttctgat-gattgc------aaacaa-taggaatatgtttat--gaaaacattagacatt-aaccatgcat--tcctatatgctaaatt----agaagaag-acatatac-attccaca---tccacatgac-aggagatgc-gttgttaaact-agataa-agcgtt---atatggtct--caagcagagt-cct-aaggaatggaa--cgaccatctta-gacg-atatttaaac-agtattggactaaaagata-acacttatact--caggact---ataccaatcaag-ga---ta-aaaa--ctcatga-tcgcagt--ttatgttgat-gact-gtgtgattgc-agcaa---gtgatgaac--aaagatt-agatgatttta-taagcaat-tt-agaaaaca--cctttgagct-aaaaattact--ggtactctaat-agatgat-atattggatacagacatctta-gggatggat--ttgatctataac-aaaaaact---tggtacggttgatttaacat-taaaatcattcatagaaa-aaatgggt-gagaagtat-aaaaaggaatt-g-gataaggttag-aaaaagttcaa--ttccacata-catcaat-ataca-gggttgat-ccc-aaaaagg----gaga-actaaaaatgaccgaaaaaga--atataaagacggtgtgtt-gaaattacaaca-actactaggagaactta------actatg-ttaggtacaa--gtgtag-atacg-atgtt--gaatttgcggt---taagaaagtag-ctaggctagtaaa-ctttcctc---atgaacaggta--ttttacatga-tttataaa-atcatacaatattt--agtacaacat-acgaatatcggaatacactatgatagagacctcaacaaagat-aagaaaatcactac---tata-accgatgc--atcagttgg---aacagaata-cgatgcaca-atcaa-gaattggagtt-ataatttggta-tgg-aaagaatattt---tcaatgtat-actcaaataaaagcaccaacaagtgcgt---atcct--caaccg-aagcggaacttcatgc--tatcta-tgaaggttatgcaga-ctcagaaaccctgaaa--gcaaccttaacag-aactt-ggagaag-----gtaaagataaagaaattac------aatgattacggattc-taaaccag---ctattgaaggctt-aaaccggag-ctatctgcaacc-caaacagaagtt--cacatggat-aaaaaccgaaataat-taaagagaaacta-----aaagagaagactataaaactaat-aaaatc--------aatggtaaagacaatatag-cagattt-actcaca-aaaccagtatcaat----ttctgatttt-gatagatttattaaagtatt--aaataaccagataacaccacaggata-ttttggcctc-aacgga-ctattga
>bro_CDFM21L.1_f262+_TSU4|AS2_4948_chr_12_polished|385926-391950
atggcga-ccccagtga---ggg-atgagacaag-atat----------------------------------------------------------------------------------------------------------------------------------------------------------------------------------------------------------------------------------------------------------------------------------------------------------------------------------gtta--ctgacga-caacatttct---aacctg-gttcaat-caaaagt-caaacttc-------------------------aaaaatcaa-----gtattgatacttcc---gtt-aaaaa--caaactaaggaatcaaactc-aaatcgattt--gaaaacgtat----------------gaaagattctt-acacagatt-aaccact-aaaaaga-ataaaattacaaatgaggc-tgaagaggatgatgatatttcaaatctcgaccttttaa-ttgaagta-gatgaaaa-aa--t--cgaaaaaaccaat-aatataat----------tcttaggt--tac-aaga-aaagttagaatcg-attgaattagataa-aga-tgttcagaag-ttacacgaaagaaatg-attccactgga-acatatta--cttattcgatactctta---cctcaaaaaac-aggaaatattaccctaaggattgga---tttttaag----ca-caaggtg--aataa-aattg-gagat-attcctgtt-ttttt------gaacagcttt-caacagttcattgaa-aagtat--gaattcg---------------ataatattttt--gatcaaca--aatacaa--aacatcg-at-cctcgtg--aaaacgaaatcttatgtaagattatcagag-acggtttc--gatgaaag-tcctgatataa---tgaacattaacacagttgaca-tctttagaatcatt---cgtgattt-aaa-gaaaaaatacacaagc-ttttttggcaga-gatgtg--agatta---aaggcatgggaaaaggtgttggtgga--cacaa-cttgtaagaata-ctgatctattaa--tgaagga----acttc-aaaagttagtatta-atggaaaaatgga-tcctttcaaaatgttgccaagattgt----ccaaatcttaca--cacatcttagaagaagcaattct-tgggac----cttaca--tgaatc---tttgagaaatccgg----ttaaacaacg--tttac-acatctac-tctgttgatgaa-aatgagagaat-tgaagaagtt---ttaatca----ata-tcataattgaaacagtaatg----gacttgag-ttcgacagactcgcattattcag---aaagaaattgcaagtactgt-aaatcgg-aattacacag-ctc--agta-aactgt-agaaagaaattaaaca-gagaactt--aggcctaccacg-cctaactactc--aaaaggtaattattcg---caa-ggttcaaccc-aaaaagaatacacaaaaa----------ctggcac-acaacaagt-cagagctttt-gacaaag------cga-------------aag-aaggcttcaaac--aaaaacctggtca-taattgata-caggttcaggcgtcaatatta-caaacaataggagat---tattacacgatt--atgaagaca-----acaaagaaaag-gtaaaa----ttctttggtattgg----aaaaacaact--cggtt-c--cgtta--aaggatcaggatacat-aaaaata--aa---------aagta-acacaaatg--atgatta-cttattag------ctcattatgttcc---tgaggaagaaactacc-attat-cagtggcta-cgagc---tagct-aaa-gaaac-cgacc--tgg-tactaagc---aaaatattccacctt-ggaaaacaaggacat-gaacattaaaactcatgtaaaagat-ggaatcattc-acgta-a-aaaaggat-gacttaatt---gatcatcctac-atatgattt-caaagtcaat--gcaat-acaac--caactt-cttctaa--aaag-gtta--gattgaagac-caaag--ttgtaa-gtttgaaagatgctcat-aaacgaatgggac-atacaggag--ttcaacaaattg---aaaactccatcaaacataatcactac--gaagaaa-gtattgatttaatt-aaagaaccaaat-gaa-ttttggtgt-gaaacttgt---aaagtttca---aaagccacgaga-aggaacca---ttatac-gggatc-catg---aacgaata--cagtatcgataa--tg-aacc---tggttca-----tcgtgg---tgcat----ggatat----ctttgg-tccagt-atcaaa-ctcgaactc-ggatacg-aaaaga---tacatgtttattatggt-tgataacaatac-aagatattg-tatgacct-cca--cacatcttaat-aaa-at---gctgaaa-ctatcttgg-cacagatcaa-gaagaaca-ttcaatatg---tggaaactcaatttgacaga-aaagtcag-aaa--aatcaa-----ttcaga-tcaaggaact-gaattcac-aaatgatcagatagc-aaaata-ttttgtttc-aaaaggaatccatcata-ttt---tttccactacacaagatcatgctgccaacg-gaagagcagaaagata-catcagaac--catcg-ttact-gatgcaacaacctt--gttaaaacatag-taacttgcgtatcaaa-ttttgggaata---tgcagtaaca-tctgccac--caatgta--cgcaattgtttagaaaac-aagaccac-aggt-caactaccgcta-----aaggcgatat---ctagtcaacc--tgttaaa----gtgagattca---------tgtcc-ttctt---accattcggag-aacaa-ggaataa-tttggaatcataatcac-aacaaactaaaaccat--caggg----tttaatgcta-tagtatt-atgca-aagatgctaata--gttacggatacaaa-ttttttgta-ccatccatc---aaaaattgtcactt--gataat---tacacaatt-ccagacta--cgcagtg-gatcca---atattaaggaacacac--agaacatat--acctagat-gatcca----agtagatcaga-tacgctcaatgaagcag-aaaactcag-aagcagtttcaaggttacatg-atgcatt--ggaaaattac-gaagatgatc--ataaaca-agttacactacttacag--acttgttc-accac-agaagaactagctcaaa-tcg-aagc--taatgctaaat-----atccatca-cccagt-gataatctag---aaggtaattt----agactac-gtcttcgct--aacaca-gaagaatctgaagaaga-----------------agaatc-----tgaagaagatgaatctg--atc--------------------atgt-cac-aaacattga-tatatatt-cag--atcgtcaatc-aaca-gaaaagatcactaat-gaaagagatcaaa-atgaaat-gcgtaaat----caagtaatactgatg--aggattt---ttt-cgatg-aaaatgtttatagaattcca--acggcaatacaagaaa-atcttgttggaagc-cagaagactataaatatcaataa-tgaggata----atattgctagcagaatgcaaagg-aagactagt-ggaaatgaaa--taaactac-aatgagttgtcg--gatgacgagagcgattacagctctcatgaccccacaaatg--act-tacttacagttgtaagc-aaaaaagataa-ttcc-acagatgataacatctcgaaatcccagc--aagaaatat---t------caagaaaactatcgattc-ag---------aagtactacct-------gaacagataaacatc-gaaaa-ac-atgt-tgcattacaagattcggataattgta--ccccaca-aagcgtagaggttca-atctgaatcaat----tgtcacatcatcgagt-gaagatgat-gttcaaaa-tgatgactattc-ttc-------------------tg-----acaaagaaagtcatcac-ctg-cccc-tggtt-gtaaacg--ttatg-gacaa-ta-ctgaccaaa----catatga-taaaccgagcaaggcagaaagcaaaaacaactc---------------------tgat-acaagtat-ctcaccgaaaggtaa-taatgaagagttagtacaatt--ggt-ggaagtagc--gaagcgg--aaaaccgaatgctacaccagaatcatcaat----tataacagatgaaccaattgagccagga-aactcagca-gtaaac-aaagctggatt-ctaaac-aaaacgtttaattc-tctcaataag----------aaaaggaagagacctgtt-gaaaacaagactcc-ctttaatgacac-agttgaaagagattataa----acgtca-aag-aaaaaaaataa--tcaaac-tactt-ccggataacac--agaaacaagtt--ctgcacc-gagaattaaaaccatctactacaatg-aagctatttc---aagaaatgttgatta-caaag-aaaaaca-tgctt---ataaagaagca--tacagg--aaggaatta-caaaatct-caaggatatgaaggt---attcgacgttgatgtcaa-ata--caaca-gatctgatgt-tcccagtaatct-aataatcccgacgaat-acaatatt--ctcaaag-aagagaaat--ggtattta---taaagca-agaattgtttgtagagg-----tgata-tccagaca-ccagaca-cata--taatgtt-attgg--aaca-gagt---cctgaac--cataaccacattaaaata-----tttctgat-gattgc------aaacaa-taggaatatgtttat--gaaaacattagacatt-aaccatgcat--tcctatatgctaaatt----agaagaag-acatatac-attccaca---tccacatgac-aggagatgc-gttgttaaact-agataa-agcgtt---atatggtct--caagcagagt-cct-aaggaatggaa--cgaccatctta-gacg-atatttaaac-agtattggactaaaagata-acacttatactc-caggact---ataccaatcaag-ga----t-aaaa--ctcatga-tcgcagt--ttatgttgat-gact-gtgtgattgc-agcaa---gtgatgaac--aaagatt-agatgatttta-taagcaat-tt-agaaaaca--cctttgagct-aaaaattact--ggtactctaat-agatgat-atattggatacagacatctta-gggatggat--ttgatctataac-aaaaaact---tggtacggttgatttaacat-taaaatcattcatagaaa-aaatgggt-gagaagtat-aaaaaggaatt-g-gataaggttag-aaaaagttcaa--ttccacata-catcaat-ataca-gggttgat-ccc-aaaaagg----gaga-actaaaaatgaccgaaaaaga--atataaagacggtgtgtt-gaaattacaaca-actactaggagaactta------actatg-ttaggtacaa--gtgtag-atacg-atgtt--gaatttgcggt---taagaaagtag-ctaggctagtaaa-ctttcctc---atgaacaggta--ttttacatga-tttataaa-atcatacaatattt--agtacaacat-acgaatatcggaatacactatgatagagacctcaacaaagat-aagaaaatcactac---tata-accgatgc--atcagttgg---aacagaata-cgatgcaca-atcaa-gaattggagtt-ataatttggta-tgg-aaagaatattt---tcaatgtat-actcaaataaaagcaccaacaagtgcgt---atcct--caaccg-aagcggaacttcatgc--tatcta-tgaaggttatgcaga-ctcagaaaccctgaaa--gcaaccttaacag-aactt-ggagaag-----gtaaagataaagaaattac------aatgattacggattc-taaaccag---ctattgaaggctt-aaaccggag-ctatctgcaacc-caaacagaagtt--cacatggat--aaaaccgaaataat-taaagagaaacta-----aa-gagaagactataaaactaat-aaaatc--------aatggtaaagacaatatag-cagattt-actcaca-aaaccagtatcaat----ttctgatttt-gatagatttattaaagtatt--aaataaccagataacaccacaggata-ttttggcctc-aacgga-ctattga
>bro_CDFM21L.1_f280-_TSU4|AS2_4948_chr_12_polished|737656-743578
atggcga-ccccagtga---ggg-atgagacaag-atat----------------------------------------------------------------------------------------------------------------------------------------------------------------------------------------------------------------------------------------------------------------------------------------------------------------------------------gtta--ctgacga-caacatttct---aacctg-gttcaat-caaaagt-caaacttc-------------------------aaaaatcaa-----gtattgatacttcc---gtt-aaaaa--caaactaaggaatcaaactc-aaatcgattt--gaaaacgtat----------------gaaagattctt-acacagatt-aaccact-aaaaaga-ataaaattacaaatgaggc-tgaagaggatgatgatatttcaaatctcgacc-tttaa-ttgaagta-gatgaaaa-aa--t--cgaaaaaaccaat-aatataat----------tcttaggt--tac-aaga-aaagttagaatcg-attgaattagataa-aga-tgttcagaag-ttacacgaaagaaatg-attccactgga-acatatta--cttattcgatactctta---cctcaaaaaac-aggaaatatta-cctaaggattgga----ttttaag----ca-caaggtg--aataa-aattg-gagat-attcctg---ttttt------gaacagcttt-caacagttcattg-a-aagtat--gaattcg---------------ataata-tttt--gatcaaca--aatacaa--aacatcg-at-cctcgtg---aaacgaaatcttatgtaagattatcagag-acggtttc--gatgaaag-tcctgatataa---tgaacattaacacagttgaca-tctttagaatcatt---cgtgattt-aaa-gaaaaaatacacaagc-ttttttggcaga-gatgtg--agatta---aaggcatgggaaaaggtgttggtgga--cacaa-cttgtaagaata-ctgatctattaa--tgaagga----acttc-aaaagttagtatta-atggaaaaatgga-tcctttcaaaatgttgccaagattgt----ccaaatctt--a--cacatcttagaagaagcaattct-tgggac----cttaca--tgaatc---tttgagaaatccgg----ttaaacaacg--tttac-acatctac-tctgttgatgaa-aatgagagaat-tgaagaagtt---ttaatca----ata-tcataattgaaacagtaatg----gacttgag-ttcgacagactcgcattattcag---aaagaaattgcaagtactgt-aaatcgg-aattacacag-ctc--agta-aactgt-agaaagaaattaaaca-gagaactt--aggcctaccacg-cctaactactc--aaaaggtaattattcg---caa-ggttcaaccc-aaaaagaatacacaaaaa----------ctggcac-acaacaagt-cagagctttt-gacaaag------cga-------------aag-aaggcttcaaac--aaaaacctggtca-taattgata-caggttcaggcgtcaatatta-caaacaataggagat---tattacacgatt--atgaagaca-----acaaagaaaag-gtaaaa----ttctttggtattgg-a--aaaaacaact--cggttcc--cgtta--aaggatcaggatacat-aaaaata--aa---------aagta-acacaaatg--atgatta-cttattag------ctcattatgttcc---tgaggaagaaactacc-attat-cagtggcta-cgagc---tagct-aaa-gaaac-cgacc--tgg-tactaagc-aaaaaatattccacctt-ggaaaacaaggacat-gaacattaaaactcatgtaaaagat-ggaatcattc-acgta-a-aaaaggat-gacttaatt---gatcatcctac-atatgattt-caaagtcaat--gcaat-acaac--caactt-cttctaa--aaag-gtta--gattgaagac-caaag--ttgtaa-gtttgaaagatgctcat-aaacgaatgggac-atacaggag--ttcaacaaattg---aaaactccatcaaacataatcactac--gaagaaa-gtattgatttaatt-aaagaaccaaat-gaa-ttttggtgt-gaaacttgt---aaagtttca---aaagccacgaga-aggaacca---ttatac-gggatc-catg---aacgaata--cagtatcgataa--tg-aacc---tggttca-----tcgtgg---tgcat----ggatat----ctttgg-tccagt-atcaaa-ctcgaactc-ggatacg-aaaaga---tacatgtttattatggt-tgataacaatac-aagatattg-tatgacct-cca--cacatcttaat-aaatat---gctgaaa-ctatcttgg-cacagatcaa-gaagaaca-ttcaatatg---tggaaactcaatttgacaga-aaagtcag-aaa--aatcaa-----ttcaga-tcaaggaact-gaattcac-aaatgatcagatagc-aaaata-ttttgtttc-aaaaggaatccatcata-ttt---tttccactacacaagatcatgctgccaacg-gaagagcagaaagata-catcagaac--catcg-ttact-gatgcaacaacctt--gttaaaacatag-taacttgcgtatcaaa-ttttgggaata---tgcagtaaca-tctgccac--caatgta--cgcaattgtttagaaaac-aagaccac-aggt-caactaccgcta-----aaggcgatat---ctagtcaacc--tgttaaa----gtgagattca---------tgtcc-ttctt---accattcggag-aacaa-ggaataa-tttggaatcataatcac-aacaaactaaaaccat--caggg----tttaatgcta-tagtatt-atgca-aagatgctaata--gttacggatacaaa-ttttttgta-ccatccatc-aaaaaaattgtcacttccgataat---tacacaatt-ccagacta--cgcagtg-gatcca---atattaaggaacacac--agaacatat--acctagat-gatcca----agtagatcaga-tacgctcaatgaagcag-aaaactcag-aagcagtttcaaggttacatg-atgcatt--ggaaaattac-gaagatgatc--ataaaca-agttacactacttacag--acttgttc-accac-agaagaactagctcaaa-tcg-aagc--taatgctaaat-----atccatca-cccagt-gataatctag---aaggtaattt----agactac-gtcttcgct--aacaca-gaagaatctgaagaaga-----------------agaatc-----tgaagaagatgaatctg--atc--------------------atgt-cac-aaacattga-tatatatt-cag--atcgtcaatc-aaca-g-aaagatcactaat-gaaagagatcaaa-atgaaat-gcgtaaat----caagtaatactgatg--aggattt---ttt-cgatg-aaaatgtttatagaattcca--acggcaatacaagaaa-atcttgttggaagc-cagaagactataaatatcaataa-tgaggata----atattgctagcagaatgcaaagg-aagactagt-ggaaatgaaa--taaactac-aatgagttgtcg--gatgacgagagcgattacagctctcatgaccccacaaatg--act-tacttacagttgtaagc-aaaaaagataa-ttcc-acagatgataacatctcgaaatcccagc--aagaaatat---t------caagaaaactatcgattc-ag---------aagtactacct-------gaacagataaacatc-gaaaa-ac-atgt-tgcattacaagattcggataattgta---cccaca-aagcgtagaggttca-atctgaatcaat----tgtcacatcatcgagt-gaagatgat-gttcaaaa-tgatgactattc-ttc-------------------tg-----acaaagaaagtcatcac-ctg-cccc-tggtt-gtaaacg--ttatg-gacaa-ta-ctgaccaaa----catatga-taaaccgagcaaggcagaaagcaaaaacaactc---------------------tgat-acaagtat-ctcaccgaaaggtaa-taatgaagagttagtacaatt--ggtgggaagtagc--gaagcgg-aaaaaccgaatgctacaccagaatcatcaat----tataacagatgaaccaattgagccagga-aactcagca-gtaaac-aaagctggattcctaaac-aaaacgtttaattc-tctcaataag----------aaaaggaagagacctgtt-gaaa-caagact-c-ctttaatgacac-agttgaaagagattataa----acgtca-aag-aaaaaaaataa--tcaaac-tactt-ccggataacac--agaaacaagtt--ctgcacc-gagaattaaaaccatctactacaatg-aagctatttc---aagaaatgttgatta-caaag-aaaaaca-tgctt---ataaagaagca--tacagg--aaggaatta-caaaatct-caaggatatgaaggt---attcgacgttgatgtcaa-ata--caaca-gatctgatgt-tcccagtaatct-aataatcccgacgaat-acaatatt--ctcaaag-aagagaaat--ggtattta---taaagca-agaattgtttgtagagg-----tgata-tccagaca-ccagaca-cata--taatgtt-attgg--aaca-gagt---cctgaac--cataaccacattaaaata-----tttctgat-gattgc------aaacaa-taggaatatgtttat--gaaaacattagacatt-aaccatgcat--tcctatatgctaaatt----agaagaag-acatatac-attccaca---tccacatgac-aggagatgc-gttgttaaact-agataa-agcgtt---atatggtct--caagcagagt-cct-aaggaatggaa--cgaccatctta-gacg-atatttaaac-agtattggactaaaagata-acacttatact--caggact---ataccaatccaa-gg---at-aaaa--ctcatga-tcgcagt--ttatgttgat-gact-gtgtgattgc-agcaa---gtgatgaac--aaagatt-agatgatttta-taagcaat-tt-agaaaaca--cctttgagct-aaaaattact--ggtactctaat-agatgat-atattggatacagacatctta-gggatggat--ttgatctataac-aaaaaact---tggtacggttgatttaacat-taaaatcattcatagaaa-aaatgggt-gagaagtat-aaaaaggaatt-g-gataaggttag-aaaaagttcaa--ttccacata-catcaat-ataca-gggttgat-ccc-aaaaagg----gaga-actaaaaatgaccgaaaaaga--atataaagacggtgtgtt-gaaattacaaca-actactaggagaactta------actatg-ttaggtacaa--gtgtag-atacg-atgtt--gaatttgcggt---taagaaagtag-ctaggctagtaaa-ctttcctc---atgaacaggta--ttttacatga-tttataaa-atcatacaatattt--agtacaacat-acgaatatcggaatacactatgatagagacctcaacaaagat-aagaaaatcactac---tata-accgatgc--atcagttgg---aacagaata-cgatgcaca-atcaa-gaattggagtt-ataatttggta-tgg-aaagaatattt---tcaatgtat-actcaaataaaagcaccaacaagtgcgt---atcct--caaccg-aagcggaacttcatgc--tatcta-tgaaggttatgcaga-ctcagaaaccctgaaa--gcaaccttaacag-aactt--gagaag-----gtaaagataaagaaattac------aatgattacggattc-taaaccag---ctattgaaggctt-aaaccggag-ctatctgcaacc-caaacagaagtt--cacatggat-aaaaaccgaaataat-taaagagaaacta-----aaagagaagactataaaactaat-aaaatc--------aatggtaaagacaatatag-cagattt-actcaca-aaaccagtatcaat----ttctgatttt-gatagatttattaaagtatt--aaataaccagataacaccacaggata-ttttggcctc-aacgga-ctattga
>bro_CDFM21L.1_f319+_TSU4|AS2_4948_chr_14_polished|93421-99446
atggcga-ccccagtga---ggg-atgagacaag-atat----------------------------------------------------------------------------------------------------------------------------------------------------------------------------------------------------------------------------------------------------------------------------------------------------------------------------------gtta--ctgacga-caacatttct---aacctg-gttcaat-caaaagt-caaacttc-------------------------aaaaatcaa-----gtattgatacttcc---gtt-aaaaa--caaactaaggaatcaaactc-aaatcgattt--gaaaacgtat----------------gaaagattctt-acacagatt-aaccact-aaaaaga-ataaaattacaaatgaggc-tgaagaggatgatgatatttcaaatctcgaccttttaa-ttgaagta-gatgaaaa-at--c-----gaaaaccaat-aatataat----------tcttaggt--tac-aag--aaagttagaatcg-attgaattagataa-aga-tgttcagaag-ttacacgaaagaaatg-attccactgga-acatatta--cttattcgatactctta---cctc-aaaaac-aggaaatatta-cctaaggattgga----ttttaag----ca-caaggtg--aataa-aattg-gagat-attcctg---ttttt------gaacagcttt-caacagttcattg-a-aagtat--gaattcg---------------ataata-tttt--gatcaaca--aatacaa--aacatcg-at-cctcgtg--aaaacgaaatcttatgtaagattatcagag-acggtttc--gatgaaag-tcctgatataa---tgaacattaacacagttgaca-tctttagaatcatt---cgtgattt-aaa-g-aaaaatacacaagc---ttttggcaga-gatgtg--agatta---aaggcatgggaaaaggtgttggtgga--cacaa-cttgtaagaata-ctgatctattaa--tgaagga----acttc-aaaagttagtatta-atggaaaaatgga-tcctttcaaaatgttgccaagattgt----ccaaatctt--a--cacatcttagaagaagcaattct-tgggac----cttaca--tgaatc---tttgagaaatccgg----ttaaacaacg--tttac-acatctac-tctgttgatgaa-aatgagagaat-tgaagaagtt---ttaatca----ata-tcataattgaaacagtaatg----gacttgag-ttcgacagactcgcattattcag---aaagaaattgcaagtactgt-aaatcgg-aattacacag-ctc--agta-aactgt-agaaagaaattaaaca-gagaactt--aggcctaccacg-cctaactactc--aaaaggtaattattcg---caa-ggttcaaccc-aaaaagaatacacaaaaa----------ctggcac-acaacaagt-cagagctttt-gacaaag------cga-------------aag-aaggcttcaaac--aaaaacctggtca-taattgata-caggttcaggcgtcaatatta-caaacaataggagat---tattacacgatt--atgaagaca-----acaaagaaaag-gtaaaa----ttctttggtattgg-a--aaaaacaact--cggttcc--cgtta--aaggatcaggatacat-aaaaata--aa---------aagta-acacaaatg--atgatta-cttattag------ctcattatgttcc---tgaggaagaaactacc-attat-cagtggcta-cgagc---tagct-aaa-gaaac-cgacc--tgg-tactaagc-aaaaaatattccacctt-ggaaaacaaggacat-gaacattaaaactcatgtaaaagat-ggaatcattc-acgta-a-aaaaggat-gacttaatt---gatcatcctac-atatgattt-caaagtcaat--gcaat-acaac--caactt-cttctaa--aaag-gtta--gattgaagac-caaag--ttgtaa-gtttgaaagatgctcat-aaacgaatgggac-atacaggag--ttcaacaaattg---aaaactccatcaaacataatcactac--gaagaaa-gtattgatttaatt-aaagaaccaaat-gaa-ttttggtgt-gaaacttgt---aaagtttca---aaagccacgaga-aggaacca---ttatac-gggatc-catg---aacgaata--cagtatcgataa--tg-aacc---tggttca-----tcgtgg---tgcat----ggatat----ctttgg-tccagt-atcaaa-ctcgaactc-ggatacg-aaaaga---tacatgtttattatggt-tgataacaatac-aagatattg-tatgacct-cca--cacatcttaat-aaatat---gctgaaa-ctatcttgg-cacagatcaa-gaagaaca-ttcaatatg---tggaaactcaatttgacaga-aaagtcag-aaa--aatcaa-----ttcaga-tcaaggaact-gaattcac-aaatgatcagatagc-aaaata-ttttgtttc-aaaaggaatccatcata-ttt---tttccactacacaagatcatgctgccaacg-gaagagcagaaagata-catcagaac--catcg-ttact-gatgcaacaacctt--gttaaaacatag-taacttgcgtatcaaa-ttttgggaata---tgcagtaaca-tctgccac--caatgta--cgcaattgtttagaaaac-aagaccac-aggt-caactaccgcta-----aaggcgatat---ctagtcaacc--tgttaaa----gtgagattca---------tgtcc-ttctt---accattcggag-aacaa-ggaataa-tttggaatcataatcac-aacaaactaaaaccat--caggg----tttaatgcta-tagtatt-atgca-aagatgctaata--gttacggatacaaa-ttttttgta-ccatccatc-aaaaaaattgtcacttccgataat---tacacaatt-ccagacta--cgcagtg-gatcca---atattaaggaacacac--agaacatat--acctagat-gatcca----agtagatcaga-tacgctcaatgaagcag-aaaactcag-aagcagtttcaaggttacatg-atgcatt--ggaaaattac-gaagatgatc--ataaaca-agttacactacttacag--acttgttc-accac-agaagaactagctcaaa-tcg-aagc--taatgctaaat-----atccatca-cccagt-gataatctag---aaggtaattt----agactac-gtcttcgct--aacaca-gaagaatctgaagaaga-----------------agaatc-----tgaagaagatgaatctg--atc--------------------atgt-cac-aaacattga-tatatatt-cag--atcgtcaatc-aaca-gaaaagatcactaat-gaaagagatcaaa-atgaaat-gcgtaaat----caagtaatactgatg--aggattt---ttt-cgatg-aaaatgtttatagaattcca--acggcaatacaagaaa-atcttgttggaagc-cagaagactataaatatcaataa-tgaggata----atattgctagcagaatgcaaagg-aagactagt-ggaaatgaaa--taaactac-aatgagttgtcg--gatgacgagagcgattacagctctcatgaccccacaaatg--act-tacttacagttgtaagc-aaaaaagataa-ttcc-acagatgataacatctcgaaatcccagc--aagaaatat---t------caagaaaactatcgattc-ag---------aagtactacct-------gaacagataaacatc-gaaaa-ac-atgt-tgcattacaagattcggataattgta--ccccaca-aagcgtagaggttca-atctgaatcaat----tgtcacatcatcgagt-gaagatgat-gttcaaaa-tgatgactattc-ttc-------------------tg-----acaaagaaagtcatcac-ctg--ccc-tggtt-gtaaacg--ttatg-gacaa-ta-ctgaccaaa----catatga-taaaccgagcaaggcagaaagcaaaaacaactc---------------------tgat-acaagtat-ctcaccgaaaggtaa-taatgaagagttagtacaatt--ggtgggaagtagc--gaagcgg-aaaaaccgaatgctacaccagaatcatcaat----tataacagatgaaccaattgagccagga-aactcagca-gtaaac-aaagctggatt-ctaaac-aaaacgtttaattc-tctcaataag----------aaaaggaagagacctgtt-gaaaacaagactcc-ctttaatgacac-agttgaaagagattataa----acgtca-aag-aaaaaaaataa--tcaaac-tactt-ccggataacac--agaaacaagtt--ctgcacc-gagaattaaaaccatctactacaatg-aagctatttc---aagaaatgttgatta-caaag-aaaaaca-tgctt---ataaagaagca--tacagg--aaggaatta-caaaatct-caaggatatgaaggt---attcgacgttgatgtcaa-ata--caaca-gatctgatgt-tcccagtaatct-aataatcccgacgaat-acaatatt--ctcaaag-aagagaaat--ggtattta---taaagca-agaattgtttgtagagg-----tgata-tccagaca-ccagaca-cata--taatgtt-attgg--aaca-gagtc--cctgaac--cataaccacattaaaata-----tttctgat-gattgc------aaacaa-taggaatatgtttat--gaaaacattagacatt-aaccatgcat--tcctatatgctaaatt----agaagaag-acatatac-attccaca---tccacatgac-aggagatgc-gttgttaaact-agataa-agcgtt---atatggtct--caagcagagt-cct-aaggaatggaa--cgaccatctta-gacg-atatttaaac-agtattggactaaaagata-acacttatactc-caggact---ataccaatccaa-ggat-aa-aaaa--ctcatga-tcgcagt--ttatgttgat-gact-gtgtgattgc-agcaa---gtgatgaac--aaagatt-agatgatttta-taagcaat-tt-agaaaaca--cctttgagct-aaaaattact--ggtactctaat-agatgat-atattggatacagacatctta-gggatggat--ttgatctataac-aaaaaact---tggtacggttgatttaacat-taaaatcattcatagaaa-aaatgggt-gagaagtat-aaaaaggaatt-g-gataaggttag-aaaaagttcaa--ttccacata-catcaat-ataca-gggttgat-ccc-aaaaagg----gaga-actaaaaatgaccgaaaaaga--atataaagacggtgtgtt-gaaattacaaca-actactaggagaactta------actatg-ttaggtacaa--gtgtag-atacg-atgtt--gaatttgcggt---taagaaagtag-ctaggctagtaaa-ctttcctc---atgaacaggta--ttttacatga-tttataaa-atcatacaatattt--agtacaacat-acgaatatcggaatacactatgatagagacctcaacaaagat-aagaaaatcactac---tata-accgatgc--atcagttgg---aacagaata-cgatgcaca-atcaa-gaattggagtt-ataatttggta-tgg-aaagaatattt---tcaatgtat-actcaaataaaagcaccaacaagtgcgt---atcct--caaccg-aagcggaacttcatgc--tatcta-tgaaggttatgcaga-ctcagaaaccctgaaa--gcaaccttaacag-aactt-ggagaag-----gtaaagataaagaaattac------aatgattacggattc-taaaccag---ctattgaaggctt-aaaccggag-ctatctgcaacc-caaacagaagtt--cacatggat-aaaaaccgaaataat-taaagagaaacta-----aaagagaagactataaaactaataaaaatc--------aatggtaaagacaatatag-cagattt-actcaca-aaaccagtatcaat----ttctgatttt-gatagatttattaaagtatt--aaataaccagataacaccacaggata-ttttggcctc-aacgga-ctattga
>bro_CDFM21L.1_f326+_TSU4|AS2_4948_chr_14_polished|625455-631477
atggcga-ccccagtga---ggg-atgagacaag-atat----------------------------------------------------------------------------------------------------------------------------------------------------------------------------------------------------------------------------------------------------------------------------------------------------------------------------------gtta--ctgacga-caacatttct---aacctg-gttcaat-caaaagt-caaacttc-------------------------aaaaatcaa-----gtattgatacttcc---gtt-aaaaa--caaactaaggaatcaaactc-aaatcgattt--gaaaacgtat----------------gaaagattctt-acacagatt-aaccact-aaaaaga-ataaaattacaaatgaggc-tgaagaggatgatgatatttcaaatctcgaccttttaa-ttgaagta-gatgaaaa-aa--t--cgaaaaaaccaat-aatataat----------tcttaggt--tac-aag--aaagttagaatcg-attgaattagataa-aga-tgttcagaag-ttacacgaaagaaatg-attccactgga-acatatta--cttattcgatactctta---cctcaaaaaac-aggaaatattaccctaaggattgga---tttttaag----ca-caaggtg--aataa-aattg-gagat-attcctgtt-ttttt------gaacagcttt-caacagttcattgaa-aagtat--gaattcg---------------ataatattttt--gatcaaca--aatacaa--aacatcg-at-cctcgtg--aaaacgaaatcttatgtaagattatcagag-acggtttc--gatgaaag-tcctgatataa---tgaacattaacacagttgaca-tctttagaatcatt---cgtgattt-aaa-gaaaaaatacacaagc-ttttttggcaga-gatgtg--agatta---aaggcatggg-aaaggtgttggtgga--cacaa-cttgtaagaata-ctgatctattaa--tgaagga----acttc-aaaagttagtatta-atgg-aaaatgga-tcctttcaaaatgttgccaagattgt----ccaaatctt--a--cacatcttagaagaagcaattct-tgggac----cttaca--tgaatc---tttgagaaatccgg----ttaaacaacg--ttt---acatctac-tctgttgatgaa-aatgagagaat-tgaagaagtt---ttaatca----ata-tcataattgaaacagtaatg----gacttgag-ttcgacagactcgcattattcag---aaagaaattgcaagtactgt-aaatcgg-aattacacag-ctc--agta-aactgt-agaaagaaattaaaca-gagaactt--aggcctaccacg-cctaactactc--aaaaggtaattattcg---caa-ggttcaaccc-aaaaagaatacacaaaaa----------ctggcac-acaacaagt-cagagctttt-gacaaag------cga-------------aag-aaggcttcaaac--aaaaacctggtca-taattgata-caggttcaggcgtcaatatta-caaacaataggagat---tattacacgatt--atgaagaca-----acaaagaaaag-gtaaaa----ttctttggtattgg-a--aaaaacaact--cggttcc--cgtta--aaggatcaggatacat-aaaaata--aa---------aagta-acacaaatg--atgatta-cttattag------ctcattatgttcc---tgaggaagaaactacc-attat-cagtggcta-cgagc---tagct-aaa-gaaac-cgacc--tgg-tactaagc-aaaaaatattccacctt-ggaaaacaaggacat-gaacattaaaactcatgtaaaagat-ggaatcattc-acgta-a-aaaaggat-gacttaatt---gatcatcctac-atatgattt-caaagtcaat--gcaat-acaac--caactt-cttctaa--aaag-gtta--gattgaagac-caaag--ttgtaa-gtttgaaagatgctcat-aaacgaatgggac-atacaggag--ttcaacaaattg---aaaactccatcaaacataatcactac--gaagaaa-gtattgatttaatt-aaagaaccaaat-gaa-ttttggtgt-gaaacttgt---aaagtttca---aaagccacgaga-aggaacca---ttatac-gggatc-catg---aacgaata--cagtatcgataa--tg-aacc---tggttca-----tcgtgg---tgcat----ggatat----ctttgg-tccagt-atcaaa-ctcgaactc-ggatacg-aaaaga---tacatgtttattatggt-tgataacaatac-aagatattg-tatgacct-c-a--cacatcttaat-aaatat---gctgaaa-ctatcttgg-cacagatcaa-gaagaaca-ttcaatatg---tggaaactcaatttgacaga-aaagtcag-aaa--aatcaa-----ttcaga-tcaaggaact-gaattcac-aaatgatcagatagc-aaaata-ttttgtttc-aaaaggaatccatcata-ttt---tttccactacacaagatcatgctgccaacg-gaagagcagaaagata-catcagaac--catcg-ttact-gatgcaacaacctt--gttaaaacatag-taacttgcgtatcaaa-ttttgggaata---tgcagtaaca-tctgccac--caatgta--cgcaattgtttagaaaac-aagaccac-aggt-caactaccgcta-----aaggcgatat---ctagtcaacc--tgttaaa----gtgagattca---------tgtcc-ttctt---accattcggag-aacaa-ggaataa-tttggaatcataatcac-aacaaactaaaaccat--caggg----tttaatgcta-tagtatt-atgca-aagatgctaata--gttaccgatacaaa-ttttttgta-ccatccatc-aaaaaaattgtcacttccgataat---tacacaatt-ccagacta--cgcagtg-gatcca---atattaaggaacacac--agaacatat--acctagat-gatcca----agtagatcaga-tacgctcaatgaagcag-aaaactcag-aagcagtttcaaggttacatg-atgcatt--ggaaaattac-gaagatgatc--ataaaca-agttacactacttacag--acttgttc-accac-agaagaactagctcaaa-tcg-aagc--taatgctaaat-----atccatca-cccagt-gataatctag---aaggtaattt----agactac-gtcttcgct--aacaca-gaagaatctgaagaaga-----------------agaatc-----tgaagaagatgaatctg--atc--------------------atgt-cac-aaacattga-tatatatt-cag--atcgtcaatc-aaca-g-aaagatcactaat-gaaagagatcaaa-atgaaat-gcgtaaat----caagtaatactgatg--aggattt---ttt-cgatg-aaaatgtttatagaattcca--acggcaatacaagaaa-atcttgttggaagc-cagaagactataaatatcaataa-tgaggata----atattgctagcagaatgcaaagg-aagactagt-ggaaatgaaa--taaactac-aatgagttgtcg--gatgacgagagcgattacagctctcatgaccccacaaatg--act-tacttacagttgtaagc-aaaaaagataa-ttcc-acagatgataacatctcgaaatcccagc--aa-aaatat---t------caagaaaactatcgattc-ag---------aagtactacct-------gaacagataaacatc-g-aaa-ac-atgt-tgcattacaagattcggataattgta----ccaca-aagcgtagaggttca-atctgaatcaat----tgtcacatcatcgagt-gaagatgat-gttcaaaa-tgatgactattc-ttc-------------------tg-----acaaagaaagtcatcac-ctg--ccc-tggtt-gtaaacg--ttatg-gacaa-ta-ctgaccaaa----catatga-taaaccgagcaaggcagaaagcaaaaacaactc---------------------tgat-acaagtat-ctcaccgaaaggtaa-taatgaagagttagtacaatt--ggtgggaagtagc--gaagcgg-aaaaaccgaatgctacaccagaatcatcaat----tataacagatgaaccaattgagccagga-aactcagca-gtaaac-aaagctggattcctaaac-aaaacgtttaattc-tctcaataag----------aaaaggaagagacctgtt-gaaaacaagactcc-ctttaatgacac-agttgaaagagattataa----acgtca-aag-aaaaaaaataa--tcaaac-tactt-ccggataacac--agaaacaagtt--ctgcacc-gagaattaaaaccatctactacaatg-aagctatttc---aagaaatgttgatta-caaag-aaaaaca-tgctt---ataaagaagca--tacagg--aaggaatta-caaaatct-caaggatatgaaggt---attcgacgttgatgtcaa-ata--caaca-gatctgatgt-tcccagtaatct-aataatcccgacgaat-acaatatt--ctcaaag-aagagaaat--ggtattta---taaagca-agaattgtttgtagagg-----tgata-tccagaca-ccagaca-cata--taatgtt-attgg--aaca-gagt---cctgaac--cataaccacattaaaata-----tttctgat-gattgc------aaacaa-taggaatatgtttat--gaaaacattagacatt-aaccatgcat--tcctatatgctaaatt----agaagaag-acatatac-attccaca---tccacatgac-aggagatgc-gttgttaaact-agataa-agcgtt---atatggtct--caagcagagt-cct-aaggaatggaa--cgaccatctta-gacg-atatttaaac-agtattggactaaaagata-acacttatactc-caggact---ataccaatccaa-gg---at-aaaa--ctcatga-tcgcagt--ttatgttgat-gact-gtgtgattgc-agcaa---gtgatgaac--aaagatt-agatgatttta-taagcaat-tt-agaaaaca--cctttgagct-aaaaattact--ggtactctaat-agatgat-atattggatacagacatctta-gggatggat--ttgatctataac-aaaaaact---tggtacggttgatttaacat-taaaatcattcatagaaa-aaatgggt-gagaagtat-aaaaaggaatt-g-gataaggttag-aaaaagttcaa--ttccacata-catcaat-ataca-gggttgat-ccc-aaaaagg----gaga-actaaaaatgaccgaaaaaga--atataaagacggtgtgtt-gaaattacaaca-actactaggagaactta------actatg-ttaggtacaa--gtgtag-atacg-atgtt--gaatttgcggt---taagaaagtag-ctaggctagtaaa-ctttcctc---atgaacaggta--ttttacatga-tttataaa-atcatacaatattt--agtacaacat-acgaatatcggaatacactatgatagagacctcaacaaagat-aagaaaatcactac---tata-accgatgc--atcagttgg---aacagaata-cgatgcaca-atcaa-gaattggagtt-ataatttggta-tgg-aaagaatattt---tcaatgtat-actcaaataaaagcaccaacaagtgcgt---atcct--caaccg-aagcggaacttcatgc--tatcta-tgaaggttatgcaga-ctcagaaaccctgaaa--gcaaccttaacag-aactt-ggagaag-----gtaaagataaagaaattac------aatgattacggattc-taaaccag---ctattgaaggctt-aaaccggag-ctatctgcaacc-caaacagaagtt--cacatggat--aaaaccgaaataat-taaagagaaacta-----aa--agaagactataaaactaat-aaaatc--------aatggtaaagacaatatag-cagattt-actcaca-aaaccagtatcaat----ttctgatttt-gatagatttattaaagtatt--aaataaccagataacaccacaggata-ttttggcctc-aacgga-ctattga
>bro_CDFM21L.1_f335+_TSU4|AS2_4948_chr_15_polished|96825-102838
atggcga-ccccagtga---ggg-atgagacaag-atat----------------------------------------------------------------------------------------------------------------------------------------------------------------------------------------------------------------------------------------------------------------------------------------------------------------------------------gtta--ctgacga-caacatttct---aacctg-gttcaat-caaaagt-caaacttc-------------------------aaaaatcaa-----gtattgatacttcc---gtt-aaaaa--caaactaaggaatcaaactc-aaatcgattt--gaaaacgtat----------------gaaagattctt-acacagatt-aaccact-aaaaaga-ataaaattacaaatgaggc-tgaagaggatgatgatatttcaaatctcgaccttttaa-ttgaagta-gatgaaaa-at--c-----gaaaaccaat-aatataat----------tcttaggt--tac-aaga-aaagttagaatcg-attgaattagataa-aga-tgttcagaag-ttacacgaaagaaatg-attccactgga-acatatta--cttattcgatactctta---cctcaaaaaac-aggaaatattaccctaaggattgga----ttttaag----ca-caaggtg--aataa-aattg-gagat-attcctg---ttttt------gaacagcttt-caacagttcattg-a-aagtat--gaattcg---------------ataata-tttt--gatcaaca--aatacaa--aacatcg-at-cctcgtg--aaaacgaaatcttatgtaagattatcagag-acggtttc--gatgaaag-tcctgatataa---tgaacattaacacagttgaca-tctttagaatcatt---cgtgattt-aaa-gaaaaaatacacaagc-ttttttggcaga-gatgtg--agatta---aaggcatgggaaaaggtgttggtgga--cacaa-cttgtaagaata-ctgatctattaa--tgaagga----acttc-aaaagttagtatta-atggaaaaatgga-tcctttcaaaatgttgccaagattgt----ccaaatctt--a--cacatcttagaagaagcaattct-tgggac----cttaca--tgaatc---tttgagaaatccgg----ttaaacaacg--ttt---acatctac-tctgttgatgaa-aatgagagaat-tgaagaagtt---ttaatca----ata-tcataattgaaacagtaatg----gacttgag-ttcgacagactcgcattattcag---aaagaaattgcaagtactgt-aaatcgg-aattacacag-ctc--agta-aactgt-agaaagaaattaaaca-gagaactt--aggcctaccacg-cctaactactc--aaaaggtaattattcg---caa-ggttcaaccc-aaaaagaatacacaaaaa----------ctggcac-acaacaagt-cagagctttt-gacaaag------cga-------------aag-aaggcttcaaac--aaaaacctggtca-taattgata-caggttcaggcgtcaatatta-caaacaataggagat---tattacacgatt--atgaagaca-----acaaagaaaag-gtaaaa----ttctttggtattg-----aaaaacaact--cggttcc--cgtta--aaggatcaggatacat-aaaa--t--aa---------aagta-acacaaatg--atgatta-cttattag------ctcattatgttcc---tgaggaagaaactacc-attat-cagtggcta-cgagc---tagct-aaa-gaaac-cgacc--tgg-tactaagc-aaaaaatattccacctt-ggaaaacaaggacat-gaacattaaaactcatgtaaaagat-ggaatcattc-acgta-a-aaaaggat-gacttaatt---gatcatcctac-atatgattt-caaagtcaat--gcaat-acaac--caactt-cttctaa--aaag-gtta--gattgaagac-caaag--ttgtaa-gtttgaaagatgctcat-aaacgaatgggac-atacaggag--ttcaacaaattg---aaaactccatcaaacataatcactac--gaagaaa-gtattgatttaatt-aaagaaccaaat-gaa-ttttggtgt-gaaacttgt---aaagtttca---aaagccacgaga-aggaacca---ttatac-gggatc-catg---aacgaata--cagtatcgataa--tg-aacc---tggttca-----tcgtgg---tgcat----ggatat----ctttgg-tccagt-atcaaa-ctcgaactc-ggatacg-aaaaga---tacatgtttattatggt-tgataacaatac-aagatattg-tatgacct-cca--cacatcttaat-aaatat---gctgaaa-ctatcttgg-cacagatcaa-gaagaaca-ttcaatatg---tggaaactcaatttgacaga-aaagtcag-aaa--aatcaa-----ttcaga-tcaaggaact-gaattcac-aaatgatcagatagc-aaaata-ttttgtttc-aaaaggaatccatcata-ttt---tttccactacacaagatcatgctgccaacg-gaagagcagaaagata-catcagaac--catcg-ttact-gatgcaacaacctt--gtt-aaacatag-taacttgcgtatcaaa-ttttgggaata---tgcagtaaca-tctgccac--caatgta--cgcaattgtttagaaaac-aagaccac-aggt-caactaccgcta-----aaggcgatat---ctagtcaacc--tgttaaa----gtgagattca---------tgtcc-ttctt---accattcggag-aacaa-ggaataa-tttggaatcataatcac-aacaaactaaaaccat--ca-gg----tttaatgcta-tagtatt-atgca-aagatgctaata--gttacggatacaaa-ttttttgta-ccatccatc-aaaaaaattgtcacttccgataat---tacacaatt-ccagacta--cgcagtg-gatcca---atattaaggaacacac--agaacatat--acctagat-gatcca----agtagatcaga-tacgctcaatgaagcag-aaaactcag-aagcagtttcaaggttacatg-atgcatt--ggaaaattac-gaagatgatc--ataaaca-agttacactacttacag--acttgttc-accac-agaagaactagctcaaa-tcg-aagc--taatgctaaat-----atccatca-cccagt-gataatctag---aaggtaattt----agactac-gtcttcgct--aacaca-gaagaatct---gaaga-----------------agaatc-----tgaagaagatgaatctg--atc--------------------atgt-cac-aaacattga-tatatatt-cag--atcgtcaatc-aaca-g-aaagatcactaat-gaaagagatcaaa-atgaaat-gcgtaaat----caagtaatactgatg--aggattt---ttt-cgatg-aaaatgtttatagaattcca--acggcaatacaagaaa-atcttgttggaagc-cagaagactataaatatcaataa-tgaggata----atattgctagcagaatgcaaagg-aagactagt-ggaaatgaaa--taaactac-aatgagttgtcg--gatgacgagagcgattacagctctcatga--ccacaaatg--act-tacttacagttgtaagc---aaaagataa-ttcc-acagatgataacatctcgaaatcccagc--aa-aaatat---t------caagaaaactatcgattc-ag---------aagtactacct-------gaacagataaacatc-gaaaa-ac-atgt-tgcattacaagattcggataattgta--ccccaca-aagcgtagaggttca-atctgaatcaat----tgtcacatcatcgagt-gaagatgat-gttcaaaa-tgatgactattc-ttc-------------------tg-----acaaagaaagtcatcac-ctg--ccc-tggtt-gtaaacg--ttatg-gacaa-ta-ctgaccaaa----catatga-taaaccgagcaaggcagaaagcaaaaacaactc---------------------tgat-acaagtat-ctcaccgaaaggtaa-taatgaagagttagtacaatt--ggtgggaagtagc--gaagcgg-aaaaaccgaatgctacaccagaatcatcaat----tataacagatgaaccaattgagccagga-aactcagca-gtaaac-aaagctggattcctaaac-aaaacgtttaattc-tctcaataag----------aaaaggaagagacctgtt-gaaatcaagactcc-ctttaatgacac-agttgaaagagattataa----acgtca-aag-aaaaaaaataa--tcaaac-tactt-ccggataacac--agaaacaagtt--ctgcacc-gagaattaaaaccatctactacaatg-aagctatttc---aagaaatgttgatta-caaag-aaaaaca-tgctt---ataaagaagca--tacagg--aaggaatta-caaaatct-caaggatatgaaggt---attcgacgttgatgtcaa-ata--caaca-gatctgatgt-tcccagtaatct-aataatcccgacgaat-acaatatt--ctcaaag-aagagaaat--ggtattta---taaagca-agaattgtttgtagagg-----tgata-tccagaca-ccagaca-cata--taatgtt-attgg--aaca-gagt---cctgaac--cataaccacattaaaata-----tttctgat-gattgc------aaacaa-taggaatatgtttat--gaaaacattagacatt-aaccatgcat--tcctatatgctaaatt----agaagaag-acatatac-attccaca---tccacatgac-aggagatgc-gttgttaaact-agataa-agcgtt---atatggtct--caagcagagt-cct-aaggaatggaa--cgaccatctta-gacg-atatttaaac-agtattggactaaaagata-acacttatactc-caggact---ataccaatcaag-ga-t-aa-aaaa--ctcatga-tcgcagt--ttatgttgat-gact-gtgtgattgc-agcaa---gtgatgaac--aaagatt-agatgatttta-taagcaat-tt-agaaaaca--cctttgagct-aaaaattact--ggtactctaat-agatgat-atattggatacagacatctta-gggatggat--ttgatctataac-aaaaaact---tggtacggttgatttaacat-taaaatcattcatagaaa-aaatgggt-gagaagtat-aaaaaggaatt-g-gataaggttag-aaaaagttcaa--ttccacata-catcaat-ataca-gggttgat-ccc-aaaaagg----gaga-actaaaaatgaccgaaaaaga--atataaagacggtgtgtt-gaaattacaaca-actactaggagaactta------actatg-ttaggtacaa--gtgtag-atacg-atgtt--gaatttgcggt---taagaaagtag-ctaggctagtaaa-ctttcctc---atgaacaggta--ttttacatga-tttataaa-atcatacaatattt--agtacaacat-acgaatatcggaatacactatgatagagacctcaacaaagat-aagaaaatcactac---tata-accgatgc--atcagttgg---aacagaata-cgatgcaca-atcaa-gaattggagtt-ataatttggta-tgg-aaagaatattt---tcaatgtat-actcaaataaaagcaccaacaagtgcgt---atcct--caaccg-aagcggaacttcatgc--tatcta-tgaaggttatgcaga-ctcagaaaccctgaaa--gcaaccttaacag-aactt-ggagaag-----gtaaagataaagaaattac------aatgattacggattc-taaaccag---ctattgaaggctt-aaaccggag-ctatctgcaacc-caaacagaagtt--cacatggat-aaaaaccgaaataat-taaagagaaacta-----aaagagaagactataaaactaataaaaatc--------aatggtaaagacaatatag-cagattt-actcaca-aaaccagtatcaat----ttctgatttt-gatagatttattaaagtatt--aaataaccagataacaccacaggata-ttttggcctc-aacgga-ctattga
>bro_CDFM21L.1_f377+_TSU4|AS2_4948_chr_16_polished|781135-787158
atggcga-ccccagtga---ggg-atgagacaag-atat----------------------------------------------------------------------------------------------------------------------------------------------------------------------------------------------------------------------------------------------------------------------------------------------------------------------------------gtta--ctgacga-caacatttct---aacctg-gttcaat-c-aaagt-caaacttc-------------------------aaaaatcaa-----gtattgatacttcc---gtt-aaaaa--caaactaaggaatcaaactc-aaatcgattt--gaaaacgtat----------------gaaagattctt-acacagatt-aaccact-aaaaaga-ataaaattacaaatgaggc-tgaagaggatgatgatatttcaaatctcgacc-tttaa-ttgaagta-gatgaaaa-at--c----gaaaaaccaat-aatataat----------tcttaggt--tac-aag--aaagttagaatcg-attgaattagataa-aga-tgttcagaag-ttacacgaaagaaatg-attccactgga-acatatta--cttattcgatactctta---cctc-aaaaac-aggaaatatta-cctaaggattgga----ttttaag----ca-caaggtg--aataa-aatt--gagat-attcctgtt-ttttt------gaacagcttt-caacagttcattgaa-aagtat--gaattcg---------------ataatattttt--gatcaaca--aatacaa--aacatcg-at-cctcgtg--aaaacgaaatcttatgtaagattatcagag-acggtttc--gatgaaag-tcctgatataa---tgaacattaacacagttgaca-tctttagaatcatt---cgtgattt-aaa-gaaaaaatacacaagc-ttttttggcaga-gatgtg--agatta---aaggcatgggaaaaggtgttggtgga--cacaa-cttgtaagaata-ctgatctattaa--tgaagga----acttc-aaaagttagtatta-atggaaaaatgga-tcctttcaaaatgttgccaagattgt----ccaaatctt--a--cacatcttagaagaagcaattct-tgggac----cttaca--tgaatc---tttgagaaatccgg----ttaaacaacg--tttac-acatctac-tctgttgatgaa-aatgagagaat-tgaagaagtt---ttaatca----ata-tcataattgaaacagtaatg----gacttgag-ttcgacagactcgcattattcag---aaagaaattgcaagtactgt-aaatcgg-aattacacag-ctc--agta-aactgt-agaaagaaattaaaca-gagaactt--aggcctaccacg-cctaactactc--aaaaggtaattattcg---caa-ggttcaaccc-aaaaagaatacacaaaaa----------ctggcac-acaacaagt-cagagctttt-gacaaag------cga-------------aag-aaggcttcaaac--aaaaacctggtca-taattgata-caggttcaggcgtcaatatta-caaacaataggagat---tattacacgatt--atgaagaca-----acaaagaaaag-gtaaaa----ttctttggtattgg----aaaaacaact--cggtt-c--cgtta--aaggatcaggatacat-aaaaata--aa---------aagta-acacaaatg--atgatta-cttattag------ctcattatgttcc---tgaggaagaaactacc-attat-cagtggcta-cgagc---tagct-aaa-gaaac-cgacc--tgg-tactaagc-aaaaaatattccacctt-ggaaaacaaggacat-gaacattaaaactcatgt-aaagat-ggaatcattc-acgta-a-aaaaggat-gacttaatt---gatcatcctac-atatgattt-caaagtcaat--gcaat-acaac--caactt-cttctaa--aaag-gtta--gattgaagac-caaag--ttgtaa-gtttgaaagatgctcat-aaacgaatgggac-atacaggag--ttcaacaaattg---aaaactccatcaaacataatcactac--gaagaaa-gtattgatttaatt-aaagaaccaaat-gaa-ttttggtgt-gaaacttgt---aaagtttca---aaagccacgaga-aggaacca---ttatac-gggatc-catg---aacgaata--cagtatcgataa--tg-aacc---tggttca-----tcgtgg---tgcat----ggatat----ctttgg-tccagt-atcaaa-ctcgaactc-ggatacg-aaaaga---tacatgtttattatggt-tgataacaatac-aagatattg-tatgacct-cca--cacatcttaat-aaatat---gctgaaa-ctatcttgg-cacagatcaa-gaagaaca-ttcaatatg---tggaaactcaatttgacaga-aaagtcag-aaa--aatcaa-----ttcaga-tcaaggaact-gaattcac-aaatgatcagatagc-aaaata-ttttgtttc-aaaaggaatccatcata-ttt---tttccactacacaagatcatgctgccaacg-gaagagcagaaagata-catcagaac--catcg-ttact-gatgcaacaacctt--gttaaaacatag-taacttgcgtatcaaa-ttttgggaata---tgcagtaaca-tctgccac--caatgta--cgcaattgtttagaaaac-aagaccac-aggt-caactaccgcta-----aaggcgatat---ctagtcaacc--tgttaaa----gtgagattca---------tgtcc-ttctt---accattcggag-aacaa-ggaataa-tttggaatcataatcac-aacaaactaaaaccat--caggg----tttaatgcta-tagtatt-atgca-aagatgctaata--gttacggatacaaa-ttttttgta-ccatccatc-aaaaaaattgtcacttccgataat---tacacaatt-ccagacta--cgcagtg-gatcca---atattaaggaacacac--agaacatat--acctagat-gatcca----agtagatcaga-tacgctcaatgaagcag-aaaactcag-aagcagtttcaaggttacatg-atgcatt--ggaaaattac-gaagatgatc--ataaaca-agttacactacttacag--acttgttc-accac-agaagaactagctcaaa-tcg-aagc--taatgctaaat-----atccatca-cccagt-gataatctag---aaggtaattt----agactac-gtcttcgct--aacaca-gaagaatctgaagaaga-----------------agaatc-----tgaagaagatgaatctg--atc--------------------atgt-cac-aaacattga-tatatatt-cag--atcgtcaatc-aaca-g-aaagatcactaat-gaaagagatcaaa-atgaaat-gcgtaaat----caagtaatactgatg--aggattt---ttt-cgatg-aaaatgtttatagaattcca--acggcaatacaagaaa-atcttgttggaagc-cagaagactataaatatcaataa-tgaggata----atattgctagcagaatgcaaagg-aagactagt-ggaaatgaaa--taaactac-aatgagttgtcg--gatgacgagagcgattacag--ctcatgaccccacaaatg--act-tacttacagttgtaagc-aaaaaagataa-ttcc-acagatgataacatctcgaaatcccagc--aagaaatat---t------caagaaaactatcgattc-ag---------aagtactacct-------gaacagataaacatc-gaaaa-ac-atgt-tgcattacaagattcggataattgta----ccaca-aagcgtagaggttca-atctgaatcaat----tgtcacatcatcgagt-gaagatgat-gttcaaaa-tgatgactattc-ttc-------------------tg-----acaaagaaagtcatcac-ctg-cccc-tggtt-gtaaacg--ttatg-gacaa-ta-ctgaccaaa----catatga-taaaccgagcaaggcagaaagcaaaaacaactc---------------------tgat-acaagtat-ctcaccgaaaggtaa-taatgaagagttagtacaatt--ggtgggaagtagc--gaagcgg-aaaaaccgaatgctacaccagaatcatcaat----tataacagatgaaccaattgagccagga-aactcagca-gtaaac-aaagctggattcctaaac-aaaacgtttaattc-tctcaataag----------aaaaggaagagacctgtt-gaaatcaagactcc-ctttaatgacac-agttgaaagagattataa----acgtca-aag-aaaaaaaataa--tcaaac-tactt-ccggataacac--agaaacaagtt--ctgcacc-gagaattaaaaccatctactacaatg-aagctatttc---aagaaatgttgatta-caaag-aaaaaca-tgctt---ataaagaagca--tacagg--aaggaatta-caaaatct-caaggatatgaaggt---attcgacgttgatgtcaa-ata--caaca-gatctgatgt-tccgagtaatct-aataatcccgacgaat-acaatatt--ctcaaag-aagagaaat--ggtattta---taaagca-agaattgtttgtagagg-----tgata-tccagaca-ccagaca-cata--taatgtt-attgg--aaca-gagt---cctgaac--cataaccacattaaaata-----tttctgat-gattgc------aaacaa-taggaatatgtttat--gaaaacattagacatt-aaccatgcat--tcctatatgctaaatt----agaagaag-acatatac-attccaca---tccacatgac-aggagatgc-gttgttaaact-agataa-agcgtt---atatggtct--caagcagagt-cct-aaggaatggaa--cgaccatctta-gacg-atatttaaac-agtattggactaaaagata-acacttatactc-caggact---ataccaatccaa-ggat-aa-aaaa--ctcatga-tcgcagt--ttatgttgat-gact-gtgtgattgc-agcaa---gtgatgaac--aaagatt-agatgatttta-taagcaat-tt-agaaaaca--cctttgagct-aaaaattact--ggtactctaat-agatgat-atattggatacagacatctta-gggatggat--ttgatctataac-aaaaaact---tggtacggttgatttaacat-taaaatcattcatagaaa-aaatgggt-gagaagtat-aaaaaggaatt-g-gataaggttag-aaaaagttcaa--ttccacata-catcaat-ataca-gggttgat-ccc-aaaaagg----gaga-actaaaaatgaccgaaaaaga--atataaagacggtgtgtt-gaaattacaaca-actactaggagaactta------actatg-ttaggtacaa--gtgtag-atacg-atgtt--gaatttgcggt---taagaaagtag-ctaggctagtaaa-ctttcctc---atgaacaggta--ttttacatga-tttataaa-atcatacaatattt--agtacaacat-acgaatatcggaatacactatgatagagacctcaacaaagat-aagaaaatcactac---tata-accgatgc--atcagttgg---aacagaata-cgatgcaca-atcaa-gaattggagtt-ataatttggta-tgg-aaagaatattt---tcaatgtat-actcaaataaaagcaccaacaagtgcgt---atcct--caaccg-aagcggaacttcatgc--tatcta-tgaaggttatgcaga-ctcagaaaccctgaaa--gcaaccttaacag-aactt-ggagaag-----gtaaagataaagaaattac------aatgattacggattc-taaaccag---ctattgaaggctt-aaaccggag-ctatctgcaacc-caaacagaagtt--cacatggat-aaaaaccgaaataat-taaagagaaacta-----aaagagaagactataaaactaataaaaatc--------aatggtaaagacaatatag-cagattt-actcaca-aaaccagtatcaat----ttctgatttt-gatagatttattaaagtatt--aaataaccagataacaccacaggata-ttttggcctc-aacgga-ctattga
>ebe_LL2011_012_f130+_TSU4|SKCO01000004.1|1162057-1168086
atggcga-ccccagtga---ggg-atgacacaag-atat----------------------------------------------------------------------------------------------------------------------------------------------------------------------------------------------------------------------------------------------------------------------------------------------------------------------------------gtta--ctgacga-caacatttct---aacctg-gttcaat-caaaagt-caaatttc-------------------------aaaaatcta-----gtattgatatttcc---gtt-aaaaa--caaactaaggaatcaaactc-aaatcgattt--gaaaacgtat----------------gaaagattctt-acacagatt-aaccact-aaaaaga-ataaaattacaaatgaggc-tgaagaggatgatgatatttcaaatctcgaccttttaa-ttgaagta-gatgaaaa-aa--t--cgaaaaaactaat-aatataat----------tcttaggt--tac-aaga-aaagttagaatca-attgaattagataa-aga-tgctaagaag-ttacacgaaagaaatg-attccactgga-acatatta--cttattcgatactctta---ccttaaaaaac-aggaaatattatcctaaggattgga---ttttcaag----ca-taagatg--aataa-aattg-gagat-attcctgta-ttttt------gaacagcttt-caacaattcattgaa-aagtac--gaattcg---------------ataatattttt--gaacatca--aatacaa--aacatcg-at-cctcgtg--aaaacgaaatcttgtgtaagattatcaaag-aaggtttc--gatgaaag-tcctgatataa---tgaacattaacacagttgaca-tctttagaatcatt---cgtgattt-aaa-gaaaaaatacacaagc-ttttttggcaga-gattta--agacta---aaggcttgggaaaaagtgttggtgga--tacaa-cttgtaagaata-ctgacctattga--tgaatga----acttc-aaaagttagtatta-atggaaaaatgga-tcctttcaaaatgttgtcaagactgt----ccaaatctcaca--cacattttagaagaagcaattct-tggaac----cttaca--tgaatc---gttgagaaatccgg----ttaagcaacg--tttac-acatctac-tcaattgatgaa-aatgagagagt-cgaagaagtt---ctaatca----ata-tcgtaattgaaacagtaatg----gacttgag-ttcaacagatttgtattatccag---aaagaaattgcaagtactgt-aaatcgg-aattccacgg-ctc--ggta-aactgt-agaaagaaactaacca-gagaactt--aggcctatcacg-cccagctactc--aaaaggttattattcg---caa-ggttcaaccc-aaaaagaatacactaaaa----------ctggcac-aaaccttga-cagagccgtt-aaaaaag------ctaaagaagaagaac-aaa-aagggtccaaac--agaaacctagtca-ttattgata-ctgggtcaggcgtcaacatta-cgaataacaagagat---tattacatgagt--atgaggaca-----acaaagaaaac-ataaga----ttctttggtattgg-a--aaaaacaatt--cagttcc--cgtta--aaggatcaggatacat-aaaaata--aa---------aagta-acacaaatg--atgatta-cttattaa------ctcattatgttcc---tgaggaggaaactacc-attat-cagtggcta-tgagt---tagct-aaa-gaaac-cgatc--ttg-tcttaaac-aaaaactactccacgtt-ggaaaacaaggaaat-gaacattaagactcatgtaaaagat-gggatcattc-atgta-a-aaatggac-gatttaatt---gatcatcctgc-atatgattt-taaaatcaat--gcaat-acaac--ctactt-ct---aa--aaaa-atta--gactgaagcc-aaaaa--ttataa-gcttaaaagatgctcat-aaacgaatgggac-atacaggag--ttcaacaaattg---aaaactccattaaacatagacattac--gaagaaa-gtattgacttaatt-aaagaaccaaat-gaa-ttttggtgc-gaaacttgt---aaagtttca---aaaaccacgaga-aggaacca---ttatgc-tggatc-tatg---aacgaaca--cagtatcgatca--ag-aacc---tggttca-----tcgtgg---tgcat----ggatat----ctttgg-tccagt-atcgaa-ctcgaactc-ggatacg-aaaaga---tacatgtttatcatggt-tgataacaatac-aagatattg-tatgacct-cca--cacattttaat-aaaaat---gctgaaa-ctatcttag-ctcagatcaa-gaagaata-ttcagtatg---tggaaactcagtttgacaga-aaagtcag-aaa--aatcaa-----ttcaga-tcaaggaact-gaattcac-aaatgatcagatagc-agaata-ttttgtttc-aaaaggaattcatcata-ttt---tttccgctacaccagatcatgctgccaatg-gaagagcagaaagaca-catcagaac--catcg-ttact-gatgcaacaacctt--gttaaaacatag-taacttgcgtattaaa-ttttgggagta---tgcagtaaca-tctgccac--caatgta--cgcaattgtttagaaaac-aaagccac-aggt-caactgccacta-----aaggcgatct---ctagccaacc--tgttaaa----gtgagattca---------tgtcc-ttctt---accattcggag-aacaa-ggaataa-tttggaatcataatcac-aacaaactaaaacctt--cagga----ctccgtgcca-taatatt-atgca-aagaccctaata--gtcacggatacaaa-ttttttgta-ccatctctt-aaaaaaattgtcacttctgataat---tacacaatt-ccagacta--tgcagtg-gaccca---atattaaggaacaccc--agaacatat--acctagat-gatcga----agtagatcaga-taccttcaataagacag-aaaactcag-atgcagtttcaaggttatatg-atgcatt--ggaaaattac-gaagatgatc--ataaaca-agttacactacttacag--acttgttc-accac-agaagaattagctcaaa-tcg-aaac--taatgctaaat-----atccgtct-cctagt-gataatctag---aaggaaattt----agactac-gtcttctcc--aacaca-gaagaatct-------------------------------------gacgaagatgaatacg--atc--------------------atgt-aaa-aaacatgga-tgtagatt-cag--aacttcaacc-aaaa-gaaaagattagtact-gaaagcgaacaaa-acaaaat-aaataaat----caagtaacactgatg--aggattt---tta-cgatg-aaaatgtttatagaattccc--acggcaatacaagaaa-accttgttggaagt-cagaaaactttaaacatcaataa-tgaggata----atattgctagcagaatgcaaagg-aatattagt-ggaaatcaaa--taaactac-aaagaattatca--gatgatgagaacggttgtagctcctatgattctacaaatg--act-ctgttacagttgcaagc-aaaaaggataa-ttta-acagatgataaaatatt---atcacagc--aagaattag---t------caaaaatattagtgatcc-ag---------aagtattacct-------gaacgcatgagcatt-aaaaa-at-atgt-ggagtctaaaaattcagataataaaa--cctcaca-aggcgtagaggttca-acctgaatcaat----tatcacatcactaagt-gataatgat-attcataa-tgataacttttc-aac-------------------tg-----acaaagaaagtcatcac-ctg-cccc-tggtt-gtaaacg--ttatg-gacaa-ta-ctgaccaaa----catatga-taaaccaaacaaggcagaaagcaaaaacaactc---------------------tgat-acaagtgt-ctcaccgaaaggtaa-tattaaagagttaggacaatt--ggtagagagcagc--aaagcgg-aaaccccaaatgccacactagaatcatcagc----gataacagatgaaacgattgagatagaa-aacccagca-gtaaac-aaagctggattcttaaat-aaaacgttcaattc-tcttaataag----------aaaaggaagcgaccttct-gaaaacaagactcc-ctttaatgacat-agttgaaagagataataa----acgtca-aag-aaaaaatataa--tcaaac-tactt-ccggataacac--agaaacaagtt--ctgcacc-gagaattaaaaccatctactacaatg-aagctatttc---cagaaatgctgacct-caaag-aaaaaca-tgctt---ataaagaggca--tacagg--aaggaatta-caaaatct-caaggatatgaaggt---attcgacgtcgatgtcaa-ata--caaca-gatctgatgt-tcctagtaattt-aataattccgacaaat-acaatttt--ctcaaag-aagagaaat--ggtattta---taaagca-agaattgtttgtagagg-----cgata-tccagacg-ccagaca-cgta--taatgtt-attgg--aaca-gaatc--cctgaat--cataaccacattaaaata-----tttctgat-gattgc------aaacaa-taggaacatgttcat--gaagacattagatatt-aaccatgcgt--tcctatatgctaaatt----agaagaag-acatatac-attccaca---cccacatgac-aggagatgc-gttgttaaact-agataa-agcgtt---atatggtct--caagcagagt-cct-aaagaatggaa--cgaccatctta-gacg-atatttaaat-agtgttggactaaaagata-acacttatactc-caggact---ataccaatccaa-ggat-aa-aaaa--ctcatga-tcgcagt--ttatgttgat-gact-gtgtgattgc-agcaa---gtgatgaac--aaagatt-agatgatttta-taagcaat-tt-agaaaaca--cctttgagct-aaaaattact--ggtactctaat-agatgat-atattggatacagacatctta-gggatggat--ttgatctataac-aaaaaact---tggtacggttgatttaacgt-taaaatcattcatagaaa-aaatggct-gagaagtat-atagaggaatt-g-gataaggttag-aaaaagttcaa--ttccacata-catcaat-ataca-ggattgat-ccc-aaaaagg----gaga-actaaaaatgacagaaaagga--atataaagacggtgtgtt-gaaattacaaca-actactaggagaactta------actatg-ttaggtacaa--gtgtag-atacg-atgtt--gaatttgcggt---taagaaagtag-ctagattagttaa-cttccctc---atgaacaggta--ttctacatga-tttacaaa-atcatacaatatct--agtacaacat-gcgaatattggaatacactatgatagagacctcaacaaagat-aagaaaatcaccac---tatc-acagatgc--atcagttgg---aacagaata-cgatgcaca-atcaa-gaattggagtt-ataatttggta-tgg-aaagaatattt---tcaatgtat-actcaaataaaagcaccaacaagtgtgt---atcct--caaccg-aagcggaacttcatgc--tatcta-tgaaggttatgcaga-ctcagaaaccctgaaa--gcaaccttaacag-aactt-ggagaag-----gaaaaaataaagaacttac------aatgattactgattc-aaaaccag---ctatcgaaggctt-acaacggag-ctatctgcaacc-caaacagaagtt--cacatggat-aaaaaccgaaataat-taaagagaaacta-----aaagagaagattataaaactaataaaaatc--------aatggtaaagacaatatag-cagattt-actcaca-aaaccagtatcaat----ttctgatttc-gataggtttattaaagtatt--gaataatcagataacaccacaggata-ttttggcctc-agcgga-ctattga
>ebe_LL2012_016_f545-_TSU4|SKCN01000018.1|206084-212110
atggcga-ccccagtga---ggg-atgacacaag-atat----------------------------------------------------------------------------------------------------------------------------------------------------------------------------------------------------------------------------------------------------------------------------------------------------------------------------------gtta--ctgacga-caacatttct---aacctg-gttcaat-caaaagt-caaatttc-------------------------aaaaatcta-----gtattgatatttcc---gct-aaaaa--caaactaaggaatcaaactc-aaatcgattt--gaaaacgtat----------------gaaagattctt-acacagatt-aaccact--aaaaga-ataaaattacaaatgaggc-tgaagaggatgatgatatttcaaatctcgaccttttaa-ttgaagta-gatgaaaa-aa--t--cgaaaaaactaat-aatataat----------tcttaggt--tac-aaga-aaagttagaatcg-attgaattagataa-aga-tgctaagaag-ttacacgaaagaaatg-attccactgga-acatatta--cttattcgatactctta---ccttaaaaaac-aggaaatattatcctaaggattgga---ttttcaag----ca-taagatg--aataa-aattg-gagat-attcctgtc--tttt------gaacagcttt-caacaattcattgaa-aagtac--gaattcg---------------ataatattttt--gaacatca--aatacaa--aacatcg-at-cctcgtg--aaaacgaaatcttgtgtaagattatcaaag-aaggtttc--gatgaaag-tcctgatataa---tgaacattaacacagttgaca-tctttagaatcatt---cgtgattt-aaa-g-aaaaatacacaagc--tttttggcaga-gattta--agacta---aaggcttggg-aaaagtgttggtgga--tacaa-cttgtaagaata-ctgatctattga--tgaatga----acttc-aaaagttagtatta-atgg-aaaatgga-tcctttcaaaatgttgtcaagactgt----ccaaatctcaca--cacattttagaagaagcaattct-tggaac----cttaca--tgaatc---gttgagaaatccgg----ttaagcaacg--tttac-acatctac-tcaattgatgaa-aatgagagagt-cgaagaagtt---ctaatca----ata-tcgtaattgaaacagtaatg----gacttgag-ttcaacagatttgtattatccag---aaagaaattgcaagtactgt-aaatcgg-aattccacgg-ctc--ggta-aactgt-agaaagaaactagcca-gagaactt--aggcctatcacg-cccagctactc--aaaaggttattattcg---caa-ggttcaaccc-aaaaagaatacactaaaa----------ctggcac-aaaccttga-aagagccgtt-aaaaaag------ctaaagaagaaaaac-aaa-aagggttcaaac--agaaacctagtca-ttattgata-ctgggtcaggcgtcaacatta-cgaataacaagagat---tattacatgagt--atgaggaca-----acaaagaaaac-ataaga----ttctttggtattgg-a--aaaaacaatt--cagttcc--cgtta--aaggatcaggatacat-aaaaata--aa---------aagta-acacaagtg--atgatta-cttattaa------ctcattatgttcc---tgaggaggaaactacc-attat-cagtggcta-tgagt---tagct-aaa-gaaac-cgatc--ttg-tcttaaac-aaaaactactccacgtt-ggaaaacaaggaaat-gaacattaagactcatgtaaaagat-gggattattc-atgta-a-aaatggac-gatttaatt---gatcatcctgc-atatgattt-taaaatcaat--gcaat-acaac--ctactt-ct---aa--aaaa-atta--gactgaagcc-aaaaa--ttataa-gcttaaaagatgctcat-aaacgaatgggac-atacaggag--ttcaacaaattg---aaaactccattaaacatagtcattac--gaagaaa-gtattgatttaatt-aaagaaccaaat-gaa-ttttggtgc-gaaacttgt---aaagtttca---aaaaccacgaga-aggaacca---ttatgc-tggatc-tatg---aacgaaca--cagtatcgatca--ag-aacc---tggttca-----tcgtgg---tgcat----ggatat----ctttgg-tccagt-atcgaa-ctcgaactc-ggatacg-aaaaga---tacatgtttatcatggt-tgataacaatac-aagatattg-tatgacct-cca--cacattttaat-aaaaat---gctgaaa-ctatcttag-ctcagatcaa-gaagaata-ttcagtatg---tggaaactcaatttgacaga-aaagtcag-aaa--aatcaa-----ttcaga-tcaaggaact-gaattcac-aaatgatcagatagc-agaata-ttttgtttc-aaaaggaattcatcata-ttt---tttccgctacacaagatcatgctgccaatg-gaagagcagaaagaca-catcagaac--catcg-ttact-gatgcaacaacctt--gttaaaacatag-taacttgcgtattaaa-ttttgggagta---tgcagtaaca-tctgccac--caatgta--cgcaattgtttagaaaac-aaagccac-aggt-caactgccatta-----aaggcgatct---ctagccaacc--tgttaaa----gtgagattca---------tgtcc-ttctt---accattcggag-aacaa-ggaataa-tttggaatcataatcac-aacaaactaaaacctt--cagga----ctccgtgcca-taatatt-atgca-aagaccctaata--gtcacggatacaaa-ttttttgta-ccatctctt-aaaaaaattgtcacttctgataat---tacacaatt-ccagacta--tgcagtg-gaccca---atattaaggaacaccc--agaacatat--acctagat-gatcga----agtagatcaga-taccttcaatgagacag-aaaactcag-atgcagtttcaaggttatatg-atgcatt--ggaaaattac-gaagatgatc--ataaaca-agttacactacttacag--acttgttc-accac-agaagaattagctcaaa-tcg-aaac--taatgctaaat-----atccgtct-cctagt-gataatctag---aaggaaattt----agactac-gtcttctcc--aacaca-gaagaatct-------------------------------------gacgaagatgaatacg--atc--------------------atgt-aaa-aaacatgga-tgtagatt-cag--aacttcaacc-aaaa-gaaaagattagtact-gaaagtgaacaaa-acaaaat-aaataaat----caagtaacactgatg--aggattt---tta-cgatg-aaaatgtttatagaattccc--acgacaatacaagaaa-accttgttggaagt-cagaaaactataaacatcaataa-tgaggata----atattgctagcagaatgcaaagg-aatatcagt-ggaaatcaaa--taaactac-aaagaattatca--gatgatgagaacggctgtagctcccatgattctacaaatg--act-ctgttacagttgcaagc-aaaaaggataa-ttta-acagatgataaaatattacaattacagc--aagaattag---t------caaaaatattagtgatcc-ag---------aagtattacct-------gaacgcatgagcatt-aaaaa-at-atgt-ggagtctaaaaattcagataataaaa--cctcaca-aggcgtagaggttca-acctgaatcaat----tatcacatcactaagt-gataatgat-attcataa-tgataacttttc-aac-------------------tg-----acaaagaaagtcatcac-ctg-cccc-tggtt-gtaaacg--ttatg-gacaa-ta-ctgaccaaa----catatga-taaaccaaacaaggcagaaagcaaaaacaactc---------------------tgat-acaagtgt-ctcaccgaaaggtaa-tattaaagagttaggacaatt--ggtagagagcagc--aaagcgg-aaaccccaaatgccacactagaatcatcagc----gataacagatgaaacgattgagatagaa-aacccagca-gtaaat-aaagctggattcttaaat-aaaacgttcaattc-tcttaataag----------aaaaggaagcgaacttct-gaaaacaagactcc-ctttaatgacat-agttgaaagagataataa----acgtca-aag-aaaaaatataa--tcaaac-tactt-ccggataacac--agaaacaagtt--ctgcacc-gagaattaaaaccatctactacaatg-aagctatttc---cagaaatgctgacct-caaag-aaaaaca-tgctt---ataaagaggca--tacagg--aaggaatta-caaaatct-caaggatatgaaggt---attcgacgtcgatgtcaa-ata--caaca-gatctgatgt-tcctagtaattt-aataattccgacaaat-acaatttt--ctcaaag-aagagaaat--ggtattta---taaagca-agaattgtttgtagagg-----tgata-tccagacg-ccagaca-cgta--taatgtt-attgg--aaca-gaatc--cctgaat--cataaccacattaaaata-----tttctgat-gattgc------aaacaa-taggaacatgttcat--gaagacattagatatt-aaccatgcgt--tcctatatgctaaatt----agaagaag-acatatac-attccaca---cccacatgac-aggaaatgc-gttgttaaact-agataa-agcgtt---atatggtct--caagcagagt-cct-aaagaatggaa--cgaccatctta-gacg-atatttaaat-agtgttggactaaaagata-acacttatactc-caggact---ataccaatccaa-ggat-aa-aaaa--ctcatga-tcgcagt--ttatgttgat-gact-gtgtgatcgc-agcaa---gtgatgaac--aaagatt-agatgatttta-taagcaat-tt-agaaaaca--cctttgagct-aaaaattact--ggtactctaat-agatgat-atattggatacagacatctta-gggatggat--ttgatctataac-aaaaaact---tggtacggttgatttaacgt-taaaatcattcataaaaa-aaatggct-gagaagtat-atagaggaatt-g-gataaggttag-aaaaagttcaa--ttccacata-catcaat-ataca-ggattgat-ccc-aaaaagg----gaga-actaaaaatgaccgaaaaaga--atataaagacggtgtgtt-gaaattacaaca-actactaggagaactta------actatg-ttaggtacaa--gtgtag-atacg-atgtt--gaatttgcggt---taagaaagtag-ctagattagttaa-cttccctc---atgaacaggta--ttctacatga-tttacaaa-atcatacaatatct--agtacaacat-gcgaatattggaatacactatgatagagacctcaacaaagat-aagaaaatcactac---tatc-acagatgc--atcagttgg---aacagaata-cgatgcaca-atcaa-gaattggagtt-ataatttggta-tgg-aaagaatattt---tcaatgtat-actcaaataaaagcaccaacaagtgtgt---atcct--caaccg-aagcggaacttcatgc--tatcta-tgaaggttatgcaga-ctcagaaaccctgaaa--gcaaccttaacag-aactt-ggagaag-----gaaaaaataaagaacttac------aatgattactgattc-aaaaccag---ctatcgaaggctt-aaaacggag-ctatctgcaacc-caaacagaagtt--cacatggat-aaaaaccgaaataat-taaagagaaacta-----aaagagaagattataaaactaataaaaatc--------aatggtaaagacaatatag-cagattt-actcaca-aaaccagtatcaat----ttctgatttc-gataggtttattaaagtatt--gaataatcagataacaccacaggata-ttttggcctc-agcgga-ctattga
>ebe_MSH-604_f65+_TSU4|SKCP01000004.1|358975-364998
atggcga-ccccagtga---ggg-atgacacaag-atat----------------------------------------------------------------------------------------------------------------------------------------------------------------------------------------------------------------------------------------------------------------------------------------------------------------------------------gtta--ctgacga-caacatttct---aacctg-gttcaat-caaaagt-caaatttc-------------------------aaaaatcta-----gtattgatatttcc---gtt-aaaaa--caaactaaggaatcaaactc-aaatcgattt--gaaaacgtat----------------gaaagattctt-acacagatt-aaccact-aaaaaga-ataaaattacaaatgaggc-tgaagaggatgatgatatttcaaatctcgaccttttaa-ttgaagta-gatgaaaa-a------tcgaaaaactaat-aatataat----------tcttaggt--tac-aaga-aaagttagaatcg-attgaattagataa-aga-tgctaagaag-ttacacgaaagaaatg-attccactgga-acatatta--cttattcgatactctta---ccttaaaaaac-aggaaatattatcctaaggattgga---ttttcaag----ca-taagatg--aataa-aattg-gagat-attcctgtc-ttttt------gaacagcttt-caacaattcattgaa-aagtac--gaattcg---------------ataatattttt--gaacctca--aatacaa--aacatcg-at-cctcgtg--aaaacgaaatcttgtgtaagattatcaaag-aaggtttc--catgaaag-tcctgatataa---tgaacattaacacagttgaca-tctttagaatcatt---cgtgattt-aaaagaaaaaatacacaagc-ttttttggcaga-gattta--agacta---aaggcttgggaaaaagtgtttgtgga--tacaa-cttgtaagaata-ctgacctattga--tgaatga----acttc-aaaagttagtatta-atggaaaaatgga-tcctttcaaaatgttgtcaagactgt----ccaaatctcaca--cacgttttagaagaagcaattct-tggaac----cttaca--tgaatc---gttgagaaatccgg----ttaagcaacg--tttac-acatctac-tcaattgatgaa-aatgagagagt-cgaagaagtt---ctaatca----ata-tcgtaattgaaacagtaatg----gacttgag-ttcaacagatttgtattatccag---aaagaaattgcaagtactgt-aaatcgg-aattccacgg-ctc--ggta-aactgt-agaaagaaactaacca-gagaactt--aggcctatcacg-cccagctactc--aaaaggttattattcg---caa-ggttcaaccc--aaaagaatacactaaaa----------ctggcac-aaaccttga-cagagccgttaaaaaaag------ctaaagaagaagaac-aaa-aagggtccaaac--agaaacctagtca-ttattgata-ctgggtcaggcgtcaacatta-cgaataacaagagat---tattacatgagt--atgaggaca-----acaaagaaaac-ataaga----ttctttggtattgg----aaaaacaatt--cagttcc--cgtta--aaggatcaggatacat-aaaaata--aa---------aagta-acacaaatg--atgatta-cttattaa------ctcattatgttcc---tgaggaggaaactacc-attat-cagtggcta-tgagt---tagct-aaa-gaaac-cgatc--ttg-tcttaaac-aaaaactactccacgtt-ggaaaacaaggaaat-gaacattaagactcatgtaaaagat-gggattattc-atgta---aaatggac-gatttaatt---gatcatcctgc-atatgattt-taaaatcaat--gcaat-acaac--ctactt-ct----a--aaaa-atta--gactgaagcc-aaaaa--ttataa-gcttaaaagatgctcat-aaacgaatgggac-atacaggag--ttcaacaaattg---aaaactccattaaacatagtcattac--gaagaaa-gtattgatttaatt-aaagaaccaaat-gaa-ttttggtgc-gaaacttgt---aaagtttca---aaaaccactaga-aggaacca---ttatgc-tggatc-tatg---aacgaaca--cagtatcgatca--ag-aacc---tggttca-----tcgtgg---tgcat----ggatat----ctttgg-tccagt-atcgaa-ctcgaactc-ggatacg-aaaaga---tacatgtttatcatggt-tgataacaatac-aagatattg-tatgacct-cca--cacattttaat-aaaaat---gctgaaa-ctatcttag-ctcagatcaa-gaagaata-ttcagtatg---tggaaactcagtttgacaga-aaagtcag-aaa--aatcaa-----ttcaga-tcaaggaact-gaattcac-aaatgatcagatagc-agaata-ttttgtttc-aaaaggaattcatcata-ttt---tttccgctacacaagatcatgctgccaatg-gaagagcagaaagaca-catcagaac--catcg-ttact-gatgcaacaacctt--gttaaaacatag-taacttgcgtattaaa-ttttgggagta---tgcagtaaca-tctgccac--caatgta--cgcaattgtttagaaaac-aaagccac-aggt-caactgccacta-----aaggcgatct---ctagccaacc--tgttaaa----gtgagattca---------tgtcc-ttctt---accattcggag-aacaa-ggaataa-tttggaatcataatcac-aacaaactaaaacctt--cagga----ctccgtgcca-taatatt-atgca-aagaccctaata--gtcacggatacaaa--tttttgta-ccatctctt-aaaaaaattgtcacttctgataat---tacacaatt-ccagacta--tgcagtg-gaccca---atattaaggaacaccc--agaacatat--acctagat-gatcga----agtagatcaga-taccttcaataagacag-aaaactcag-atgcagtttcaaggttatatg-atgcatt--ggaaaattac-gaagatgatc--ataaaca-agttacactacttacag--acttgttc-accac-agaagaattagctcaaa-tcg-aaac--taatgctaaat-----atccgtct-cctagt-gataatctag---aaggaaattt----agactac-gtcttctcc--aacaca-gaagaatct-------------------------------------gacgaagatgaatacg--atc--------------------atgt--aa-aaacatgga-tgtagatt-cag--aacttcaacc-aaaa-gaaaagattagtact-gaaagcgaacaaa-acaaaat-aaataaat----caagtaacactgatg--aggattt---tta-cgatg-aaaatgtttatagaattccc--acggcaatacaagaaa-accttgttggaagt-cagaaaactttaaacatcaataa-tgaggata----atattgctagcagaatgcaaagg-aatatcagt-ggaaatcaaa--taaactac-aaagaattatca--gatgatgagaacggttgtagctcctatgattctacaaatg--act-ctgttacagttgcaagc-aaaaaggataa-ttta-acagatgataaaatatt---atcacagc--aagaattag---t------caaaaatattagtgatcc-ag---------aagtattacct-------gaacgcatgagcatt-aaaaa-at-atgt-ggagtctaaaaattcagataataaaa--cctcaca-aggcgtagaggttca-acctgaatcaac----tatcacatcactaagt-gataatgat-attcataa-tgataacttttc-aac-------------------tg-----acaaagaaagtcatcac-ctg-cccc-tggtt-gtaaacg--ttatg-gacaa-ta-ctgaccaaa----catatga-taaaccaaacaaggcagaaagcaaaaacaactc---------------------tgat-acaagtgt-ctcaccgaaaggtaa-tattaaagagttaggacaatt--ggtagagagcagc--aaagtgg-aaaccccaaatgccacactagaatcatcagc----gataacagatgaaacgattgagatagaa-aactcagca-gtaaat-aaagctggattcttaaat-aaaacgttcaattc-tcttaataag----------aaaaggaagcgaccttct-gaaaacaagactcc-ctttaatgacat-agttgaaagagataataa----acgtca-aag-aaaaaatataa--tcaaac-tactt-ccggataacac--agaaacaagtt--ctgcacc-gagaattaaaaccatctactacaatg-aagctatttc---cagaaatgctgacct-caaag-aaaaaca-tgctt---ataaagaggca--tacagg--aaggaatta-caaaatct-caaggatatgaaggt---attcgacgtcgatgtcaa-ata--caaca-gatctgatgt-tcctagtaattt-aataattccgacgaat-acaatttt--ctcaaag-aaaagaaat--agtattta---taaagca-agaattgtttgtagagg-----tgata-tccagacg-ccagaca-cgta--taatgtt-attgg--aaca-gaatc--cctgaat--cataaccacattaaaata-----ttcctgat-gattgc------aaacaa-taggaacatgttcat--gaagacattagatatt-aaccatgcgt--tcctatatgctaaatt----agaagaag-acatatac-attccaca---cccacatgac-aggagatgc-gttgttaaact-agataa-agcgtt---atatggtct--caagcagagt-cct-aaagaatggaa--cgaccatctta-gacg-atatttaaat-agtgttggactaaaagata-acacttatactc-caggact---ataccaatccaa-ggat-aa-aaaa--ctcatga-tcgcagt--ttatgttgat-gact-gtgtgatcgc-agcaa---gtgatgaac--aaagatt-agatgatttta-taagcaat-tt-agaaaaca--cctttgagct-aaaaattact--ggtactctaat-agatgat-atattggatacagacatctta-gggatggat--ttgatatataac-aaaaaact---tggtacggttgatttaacgt-taaaatcattcatagaaa-aaatggct-gagaagtat-atagaggaatt-g-gataaggttag-aaaaagttcaa--ttccacata-catcaat-ataca-ggattgat-ccc-aaaaagg----gaga-actaaaaatgacagaaaagga--atataaagacggtgtgtt-gaaattacaaca-actactaggagaactta------actatg-ttaggtacaa--gtgtag-atacg-atgtt--gaatttgcggt---taagaaagtag-ctagattagttaa-cttccctc---atgaacaggta--ttctacatga-tttacaaa-atcatacaatatct--agtacaacat-gcgaatattggaatacactatgatagagacctcaacaaagat-aagaaaatcaccac---tatc-acagatgc--atcagttgg---aacagaata-cgatgcaca-atcaa-gaattggagtt-ataatttggta-tgg-aaagaatattt---tcaatgtat-actcaaataaaagcaccaacaagtgtgt---atcct--caaccg-aagcggaacttcatgc--tatcta-tgaaggttatgcaga-ctcagaaaccctgaaa--gcaaccttaacag-aactt-ggagaag-----gaaaaaataaagaacttac------aatgattactgattc-aaaaccag---ctatcgaaggctt-acaacggag-ctatctgcaacc-caaacagaagtt--cacatggat-aaaaaccgaaataat-taaagagaaacta-----aaagagaagattataaaactaataaaaatc--------aatggtaaagacaatatag-cagattt-actcaca-aaaccagtatcaat----ttctgatttc-gataggtttattaaagtatt--gaataatcagataacaccacaggata-ttttggcctc-agcgga-ctattga
>ebe_MSH-604_f117+_TSU4|SKCP01000004.1|1413507-1419529
atggcga-ccccagtga---ggg-atgacacaag-atat----------------------------------------------------------------------------------------------------------------------------------------------------------------------------------------------------------------------------------------------------------------------------------------------------------------------------------gtta--ctgacga-caacatttct---aacctg-gttcaat-caaaagt-caaatttc-------------------------aaaaatcta-----gtattgatatttcc---gtt-aaaaa--caaactaaggaatcaaactc-aaatcgattt--gaaaacgtat----------------gaaagattctt-acacagatt-aaccatt--aaaaga-ataaaattacaaatgaggc-tgaagaggatgatgatatttcaaatctcgaccttttaa-ttgaagta-gatgaaaa-aa--t--cgaaaaaactaat-aatataat----------tcttaggt--tac-aaga-aaagttagaatcg-attgaattagataa-aga-tgctaagaag-ttacacgaaagaaatg-attccactgga-acatatta--cttattcgatactctta---ccttaaaaaac-aggaaatattatcctaaggattgga---ttttcaag----ca-taagatg--aataa-aattg-gagat-attcctgtc-ttttt------gaacagcttt-caacaattcattgaa-aagtac--gaattcg---------------ataatattttt--gaacatca--aatacaa--aacatcg-at-cctcgtg--aaaacgaaatcttgtgtaagattatcaaag-aaggtttc--gatgaaag-tcctgatataa---tgaacattaacacagttgaca-tctttagaatcatt---cgtgattt-aaa-gaaaaaatacacaagc-ttttttggcaga-gattta--agacta---aaggcttgggaaaaagtgttggtgga--tacaa-cttgtaagaata-ctgacctattga--tgaatga----acttc-aaaagttagtatta-atggaaaaatgga-tcctttcaaaatgttgtcaagactgt----ccaaatctcaca--cacattttagaagaagcaattct-tggaac----cttaca--tgaatc---gttgagaaatccgg----ttaagcaacg--tttac-acatctac-tcaattgatgaa-aatgagagagt-cgaagaagtt---ctcatca----ata-tcgtaattgaaacagtaatg----gacttgag-ttcaacagatttgtattatccag---aaagaaattgcaagtactgt-aaatcgg-aattccacgg-ctc--ggta-aactgt-agaaagaaactaacca-gagaactt--aggcctatcacg-cccagctactc--aaaaggttattattcg---caa-ggttcaaccc--aaaagaatacactaaaa----------ctggcac-aaaccttga-cagagccgtt--aaaaag------ctaaagaagaagaac-aaa-aagggttcaaac--agaaacctagtca-ttattgata-ctgggtcaggcgtcaacatta-cgaataacaagagat---tattacatgagt--atgaggaca-----acaaagaaaac-ataaga----ttctttggtattgg-a--aaaaacaatt--cagttcc--cgtta--aaggatcaggatacat-aaaaata--aa---------aagta-acacaaatg--atgatta-cttattaa------ctcattatgttcc---tgaggaggaaactacc-attat-cagtggcta-tgagt---tagct-aaa-gaaac-cgatc--ttg-tcttaaac-aaaaactactccacgtt-ggaaaacaaggaaat-gaacattaagactcatgt-aaagat-gggattattc-atgta-a-aaatggac-gatttaatt---gatcatcctgc-atatgattt-taaaatcaat--gcaat-acaac--ctactt-ct---aa--aaaa-atta--gactgaagcc-aaaaa--ttataa-gcttaaaagatgctcat-aaacgaatgggac-atacaggag--ttcaacaaattg---aaaactccattaaacatagtcattac--gaagaaa-gtattgatttaatt-aaagaaccaaat-gaa-ttttggtgc-gaaacttgt---aaagtttca---aaaaccacgaga-aggaacca---ttatgc-tggatc-tatg---aacgaaca--cagtatcgatca--ag-aacc---tggttca-----tcgtgg---tgcat----ggatat----ctttgg-tccagt-atcgaa-ctcgaactc-ggatacg-aaaaga---tacatgtttatcatggt-tgataacaatac-aagatattg-tatgacct-cca--cacattttaat-aaaaat---gctgaaa-ccatcttag-ctcagatcaa-gaagaata-ttcagtatg---tggaaactcaatttgacaga-aaagtcag-aaa--aatcaa-----ttcaga-tcaaggaact-gaattcac-aaatgatcagatagc-agaatatttttgtttc-aaaaggaattcatcata--tt---tttccgctacacaagatcatgctgccaatg-gaagagcagaaagaca-catcagaac--catcg-ttact-gatgcaacaacctt--gttaaaacatag-taacttgcgtattaaa-ttttgggagta---tgcagtaaca-tctgccac--caatgta--cgcaattgtttagaaaac-aaagccac-aggt-caactgccacta-----aaggcgatct---ctagccaacc--tgttaaa----gtgagattca---------tgtcc-ttctt---accattcggag-aacaa-ggaataa-tttggaatcataatcac-aacaaactaaaacctt--cagga----ctccgtgcca-taatatt-atgca-aagaccctaata--gtcacggatacaaa--tttttgta-ccatctctt--aaaaaattgtcacttctgataat---tacacaatt-ccagacta--tgcagtg-gaccca---atattaaggaacaccc--agaacatat--acctagat-gatcga----agtagatcaga-taccttcaataagacag-aaaactcag-atgcagtttcaaggttatatg-atgcatt--ggaaaattac-gaagatgatc--ataaaca-agttacactacttacag--acttgttc-accac-agaagaattagctcaaa-tcg-aaac--taatgctaaat-----atccgtct-cctagt-gataatctag---aaggaaattt----agactac-gtcttctcc--aacaca-gaagaatct-------------------------------------gacgaagatgaatacg--atc--------------------atgt-aaa-aaacatgga-tgtagatt-cag--aacttcaacc-aaaa-gaaaagattagtact-gaaagcgaacaaa-acaaaat-aaataaat----caagtaacactgatg--aggattt---tta-cgatg-aaaatgtttatagaattccc--acggcaatacaagaaa-accttgttggaagt-cagaaaaccttaaacatcaataa-tgaggata----atattgctagcagaatgcaaagg-aatatcagt-ggaaatcaaa--taaactac-aaagaattatca--gatgatgagaacggttgtagctcctatgattctacaaatg--act-ctgttacagttgcaagc-aaaaaggataa-ttta-acagatgataaaatatt---atcacagc--aagaattag---t------caaaaatattagtgatcc-ag---------aagtattacct-------gaacgcatgagcatt-aaaaa-at-atgt-ggagtctaaaaattcagataataaaa--cctcaca-aggcgtagaggttca-acctgaatcaat----tatcacatcactaagt-gataatgat-attcataa-tgataacttttc-aac-------------------tg-----acaaagaaagtcatcac-ctg-cccc-tggtt-gtaaacg--ttatg-gacaa-ta-ctgaccaaa----catatga-taaaccaaacaaggcagaaagcaaaaacaactc---------------------tgat-acaagtgt-ctcaccgaaaggtaa-tattaaagagttaggacaatt--ggtagaaagcagc--aaagcgg-aaaccccaaatgccacactagaatcatcagc----gataacagatgaagcgattgagatagaa-aacccagca-gtaaat-aaagctggattcttaaat-aaaacgttcaattc-tcttaataag----------aaaaggaagcgaccttct-gaaaacaagactcc-ctttaatgacat-agttgaaagagataataa----acgtca-aag-gaaaaatatag--tcaaac-tactt-ccggataacac--agaaacaagtt--ctgcacc-gagaattaaaaccatctactacaatg-aagctatttc---cagaaatgctgacct-caaag-aaaaaca-tgctt---ataaagaggca--tacagg--aaggaatta-caaaatct-caaggatatgaaggt---attcgacgtcgatgtcaa-ata--caaca-gatctgatgt-tcctagtaattt-aataattccgacaaat-acaatttt--ctcaagg-aagagaaat--ggtattta---taaagca-agaattgtttgtagagg-----tgata-tccagacg-ccagaca-cgta--taatgtt-attgg--aaca-gaatc--cctgaat--cataaccacattaaaata-----tttctgat-gattgc------aaacaa-taggaacatgttcat--gaagacattagatatt-aaccatgcgt--tcctatatgctaaatt----agaagaag-acatatac-attccaca---cccacatgac-aggagatgc-gttgttaaact-agataa-agcgtt---atatggtct--caagcagagt-cct-aaagaatggaa--cgaccatctta-gacg-atatttaaat-agtgttggactaaaagata-acacttatactc-caggact---ataccaatccaa-ggat-aa-aaaa--ctcatga-tcgcagt--ttatgttgat-gact-gtgtgatcgc-agcaa---gtgatgaac--aaagatt-agatgatttta-taagcaat-tt-agaaaaca--cctttgagct-aaaaattact--ggtactctaat-agatgat-atattggatacagacatctta-gggatggat--ttgatatataac-aaaaaact---tggtacggttgatttaacgt-taaaatcattcatag-aa-aaatggct-gagaagtat-atagaggaatt-g-gataaggttag-aaaaagttcaa--ttccacata-catcaat-ataca-ggattgat-ccc-aaaaagg----gaga-actaaaaatgaccgaaaagga--atataaagacggtgtgtt-gaaattacaaca-actactaggagaactta------actatg-ttaggtacaa--gtgtag-atacg-atgtt--gaatttgcggt---taagaaagtag-ctagattagttaa-cttccctc---atgaacaggta--ttctacatga-tttacaaa-atcatacaatatct--agtacaacat-gcgaatattggaatacactatgatagagacctcaacaaagat-aagaaaatcaccac---tatc-acagatgc--atcagttgg---aacagaata-cgatgcaca-atcaa-gaattggagtt-ataatttggta-tgg-aaagaatattt---tcaatgtat-actcaaataaaagcaccaacaagtgtgt---atcct--caaccg-aagcggaacttcatgc--tatcta-tgaaggttatgcaga-ctcagaaaccctgaaa--gcaaccttaacag-aactt-ggagaag-----gaaaaaataaagaacttac------aatgattactgattc-aaaaccag---ctatcgaaggctt-acaacggag-ctatctgcaacc-caaacagaagtt--cacatggat-aaaaaccgaaataat-taaagagaaacta-----aaagagaagattataaaactaataaaaatc--------aatggtaaagacaatatag-cagattt-actcaca-aaaccagtatcaat----ttctgatttc-gataggtttattaaagtact--gaataatcagataacaccacaggata-ttttggcctc-agcgga-ctattga
>ebe_MSH-604_f164+_TSU4|SKCP01000005.1|448283-454312
atggcga-ccccagtga---ggg-atgacacaag-atat----------------------------------------------------------------------------------------------------------------------------------------------------------------------------------------------------------------------------------------------------------------------------------------------------------------------------------gtta--ctgacga-caacatttct---aacctg-gttcaat-caaaagt-caaatttc-------------------------aaaaatcta-----gtattgatatttcc---gtt-aaaaa--caaactaaggaatcaaactc-aaatcgattt--gaaaacgtat----------------gaaagattctt-acacagatt-aaccact-aaaaaga-ataaaattacaaatgaggc-tgaagaggatgatgatatttcaaatctcgaccttttaa-ttgaagta-gatgaaaa-aa--t--cgaaaaaactaat-aatataat----------tcttaggt--tac-aaga-aaagttagaatcg-attgaattagataa-aga-tgctaagaag-ttacacgaaagaaatg-attccactgga-acatatta--cttattcgatactctta---ccttaaaaaac-aggaaatattatcctaaggattgga---ttttcaag----ca-taagatg--aataa-aattg-gagat-attcctgtc-ttttt------gaacagcttt-caacaattcattgaa-aagtac--gaattcg---------------ataatattttt--gaacatca--aatacaa--aacatcg-at-cctcgtg--aaaacgaaatcttgtgtaagattatcaaag-aaggtttc--gatgaaag-tcctgatataa---tgaacattaacacagttgaca-tctttagaatcatt---cgtgattt-aaa-gaaaaaatacacaagc-ttttttggcaga-gattta--agacta---aaggcttgggaaaaagtgttggtgga--tacaa-cttgtaagaata-ctgacctattga--tgaatga----acttc-aaaagttagtatta-atggaaaaatgga-tcctttcaaaatgttgtcaagactgt----ccaaatctcaca--cacattttagaagaagcaattct-tggaac----cttaca--tgaatc---gttgagaaatccgg----ttaagcaacg--tttac-acatctac-tcaattgatgaa-aatgagagagt-cgaagaagtt---ctaatca----ata-tcgtaattgaaacagtaatg----gacttgag-ttcaacagatttgtattatccag---aaagaaattgcaagtactgt-aaatcgg-aattccacgg-ctc--ggta-aactgt-agaaagaaactaacca-gagaactt--aggcctatcacg-cccagctactc--aaaaggttattattcg---caa-ggttcaaccc-aaaaagaatacactaaaa----------ctggcac-aaaccttga-cagagccgtt-aaaaaag------ctaaagaagaagaac-aaa-aagggtccaaac--agaaacctagtca-ttattgata-ctgggtcaggcgtcaacatta-cgaataacaagagat---tattacatgagt--atgaggaca-----acaaagaaaac-ataaga----ttctttggtattgg-a--aaaaacaatt--cagttcc--cgtta--aaggatcaggatacat-aaaaata--aa---------aagta-acacaaatg--atgatta-cttattaa------ctcattatgttcc---tgaggaggaaactacc-attat-cagtggcta-tgagt---tagct-aaa-gaaac-cgatc--ttg-tcttaaac-aaaaactactccacgtt-ggaaaacaaggaaat-gaacattaagactcatgtaaaagat-gggattattc-atgta-a-aaatggac-gatttaatt---gatcatcctgc-atatgattt-taaaatcaat--gcaat-acaac--ctactt-ct---aa--aaaa-atta--gactgaagcc-aaaaa--ttataa-gcttaaaagatgctcat-aaacgaatgggac-atacaggag--ttcaacaaattg---aaaactccattaaacatagtcattac--gaagaaa-gtattgatttaatt-aaagaaccaaat-gaa-ttttggtgc-gaaacttgt---aaagtttca---aaaaccacgaga-aggaacca---ttatgc-tggatc-tatg---aacgaaca--cagtatcgatca--ag-aacc---tggttca-----tcgtgg---tgcat----ggatat----ctttgg-tccagt-atcgaa-ctcgaactc-ggatacg-aaaaga---tacatgtttatcatggt-tgataacaatac-aagatattg-tatgacct-cca--cacattttaat-aaaaat---gctgaaa-ccatcttag-ctcagatcaa-gaagaata-ttcagtatg---tggaaactcaatttgacaga-aaagtcag-aaa--aatcaa-----ttcaga-tcaaggaact-gaattcac-aaatgatcagatagc-agaata-ttttgtttc-aaaaggaattcatcata-ttt---tttccgctacacaagatcatgctgccaatg-gaagagcagaaagaca-catcagaac--catcg-ttact-gatgcaacaacctt--gttaaaacatag-taacttgcgtattaaa-ttttgggagta---tgcagtaaca-tctgccac--caatgta--cgcaattgtttagaaaac-aaagccac-aggt-caactgccacta-----aaggcgatct---ctagccaacc--tgttaaa----gtgagattca---------tgtcc-ttctt---accattcggag-aacaa-ggaataa-tttggaatcataatcac-aacaaactaaaacctt--cagga----ctccgtgcca-taatatt-atgca-aagaccctaata--gtcacggatacaaa--tttttgta-ccatctctt--aaaaaattgtcacttctgataat---tacacaatt-ccagacta--tgcagtg-gaccca---atattaaggaacaccc--agaacatat--acctagat-gatcga----agtagatcaga-taccttcaataagacag-aaaactcag-atgcagtttcaaggttatatg-atgcatt--ggaaaattac-gaagatgatc--ataaaca-agttacactacttacag--acttgttc-accac-agaagaattagctcaaa-tcg-aaac--taatgctaaat-----atccgtct-cctagt-gataatctag---aaggaaattt----agactac-gtcttctcc--aacaca-gaagaatct-------------------------------------gacgaagatgaatacg--atc--------------------atgt-aaa-aaacatgga-tgtagatt-cag--aacttcaacc-aaaa-gaaaagattagtact-gaaagcgaacaaa-acaaaat-aaataaat----caagtaacactgatg--aggattt---tta-cgatg-aaaatgtttatagaattccc--acggcaatacaagaaa-accttgttggaagt-cagaaaaccttaaacatcaataa-tgaggata----atattgctagcagaatgcaaagg-aatatcagt-ggaaatcaaa--taaactac-aaagaattatca--gatgatgagaacggttgtagctcctatgattctacaaatg--act-ctgttacagttgcaagc-aaaaaggataa-ttta-acagatgataaaatatt---atcacagc--aagaattag---t------caaaaatattagtgatcc-ag---------aagtattacct-------gaacgcatgagcatt-aaaaa-at-atgt-ggagtctaaaaattcagataataaaa--cctcaca-aggcgtagaggttca-acctgaatcaat----tatcacatcactaagt-gataatgat-attcataa-tgataacttttc-aac-------------------tg-----acaaagaaagtcatcac-ctg-cccc-tggtt-gtaaacg--ttatg-gacaa-ta-ctgaccaaa----catatga-taaaccaaacaaggcagaaagcaaaaacaactc---------------------tgat-acaagtgt-ctcaccgaaaggtaa-tattaaagagttaggacaatt--ggtagagagcagc--aaagcgg-aaaccccaaatgccacactagaatcatcagc----gataacagatgaaacgattgagatagaa-aacccagca-gtaaac-aaagctggattcttaaat-aaaacgttcaattc-tcttaataag----------aaaaggaagcgaccttct-gaaaacaagactcc-ctttaatgacat-agttgaaagagataataa----acgtca-aag-aaaaaatataa--tcaaac-tactt-ccggataacac--agaaacaagtt--ctgcacc-gagaattaaaaccatctactacaatg-aagctatttc---cagaaatgctgacct-caaag-aaaaaca-tgctt---ataaagaggca--tacagg--aaggaatta-caaaatct-caaggatatgaaggt---attcgacgtcgatgtcaa-ata--caaca-gatctgatgt-tcctagtaattt-aataattccgacaaat-acaatttt--ctcaaag-aagagaaat--ggtattta---taaagca-agaattgtttgtagagg-----cgata-tccagacg-ccagaca-cgta--taatgtt-attgg--aaca-gaatc--cctgaat--cataaccacattaaaata-----tttctgat-gattgc------aaacaa-taggaacatgttcat--gaagacattagatatt-aaccatgcgt--tcctatatgctaaatt----agaagaag-acatatac-attccaca---cccacatgac-aggagatgc-gttgttaaact-agataa-agcgtt---atatggtct--caagcagagt-cct-aaagaatggaa--cgaccatctta-gacg-atatttaaat-agtgttggactaaaagata-acacttatactc-caggact---ataccaatccaa-ggat-aa-aaaa--ctcatga-tcgcagt--ttatgttgat-gact-gtgtgatcgc-agcaa---gtgatgaac--aaagatt-agatgatttta-taagcaat-tt-agaaaaca--cctttgagct-aaaaattact--ggtactctaat-agatgat-atattggatacagacatctta-gggatggat--ttgatatataacaaaaaaact---tggtacggttgatttaacgt-taaaatcattcatagaaa-aaatggct-gagaagtat-atagaggaatt-g-gataaggttag-aaaaagttcaa--ttccacata-catcaat-ataca-ggattgat-cccaaaaaagg----gaga-actaaaaatgaccgaaaagga--atataaagacggtgtgtt-gaaattacaaca-actactaggagaactta------actatg-ttaggtacaa--gtgtag-atacg-atgtt--gaatttgcggt---taagaaagtag-ctagattagttaa-cttccctc---atgaacaggta--ttctacatga-tttacaaa-atcatacaatatct--agtacaacat-gcgaatattggaatacactatgatagagacctcaacaaagat-aagaaaatcaccac---tatc-acagatgc--atcagttgg---aacagaata-cgatgcaca-atcaa-gaattggagtt-ataatttggta-tgg-aaagaatattt---tcaatgtat-actcaaataaaagcaccaacaagtgtgt---atcct--caaccg-aagcggaacttcatgc--tatcta-tgaaggttatgcaga-ctcagaaaccctgaaa--gcaaccttaacag-aactt-ggagaag-----gaaaaaataaagaacttac------aatgattactgattc-aaaaccag---ctatcgaaggctt-acaacggag-ctatctgcaacc-caaacagaagtt--cacatggat-aaaaaccgaaataat-taaagagaaacta-----aaagagaagattataaaactaataaaaatc--------aatggtaaagacaatatag-cagattt-actcaca-aaaccagtatcaat----ttctgatttc-gataggtttattaaagtact--gaataatcagataacaccacaggata-ttttggcctc-agcgga-ctattga
>ebe_MSH-604_f363-_TSU4|SKCP01000011.1|169636-175662
atggcga-ccccagtga---ggg-atgacacaag-atat----------------------------------------------------------------------------------------------------------------------------------------------------------------------------------------------------------------------------------------------------------------------------------------------------------------------------------gtta--ctgacga-caacatttct---aacctg-gttcaat-caaaagt-caaatttc-------------------------aaaaatcta-----gtattgatatttcc---gtt-aaaaa--caaactaaggaatcaaactc-aaatcgattt--gaaaacgtat----------------gaaagattctt-acacagatt-aaccact-aaaaaga-ataaaattacaaatgaggc-tgaagaggatgatgatatttcaaatctcgaccttttaa-ttgaagta-gatgaaaa-aa--t--cgaaaaaactaat-aatataat----------tcttaggt--tac-aaga-aaagttagaatcg-attgaattagataa-aga-tgctaagaag-ttacacgaaagaaatg-attccactgga-acatatta--cttattcgatactctta---ccttaaaaaac-aggaaatattatcctaaggattgga---ttttcaag----ca-taagatg--aataa-aattg-gagat-attcctgtc-ttttt------gaacagcttt-caacaattcattgaa-aagtac--gaattcg---------------ataatattttt--gaacctca--aatacaa--aacatcg-at-cctcgtg--aaaacgaaatcttgtgtaagattatcaaag-aaggtttc--catgaaag-tcctgatataa---tgaacattaacacagttgaca-tctttagaatcatt---cgtgattt-aaa-aaaaaaatacacaagc-ttttttggcaga-gattta--agacta---aaggcttgggaaaaagtgtttgtgga--tacaa-cttgtaagaata-ctgacctattga--tgaatga----acttc-aaaagttagtatta-atgg-aaaatgga-tcctttcaaaatgttgtcaagactgt----ccaaatct--ca--cacattttagaagaagcaattct-tggaac----cttaca--tgaatc---gttgagaaatccgg----ttaagcaacg--tttac-acatctac-tcaattgatgaa-aatgagagagt-cgaagaagtt---ctaatca----ata-tcgtaattgaaacagtaatg----gacttgag-ttcaacagatttgtattatccag---aaagaaattgcaagtactgt-aaatcgg-aattccacgg-ctc--ggta-aactgt-agaaagaaactaacca-gagaactt--aggcctatcacg-cccagctactc--aaaaggttattattcg---caa-ggttcaaccc--aaaagaatacactaaaa----------ctggcac-aaaccttga-cagagccgtt--aaaaag------ctaaagaagaagaac-aaa-aagggtccaaac--agaaacctagtca-ttattgata-ctgggtcaggcgtcaacatta-cgaataacaagagat---tattacatgagt--atgaggaca-----acaaagaaaac-ataaga----ttctttggtattgg----aaaaacaatt--cagttcc--cgtta--aaggatcaggatacat-aaaaata--aa---------aagta-acacaaatg--atgatta-cttattaa------ctcattatgttcc---tgaggaggaaactacc-attat-cagtggcta-tgagt---tagct-aaa-gaaac-cgatc--ttg-tcttaaac-aaaaactactccacgtt-ggaaaacaaggaaat-gaacattaagactcatgtaaaagat-gggatcattc-atgta-a-aaatggac-gatttaatt---gatcatcctgc-atatgattt-taaaatcaat--gcaat-acaac--ctactt-ct---aa--aaaa-atta--gactgaagcc-aaaaa--ttataa-gcttaaaagatgctcat-aaacgaatgggac-atacaggag--ttcaacaaattg---aaaactccattaaacatagtcattac--gaagaaa-gtattgacttaatt-aaagaaccaaat-gaa-ttttggtgc-gaaacttgt---aaagtttca---aaaaccacgaga-aggaacca---ttatgc-tggatc-tatg---aacgaaca--cagtatcgatca--ag-aacc---tggttca-----tcgtgg---tgcat----ggatat----ctttgg-tccagt-atcgaa-ctcgaactc-ggatacg-aaaaga---tacatgtttatcatggt-tgataacaatac-aagatattg-tatgacct-cca--cacattttaat-aaaaat---gctgaaa-ctatcttag-ctcagatcaa-gaagaata-ttcagtatg---tggaaactcagtttgacaga-aaagtcag-aaa--aatcaa-----ttcaga-tcaaggaact-gaattcac-aaatgatcagatagc-agaata-ttttgtttc-aaaaggaattcatcata-ttt---tttccgctacacaagatcatgctgccaatg-gaagagcagaaagaca-catcagaac--cattg-ttact-gatgcaacaacctt--gttaaaacatag-taacttgcgtattaaa-ttttgggagta---tgcagtaaca-tctgccac--caatgta--cgcaattgtttagaaaac-aaagccac-aggt-caactgccacta-----aaggcgatct---ctagccaacc--tgttaaa----gtgagattca---------tgtcc-ttctt---accattcggag-aacaa-ggaataa-tttggaatcataatcac-aacaaactaaaacctt--cagga----ctccgtgcca-taatatt-atgca-aagaccctaata--gtcacggatacaaa-ttttttgta-ccatctctt-aaaaaaattgtcacttctgataat---tacacaatt-ccagacta--tgcagtg-gaccca---atattaaggaacaccc--agaacatat--acctagat-gatcga----agtagatcaga-taccttcaataagacag-aaaactcag-atgcagtttcaaggttatatg-atgcatt--ggaaaattac-gaagatgatc--ataaaca-agttacactacttacag--acttgttc-accac-agaagaattagctcaaa-tcg-aaac--taatgctaaat-----atccgtct-cctagt-gataatctag---aaggaaattt----agactac-gtcttctcc--aacaca-gaagaatct-------------------------------------gacgaagatgaatacg--atc--------------------atgt-aaa-aaacatgga-tgtagatt-cag--aacttcaacc-aaaa-gaaaagattagtact-gaaagcgaacaaa-acaaaat-aaataaat----caagtaacactgatg--aggattt---tta-cgatg-aaaatgtttatagaattccc--acggcaatacaagaaa-accttgttggaagt-cagaaaactttaaacatcaataa-tgaggata----atattgctagcagaatgcaaagg-aatatcagt-ggaaatcaaa--taaactac-aaagaattatca--gatgatgagaacggttgtagctcctatgattctacaaatg--act-ctgttacagttgcaagc-aaaaaggataa-ttta-acagatgataaaatattacaatcacagc--aagaattag---t------caaaaatattagtgatcc-ag---------aagtattacct-------gaacgcatgagcatt-aaaaa-at-atgt-ggagtctaaaaattcagataataaaa--cctcaca-aggcgtagaggttca-acctgaatcaat----tatcacatcactaagt-gataatgat-attcataa-tgataacttttc-aac-------------------tg-----acaaagaaagtcatcac-ctg-cccc-tggtt-gtaaacg--ttatg-gacaa-ta-ctgaccaaa----catatga-taaaccaaacaaggcagaaagcaaaaacaactc---------------------tgat-acaagtgt-ctcaccgaaaggtaa-tattaaagagttaggacaatt--ggtagagagcagc--aaagtgg-aaaccccaaatgccacactagaatcatcagc----gataacagatgaaacgattgagatagaa-aacccagca-gtaaac-aaagctggattcttaaat-aaaacgttcaattc-tcttaataag----------aaaaggaagcgaccttct-gaaaacaagactcc-ctttaatgacat-agttgaaagagataataa----acgtca-aag-aaaaaatataa--tcaaac-tactt-ccggataacac--agaaacaagtt--ctgcacc-gagaattaaaaccatctactacaatg-aagctatttc---cagaaatgctgacct-caaag-aaaaaca-tgctt---ataaagaggca--tacagg--aaggaatta-caaaatct-caaggatatgaaggt---attcgacgtcgatgtcaa-ata--caaca-gatctgatgt-tcctagtaattt-aataattccgacaaat-acaatttt--ctcaaag-aagagaaat--ggtattta---taaagca-agaattgtttgtagagg-----cgata-tccagacg-ccagaca-cgta--taatgtt-attgg--aaca-gaatc--cctgaat--cataaccacattaaaata-----tttctgat-gattgc------aaacaa-taggaacatgttcat--gaagacattagatatt-aaccatgcgt--tcctatatgctaaatt----agaagaag-acatatac-attccaca---cccacatgac-aggagatgc-gttgttaaact-agataa-agcgtt---atatggtct--caagcagagt-cct-aaagaatggaa--cgaccatctta-gacg-atatttaaat-agtgttggactaaaagata-acacttatactc-caggact---ataccaatccaa-ggat-aa-aaaa--ctcatga-tcgcagt--ttatgttgat-gact-gtgtgattgc-agcaa---gtgatgaac--aaagatt-agatgatttta-taagcaat-tt-agaaaaca--cctttgagca-aaaaattact--ggtactctaat-agatgat-atattggatacagacatctta-gggatggat--ttgatctataac-aaaaaact---tggtacggttgatttaacgt-taaaatcattcatagaaa-aaatggct-gagaagtat-atagaggaatt-g-gataaggttag-aaaaagttcaa--ttccacata-catcaat-ataca-ggattgat-ccc-aaaaagg----gaga-actaaaaatgacagaaaagga--atataaagacggtgtgtt-gaaattacaaca-actactaggagaactta------actatg-ttaggtacaa--gtgtag-atacg-atgtt--gaatttgcggt---taagaaagtag-ctagattagttaa-cttccctc---atgaacaggta--ttctacatga-tttacaaa-atcatacaatatct--agtacaacat-gcgaatattggaatacactatgatagagacctcaacaaagat-aagaaaatcaccac---tatc-acagatgc--atcagttgg---aacagaata-cgatgcaca-atcaa-gaattggagtt-ataatttggta-tgg-aaagaatattt---tcaatgtat-actcaaataaaagcaccaacaagtgtgt---atcct--caaccg-aagcggaacttcatgc--tatcta-tgaaggttatgcaga-ctcagaaaccctgaaa--gcaaccttaacag-aactt-ggagaag-----gaaaaaataaagaacttac------aatgattactgattc-aaaaccag---ctatcgaaggctt-acaacggag-ctatctgcaacc-caaacagaagtt--cacatggat-aaaaaccgaaataat-taaagagaaacta-----aaagagaagattataaaactaataaaaatc--------aatggtaaagacaatatag-cagattt-actcaca-aaaccagtatcaat----ttctgatttc-gataggtttattaaagtatt--gaataatcagataacaccacaggata-ttttggcctc-agcgga-ctattga
>ebe_R23_f96+_TSU4|SKCM01000006.1|636409-642431
atggcga-ccccagtga---ggg-atgacacaag-atat----------------------------------------------------------------------------------------------------------------------------------------------------------------------------------------------------------------------------------------------------------------------------------------------------------------------------------gtta--ctgacga-caacatttct---aacctg-gttcaat-caaaagt-caaatttc-------------------------aaaaatcta-----gtattgatatttcc---gtt-aaaaa--caaactaaggaatcaaactc-aaatcgattt--gaaaacgtat----------------gaaagattctt-acacagatt-aaccact-aaaaaga-ataaaattacaaatgaggc-tgaagaggatgatgatatttcaaatctcgaccttttaa-ttgaagta-gatg-aaa-aa--t--cgaaaaaactaat-aatataat----------tcttaggt--tac-aaga-aaagttagaatcg-attgaattagataa-aga-tgctaagaag-ttacacgaaagaaatg-attccactgga-acatatta--cttattcgatactctta---cctt-aaaaac-aggaaatattatcctaaggattgga---ttttcaag----ca-taagatg--aataa-aattg-gagat-attcctgtc--tttt------gaacagcttt-caacaattcattgaa-aagtac--gaattcg---------------ataata-tttt--gaacctca--aatacaa--aacatcg-at-cctcgtg--aaaacgaaatcttgtgtaagattatcaaag-aaggtttc--catgaaag-tcctgatataa---tgaacattaacacagttgaca-tttttagaatcatt---cgtgattt-aaa-gaaaaaatacacaagc-ttttttggcaga-gattta--agacta---aaggcttgggaaaaagtgtttgtgga--tacaa-cttgtaagaata-ctgacctattga--tgaatga----acttc-aaaagttagtatta-atggaaaaatgga-tcctttcaaaatgttgtcaagactgt----ccaaatctcaca--cacattttagaagaagcaattct-tggaac----cttaca--tgaatc---gttgagaaatccgg----ttaagcaacg--tttac-acatctac-tcaattgatgaa-aatgagagagt-cgaagaagtt---ctaatca----ata-tcgtaattgaaacagtaatg----gacttgag-ttcaacagatttgtattatccag---aaagaaattgcaagtactgt-aaatcgg-aattccacgg-ctc--ggta-aactgt-agaaagaaactaacca-gagaactt--aggcctatcacg-cccagctactc--aaaaggttattattcg---caa-ggttcaaccc-aaaaagaatacactaaaa----------ctggcac-aaaccttga-cagagccgtt-aaaaaag------ctaaagaagaagaac-aaa-aagggtccaaac--agaaacctagtca-ttattgata-ctgggtcaggcgtcaacatta-cgaataacaagagat---tattacatgagt--atgaggaca-----acaaagaaaac-ataaga----ttctttggtattgg----aaaaacaatt--cagttcc--cgtta--aaggatcaggatacat-aaaaat---aa---------aagta-acacaaatg--atgatta-cttattaa------ctcattatgttcc---tgaggaggaaactacc-attat-cagtggcta-tgagt---tagct-aaa-gaaac-cgatc--ttg-tcttaaac-aaaaactactccacgtt-ggaaaacaaggaaat-gaacattaagactcatgtaaaagat-gggattattc-atgta-a-aaatggac-gatttaatt---gatcatcctgc-atatgattt-taaaatcaat--gcaat-acaac--ctactt-ct---aa--aaaa-atta--gactgaagcc-aaaaa--ttataa-gcttaaaagatgctcat-aaacgaatgggac-atacaggag--ttcaacaaattg---aaaactccattaaacatagtcattac--gaagaaa-gtattgatttaatt-aaagaaccaaat-gaa-ttttggtgc-gaaacttgt---aaagtttc----aaaaccacgaga-aggaacca---ttatgc-tggatc-tatg---aacgaaca--cagtatcgatca--ag-aacc---tggttca-----tcgtgg---tgcat----ggatat----ctttgg-tccagt-atcgaa-ctcgaactc-ggatacg-aaaaga---tacatgtttatcatggt-tgataacaatac-aagatattg-tatgacct-cca--cacattttaat-aaaaat---gctgaaa-ctatcttag-ctcagatcaa-gaagaata-ttcagtatg---tggaaactcaatttgacaga-aaagtcag-aaa--aatcaa-----ttcaga-tcaaggaact-gaattcac-aaatgatcagatagc-agaata-ttttgtttc-aaaaggaattcatcata--tt---tttccgctacacaagatcatgctgccaatg-gaagagcagaaagaca-catcagaac--catcg-ttact-gatgcaacaacctt--gttaaaacatag-taacttgcgtattaaa-ttttgggagta---tgcagtaaca-tctgccac--caatgta--cgcaattgtttagaaaac-aaagccac-aggt-caactgccacta-----aaggcgatct---ctagccaacc--tgttaaa----gtgagattca---------tgtcc-ttctt---accattcggag-aacaa-ggaataa-tttggaatcataatcac-aacaaactaaaacctt--cagga----ctccgtgcca-taatatt-atgca-aagaccctaata--gtcacggatacaaa-ttttttgta-ccatctctt--aaaaaattgtcacttctgataat---tacacaatt-ccagacta--tgcagtg-gaccca---atattaaggaacaccc--agaacatat--acctagat-gatcga----agtagatcaga-taccttcaataagacag-aaaactcag-atgcagtttcaaggttatatg-atgcatt--ggaaaattac-gaagatgatc--ataaaca-agttacactacttacag--acttgttc-accac-agaagaattagctcaaa-tcg-aaac--taatgctaaat-----atccgtct-cctagt-gataatctag---aaggaaattt----agactac-gtcttctcc--aacaca-gaagaatct-------------------------------------gaggaagatgaatacg--atc--------------------atgtaaaa-aaacatgga-tgtagatt-cag--aacttcaacc-aaaa-gaaaagattagtact-gaaagcgaacaaa-acaaaat-aaataaat----caagtaacactgatg--aggattt---tta-cgatg-aaaatgtttatagaattccc--acggcaatacaagaaa-accttgttggaagt-cagaaaactttaaacatcaataa-tgaggata----atattgctagcagaatgcaaagg-aatatcagt-ggaaatcaaa--taaactac-aaagaattatca--gatgatgagaacggttgtagctcctatgattctacaaatg--act-ctgttacagttgcaagc-aaaaaggataa-ttta-acagatgataaaatattacaatcacagc--aagaattag---t------caaaaatattagtgatcc-ag---------aagtattacct-------gaacgcatgagcatt-aaaaa-at-atgt-ggagtctaaaaattcagataataaaa--cctcaca-aggcgtagaggttca-acctgaatcaat----tatcacatcactaagt-gataatgat-attcataa-tgataacttttc-aac-------------------tg-----acaaagaaagtcatcac-ctg-cccc-tggtt-gtaaacg--ttatg-gacaa-ta-ctgaccaaa----caaatga-taaaccaaacaaggcagaaagcaaaaacaactc---------------------tgat-acaagtgt-ctcaccgaaaggtaa-tattaaagagttaggacaatt--ggtagagagcagc--aaagtgg-aaaccccaaataccacactagaatcatcagc----gataacagatgaaacgattgagatagaa-aactcagca-gtaaat-aaagctggattcttaaat-aaaacgttcaattc-tcttaataag----------aaaaggaagcgaccttct-gaaaacaagactcc-ctttaatgacat-agttgaaagagataataa----acgtca-aag--aaaaatataa--tcaaac-tactt-ccggataacac--agaaacaagtt--ctgcacc-gagaattaaaaccatctactacaatg-aagctatttc---cagaaatgctgacct-caaag-aaaaaca-tgctt---ataaagaggca--tacagg--aaggaatta-caaaatct-caaggatatgaaggt---attcgacgtcgatgtcaa-ata--caaca-gatctgatgt-tcctagtaattt-aataattccgacgaat-acaatttt--ctcaaag-aaaagaaat--ggtattta---taaagca-agaattgtttgtagagg-----tgata-tccagacg-ccagaca-cgta--taatgtt-attgg--aaca-gaatc--cctgaat--cataaccacattaaaata-----tttctgat-gattgc------aaacaa-taggaacatgttcat--gaagacattagatatt-aaccatgcgt--tcctatatgctaaatt----agaagaag-acatatac-attccaca---cccacatgac-aggagatgc-gttgttaaact-agataa-agcgtt---atatggtct--caagcagagt-cct-aaagaatggaa--cgaccatctta-gacg-atatttaaat-agtgttggactaaaagata-acacttatactc-caggact---ataccaatccaa-ggat-aa-aaaa--ctcatga-tcgcagt--ttatgttgat-gact-gtgtgatcgc-agcaa---gtgatgaac--aaagatt-agatgatttta-taagcaat-tt-agaaaaca--cctttgagct-aaaaattact--ggtactctaat-agatgat-atattggatacagacatctta-gggatggat--ttgatatataac-aaaaaact---tggtacggttgatttaacgt-taaaatcattcatagaaa-aaatggct-gagaagtat-atagaggaatt-g-gataaggttag-aaaaagttcaa--ttccacata-catcaat-ataca-ggattgat-ccc--aaaagg----gaga-actaaaaatgaccgaaaagga--atataaagacggtgtgtt-gaaattacaaca-actactaggagaactta------actatg-ttaggtacaa--gtgtag-atacg-atgtt--gaatttgcggt---taagaaagtag-ctagattagttaa-cttccctc---atgaacaggta--ttctacatga-tttacaaa-atcatacaatatct--agtacaacat-gcgaatattggaatacactatgatagagacctcaacaaagat-aagaaaatcactac---tatc-acagatgc--atcagttgg---aacagaata-cgatgcaca-atcaa-gaattggagtt-ataatttggta-tgg-aaagaatattt---tcaatgtat-actcaaataaaagcaccaacaagtgtgt---atcct--caaccg-aagcggaacttcatgc--tatcta-tgaaggttatgcaga-ctcagaaaccctgaaa--gcaaccttaacag-aactt-ggagaag-----gaaaaaataaagaacttac------aatgattactgattc-aaaaccag---ctatcgaaggctt-aaaacggag-ctatctgcaacc-caaacagaagtt--cacatggat-aaaaaccgaaataat-taaagagaaacta-----aaagagaagattataaaactaataaaaatc--------aatggtaaagacaatatag-cagattt-actcaca-aaaccagtatcaat----ttctgatttc-gataggtttattaaagtatt--gaataatcagataacaccacaggata-ttttggcctc-agcgga-ctattga
>ebe_R23_f109-_TSU4|SKCM01000006.1|864874-870899
atggcga-ccccagtga---ggg-atgacacaag-atat----------------------------------------------------------------------------------------------------------------------------------------------------------------------------------------------------------------------------------------------------------------------------------------------------------------------------------gtta--ctgacga-caacatttct---aacctg-gttcaat-caaaagt-caaatttc-------------------------aaaaatcta-----gtattgatatttcc---gtt-aaaaa--caaactaaggaatcaaactc-aaatcgattt--gaaaacgtat----------------gaaagattctt-acacagatt-aaccact-aaaaaga-ataaaattacaaatgaggc-tgaagaggatgatgatatttcaaatctcgaccttttaa-ttgaagta-gatgaaaa-aa--t--cgaaaaaactaat-aatataat----------tcttaggt--tac-aaga-aaagttagaatcg-attgaattagataa-aga-tgctaagaag-ttacacgaaagaaatg-attccactgga-acatatta--cttattcgatactctta---ccttaaaaaac-aggaaatattatcctaaggattgga---ttttcaag----ca-taagatg--aataa-aattg-gagat-attcctgtctttttt------gaacagcttt-caacaattcattgaa-aagtac--gaattcg---------------ataatattttt--gaacatca--aatacaa--aacatcg-at-cctcgtg--aaaacgaaatcttgtgtaagattatcaaag-aaggtttc--catgaaag-tcctgatataa---tgaacattaacacagttgaca-tctttagaatcatt---cgtgattt-aaaagaaaaaatacacaagc-ttttttggcaga-gattta--agacta---aaggcttgggaaaaagtgtttgtgga--tacaa-cttgtaagaata-ctgacctattga--tgaatga----acttc-aaaagttagtatta-atggaaaaatgga-tcctttcaaaatgttgtcaagactgt----ccaaatctcaca--cacattttagaagaagcaattct-tggaac----cttaca--tgaatc---gttgagaaatccgg----ttaagcaacg--tttac-acatctac-tcaattgatgaa-aatgagagagt-cgaagaagtt---ctaatca----ata-tcgtaattgaaacagtaatg----gacttgag-ttcaacagatttgtattatccag---aaagaaattgcaagtactgt-aaatcgg-aattccacgg-ctc--ggta-aactgt-agaaagaaactaacca-gagaactt--aggcctatcacg-cccagctactc--aaaaggttattattcg---caa-ggttcaaccc-aaaaagaatacactaaaa----------ctggcac-aaaccttga-cagagccgtt-aaaaaag------ctaaagaagaagaac-aaa-aagggtccaaac--agaaacctagtca-ttattgata-ctgggtcaggcgtcaacatta-cgaataacaagagat---tattacatgagt--atgaggaca-----acaaagaaaac-ataaga----ttctttggtattgg-a--aaaaacaatt--cagttcc--cgtta--aaggatcaggatacat-aaaaata--aa---------aagta-acacaaatg--atgatta-cttattaa------ctcattatgttcc---tgaggaggaaactacc-attat-cagtggcta-tgagt---tagct-aaa-gaaac-cgatc--ttg-tcttaaac-aaaaactactccacgtt-ggaaaacaaggaaat-gaacattaagactcatgtaaaagat-gggattattc-atgta-a-aaatggac-gatttaatt---gatcatcctgc-atatgattt-taaaatcaat--gcaat-acaac--ctactt-ct---aa--aaaa-atta--gactgaagcc-aaaaa--ttataa-gcttaaaagatgctcat-aaacgaatgggac-atacaggag--ttcaacaaattg---aaaactccattaaacatagtcattac--gaagaaa-gtattgatttaatt-aaagaaccaaat-gaa-ttttggtgc-gaaacttgt---aaagtttca---aaaaccacgaga-aggaacca---ttatgc-tggatc-tatg---aacgaaca--cagtatcgatca--ag-aacc---tggttca-----tcgtgg---tgcat----ggatat----ctttgg-tccagt-atcgaa-ctcgaactc-ggatacg-aaaaga---tacatgtttatcatggt-tgataacaatac-aagatattg-tatgacct-cca--cacattttaat-aaaaat---gctgaaa-ctatcttag-ctcagatcaa-gaagaata-ttcagtatg---tggaaactcaatttgacaga-aaagtcag-aaa--aatcaa-----ttcaga-tcaaggaact-gaattcac-aaatgatcagatagc-agaata-ttttgtttc-aaaaggaattcatcata-ttt---tttccgctacacaagatcatgctgccaatg-gaagagcagaaagaca-catcagaac--catcg-ttact-gatgcaacaacctt--gttaaaacatag-taacttgcgtattaaa-ttttgggagta---tgcagtaaca-tctgccac--caatgta--cgcaattgtttagaaaac-aaagccac-aggt-caactgccacta-----aaggcgatct---ctagccaacc--tgttaaa----gtgagattca---------tgtcc-ttctt---accattcggag-aacaa-ggaataa-tttggaatcataatcac-aacaaactaaaacctt--cagga----ctccgtgcca-taatatt-atgca-aagaccctaata--gtcacggatacaaa--tttttgta-ccatctctt--aaaaaattgtcacttctgataat---tacacaatt-ccagacta--tgcagtg-gaccca---atattaaggaacaccc--agaacatat--acctagat-gatcga----agtagatcaga-taccttcaataagacag-aaaactcag-atgcagtttcaaggttatatg-atgcatt--ggaaaattac-gaagatgatc--ataaaca-agttacactacttacag--acttgttc-accac-agaagaattagctcaaa-tcg-aaac--taatgctaaat-----atccgtct-cctagt-gataatctag---aaggaaattt----agactac-gtcttctcc--aacaca-gaagaatct-------------------------------------gaggaagatgaatacg--atc--------------------atgt--aa-aaacatgga-tgtagatt-cag--aacttcaacc-aaaa-gaaaagattagtact-gaaagcgaacaaa-acaaaat-aaataaat----caagtaacactgatg--aggattt---tta-cgatg-aaaatgtttatagaattccc--acggcaatacaagaaa-accttgttggaagt-cagaaaactttaaacatcaataa-tgaggata----atattgctagcagaatgcaaagg-aatatcagt-ggaaatcaaa--taaactac-aaagaattatca--gatgatgagaacggttgtagctcctatgattctacaaatg--act-ctgttacagttgcaagc--aaaaggataa-ttta-acagatgataaaatattacaatcacagc--aagaattag---t------caaaaatattagtgatcc-ag---------aagtattacct-------gaacgcatgagcatt--aaaa-at-atgt-ggagtctaaaaattcagataataaaa--cctcaca-aggcgtagaggttca-acctgaatcaat----tatcacatcactaagt-gataatgat-attcataa-tgataacttttc-aac-------------------tg-----acaaagaaagtcatcac-ctg-cccc-tggtt-gtaaacg--ttatg-gacaa-ta-ctgaccaaa----caaatga-taaaccaaacaaggcagaaagcaaaaacaactc---------------------tgat-acaagtgt-ctcaccgaaaggtaa-tattaaagagttaggacaatt--ggtagagagcagc--aaagtgg-aaaccccaaataccacactagaatcatcagc----gataacagatgaaacgattgagatagaa-aactcagca-gtaaat-aaagctggattcttaaat-aaaacgttcaattc-tcttaataag----------aaaaggaagcgaccttct-gaaaacaagactcc-ctttaatgacat-agttgaaagagataataa----acgtca-aag--aaaaatataa--tcaaac-tactt-ccggataacac--agaaacaagtt--ctgcacc-gagaattaaaaccatctactacaatg-aagctatttc---cagaaatgctgacct-caaag-aaaaaca-tgctt---ataaagaggca--tacagg--aaggaatta-caaaatct-caaggatatgaaggt---attcgacgtcgatgtcaa-ata--caaca-gatctgatgt-tcctagtaattt-aataattccgacgaat-acaatttt--ctcaaag-aaaagaaat--ggtattta---taaagca-agaattgtttgtagagg-----tgata-tccagacg-ccagaca-cgta--taatgtt-attgg--aaca-gaatc--cctgaat--cataaccacattaaaata-----tttctgat-gattgc------aaacaa-taggaacatgttcat--gaagacattagatatt-aaccatgcgt--tcctatatgctaaatt----agaagaag-acatatac-attccaca---cccacatgac-aggagatgc-gttgttaaact-agataa-agcgtt---atatggtct--caagcagagt-cct-aaagaatggaa--cgaccatctta-gacg-atatttaaat-agtgttggactaaaagata-acacttatactc-caggact---ataccaatccaa-ggat-aa-aaaa--ctcatga-tcgcagt--ttatgttgat-gact-gtgtgatcgc-agcaa---gtgatgaac--aaagatt-agatgatttta-taagcaat-tt-agaaaaca--cctttgagct-aaaaattact--ggtactctaat-agatgat-atattggatacagacatctta-gggatggat--ttgatatataac--aaaaact---tggtacggttgatttaacgt-taaaatcattcatag-aa-aaatggct-gagaagtat-atagaggaatt-g-gataaggttag-aaaaagttcaa--ttccacata-catcaat-ataca-ggattgat-ccc--aaaagg----gaga-actaaaaatgaccgaaaagga--atataaagacggtgtgtt-gaaattacaaca-actactaggagaactta------actatg-ttaggtacaa--gtgtag-atacg-atgtt--gaatttgcggt---taagaaagtag-ctagattagttaa-cttccctc---atgaacaggta--ttctacatga-tttacaaa-atcatacaatatct--agtacaacat-gcgaatattggaatacactatgatagagacctcaacaaagat-aagaaaatcactac---tatc-acagatgc--atcagttgg---aacagaata-cgatgcaca-atcaa-gaattggagtt-ataatttggta-tgg-aaagaatattt---tcaatgtat-actcaaataaaagcaccaacaagtgtgt---atcct--caaccg-aagcggaacttcatgc--tatcta-tgaaggttatgcaga-ctcagaaaccctgaaa--gcaaccttaacag-aactt-ggagaag-----gaaaaaataaagaacttac------aatgattactgattc-aaaaccag---ctatcgaaggctt-aaaacggag-ctatctgcaacc-caaacagaagtt--cacatggat-aaaaaccgaaataat-taaagagaaacta-----aaagagaagattataaaactaataaaaatc--------aatggtaaagacaatatag-cagattt-actcaca-aaaccagtatcaat----ttctgatttc-gataggtttattaaagtatt--gaataatcagataacaccacaggata-ttttggcctc-agcgga-ctattga
>ebe_R23_f467-_TSU4|SKCM01000016.1|110577-116610
atggcga-ccccagtga---ggg-atgacacaag-atat----------------------------------------------------------------------------------------------------------------------------------------------------------------------------------------------------------------------------------------------------------------------------------------------------------------------------------gtta--ctgacga-caacatttct---aacctg-gttcaat-caaaagt-caaatttc-------------------------aaaaatcta-----gtattgatatttcc---gtt-aaaaa--caaactaaggaatcaaactc-aaatcgattt--gaaaacgtat----------------gaaagattctt-acacagatt-aaccact-aaaaaga-ataaaattacaaatgaggc-tgaagaggatgatgatatttcaaatctcgaccttttaa-ttgaagta-gatgaaaa-aa--t--cgaaaaaactaat-aatataat----------tcttaggt--tac-aaga-aaagttagaatcg-attgaattagataa-aga-tgctaagaag-ttacacgaaagaaatg-attccactgga-acatatta--cttattcgatactctta---ccttaaaaaac-aggaaatattatcctaaggattgga---ttttcaag----ca-taagatg--aataa-aattg-gagat-attcctgtc-ttttt------gaacagcttt-caacaattcattgaa-aagtac--gaattcg---------------ataatattttt--gaacctca--aatacaa--aacatcg-at-cctcgtg--aaaacgaaatcttgtgtaagattatcaaag-aaggtttc--catgaaag-tcctgatataa---tgaacattaacacagttgaca-tttttagaatcatt---cgtgattt-aaa-gaaaaaatacacaagctttttttggcaga-gattta--agacta---aaggcttgggaaaaagtgtttgtgga--tacaa-cttgtaagaata-ctgacctattga--tgaatga----acttc-aaaagttagtatta-atggaaaaatgga-tcctttcaaaatgttgtcaagactgt----ccaaatctcaca--cacattttagaagaagcaattct-tggaac----cttaca--tgaatc---gttgagaaatccgg----ttaagcaacg--tttac-acatctac-tcaattgatgaa-aatgagagagt-cgaagaagtt---ctaatca----ata-tcgtaattgaaacagtaatg----gacttgag-ttcaacagatttgtattatccag---aaagaaattgcaagtactgt-aaatcgg-aattccacgg-ctc--ggta-aactgt-agaaagaaactaacca-gagaactt--aggcctatcacg-cccagctactc--aaaaggttattattcg---caa-ggttcaaccc-aaaaagaatacactaaaa----------ctggcac-aaaccttga-cagagccgtt-aaaaaag------ctaaagaagaagaac-aaa-aagggtccaaac--agaaacctagtca-ttattgata-ctgggtcaggcgtcaacatta-cgaataacaagagat---tattacatgagt--atgaggaca-----acaaagaaaac-ataaga----ttctttggtattgg-a--aaaaacaatt--cagttcc--cgtta--aaggatcaggatacat-aaaaata--aa---------aagta-acacaaatg--atgatta-cttattaa------ctcattatgttcc---tgaggaggaaactacc-attat-cagtggcta-tgagt---tagct-aaa-gaaac-cgatc--ttg-tcttaaac-aaaaactactccacgtt-ggaaaacaaggaaat-gaacattaagactcatgtaaaagat-gggattattc-atgta-a-aaatggac-gatttaatt---gatcatcctgc-atatgattt-taaaatcaat--gcaat-acaac--ctactt-ct---aa--aaaa-atta--gactgaagcc-aaaaa--ttataa-gctt-aaagatgctcat-aaacgaatgggac-atacaggag--ttcaacaaattg---aaaactccattaaacatagtcattac--gaagaaa-gtattgatttaatt-aaagaaccaaat-gaa-ttttggtgc-gaaacttgt---aaagtttca---aaaaccacgaga-aggaacca---ttatgc-tggatc-tatg---aacgaaca--cagtatcgatca--ag-aacc---tggttca-----tcgtgg---tgcat----ggatat----ctttgg-tccagt-atcgaa-ctcgaactc-ggatacg-aaaaga---tacatgtttatcatggt-tgataacaatac-aagatattg-tatgacct-cca--cacattttaat-aaaaat---gctgaaa-ctatcttag-ctcagatcaa-gaagaata-ttcagtatg---tggaaactcaatttgacaga-aaagtcag-aaa--aatcaa-----ttcaga-tcaaggaact-gaattcac-aaatgatcagatagc-agaata-ttttgtttc-aaaaggaattcatcatatttt---tttccgctacacaagatcatgctgccaatg-gaagagcagaaagaca-catcagaac--catcg-ttact-gatgcaacaacctt--gttaaaacatag-taacttgcgtattaaa-ttttgggagta---tgcagtaaca-tctgccac--caatgta--cgcaattgtttagaaaac-aaagccac-aggt-caactgccacta-----aaggcgatct---ctagccaacc--tgttaaa----gtgagattca---------tgtcc-ttctt---accattcggag-aacaa-ggaataa-tttggaatcataatcac-aacaaactaaaacctt--cagga----ctccgtgcca-taatatt-atgca-aagaccctaata--gtcacggatacaaatttttttgta-ccatctctt-aaaaaaattgtcacttctgataat---tacacaatt-ccagacta--tgcagtg-gaccca---atattaaggaacaccc--agaacatat--acctagat-gatcga----agtagatcaga-taccttcaataagacag-aaaactcag-atgcagtttcaaggttatatg-atgcatt--ggaaaattac-gaagatgatc--ataaaca-agttacactacttacag--acttgttc-accac-agaagaattagctcaaa-tcg-aaac--taatgctaaat-----atccgtct-cctagt-gataatctag---aaggaaattt----agactac-gtcttctcc--aacaca-gaagaatct-------------------------------------gaggaagatgaatacg--atc--------------------atgt-aaa-aaacatgga-tgtagatt-cag--aacttcaacc-aaaa-gaaaagattagtact-gaaagcgaacaaa-acaaaat-aaataaat----caagtaacactgatg--aggattt---tta-cgatg-aaaatgtttatagaattccc--acggcaatacaagaaa-accttgttggaagt-cagaaaactttaaacatcaataa-tgaggata----atattgctagcagaatgcaaagg-aatatcagt-ggaaatcaaa--taaactac-aaagaattatca--gatgatgagaacggttgtagctcctatgattctacaaatg--act-ctgttacagttgcaagc-aaaaaggataa-ttta-acagatgataaaatattacaatcacagc--aagaattag---t------caaaaatattagtgatcc-ag---------aagtattacct-------gaacgcatgagcatt-aaaaa-at-atgt-ggagtctaaaaattcagataataaaa--cctcaca-aggcgtagaggttca-acctgaatcaat----tatcacatcactaagt-gataatgat-attcataa-tgataacttttc-aac-------------------tg-----acaaagaaagtcatcac-ctg-cccc-tggtt-gtaaacg--ttatg-gacaa-ta-ctgaccaaa----caaatga-taaaccaaacaaggcagaaagcaaaaacaactc---------------------tgat-acaagtgt-ctcaccgaaaggtaa-tattaaagagttaggacaatt--ggtagagagcagc--aaagtgg-aaaccccaaataccacactagaatcatcagc----gataacagatgaaacgattgagatagaa-aactcagca-gtaaat-aaagctggattcttaaat-aaaacgttcaattc-tcttaataag----------aaaaggaagcgaccttct-gaaaacaagactcc-ctttaatgacat-agttgaaagagataataa----acgtca-aag-aaaaaatataa--tcaaac-tactt-ccggataacac--agaaacaagtt--ctgcacc-gagaattaaaaccatctactacaatg-aagctatttc---cagaaatgctgacct-caaag-aaaaaca-tgctt---ataaagaggca--tacagg--aaggaatta-caaaatct-caaggatatgaaggt---attcgacgtcgatgtcaa-ata--caaca-gatctgatgt-tcctagtaattt-aataattccgacgaat-acaatttt--ctcaaag-aaaagaaat--ggtattta---taaagca-agaattgtttgtagagg-----tgata-tccagacg-ccagaca-cgta--taatgtt-attgg--aaca-gaatc--cctgaat--cataaccacattaaaata-----tttctgat-gattgc------aaacaa-taggaacatgttcat--gaagacattagatatt-aaccatgcgt--tcctatatgctaaatt----agaagaag-acatatac-attccaca---cccacatgac-aggagatgc-gttgttaaact-agataa-agcgtt---atatggtct--caagcagagt-cct-aaagaatggaa--cgaccatctta-gacg-atatttaaat-agtgttggactaaaagata-acacttatactc-caggact---ataccaatccaa-ggat-aa-aaaa--ctcatga-tcgcagt--ttatgttgat-gact-gtgtgatcgc-agcaa---gtgatgaac--aaagatt-agatgatttta-taagcaat-tt-agaaaaca--cctttgagct-aaaaattact--ggtactctaat-agatgat-atattggatacagacatctta-gggatggat--ttgatatataac--aaaaact---tggtacggttgatttaacgt-taaaatcattcatagaaa-aaatggct-gagaagtat-atagaggaatt-g-gataaggttag-aaaaagttcaa--ttccacata-catcaat-ataca-ggattgat-ccc-aaaaagg----gaga-actaaaaatgaccgaaaagga--atataaagacggtgtgtt-gaaattacaaca-actactaggagaactta------actatg-ttaggtacaa--gtgtag-atacg-atgtt--gaatttgcggt---taagaaagtag-ctagattagttaa-cttccctc---atgaacaggta--ttctacatga-tttacaaa-atcatacaatatct--agtacaacat-gcgaatattggaatacactatgatagagacctcaacaaagat-aagaaaatcactac---tatc-acagatgc--atcagttgg---aacagaata-cgatgcaca-atcaa-gaattggagtt-ataatttggta-tgg-aaagaatattt---tcaatgtat-actcaaataaaagcaccaacaagtgtgt---atcct--caaccg-aagcggaacttcatgc--tatcta-tgaaggttatgcaga-ctcagaaaccctgaaa--gcaaccttaacag-aactt-ggagaag-----gaaaaaataaagaacttac------aatgattactgattc-aaaaccag---ctatcgaaggctt-aaaacggag-ctatctgcaacc-caaacagaagtt--cacatggat-aaaaaccgaaataat-taaagagaaacta-----aaagagaagattataaaactaataaaaatc--------aatggtaaagacaatatag-cagattt-actcaca-aaaccagtatcaat----ttctgatttc-gataggtttattaaagtatt--gaataatcagataacaccacaggata-ttttggcctc-agcgga-ctattga
>ebe_R23_f516+_TSU4|SKCM01000017.1|707481-713510
atggcga-ccccagtga----gg-atgacacaag-atat----------------------------------------------------------------------------------------------------------------------------------------------------------------------------------------------------------------------------------------------------------------------------------------------------------------------------------gtta--ctgacga-caacatttct---aacctg-gttcaat-caaaagt-caaatttc-------------------------aaaaatcta-----gtattgatatttcc---gtt-aaaaa--caaactaaggaatcaaactc-aaatcgattt--gaaaacgtat----------------gaaagattctt-acacagatt-aaccact-aaaaaga-ataaaattacaaatgaggc-tgaagaggatgatgatatttcaaatctcgaccttttaa-ttgaagta-gatgaaaa-aa--t--cgaaaaaactaat-aatataat----------tcttaggt--tac-aaga-aaagttagaatcg-attgaattagataa-aga-tgctaagaag-ttacacgaaagaaatg-attccactgga-acatatta--cttattcgatactctta---ccttaaaaaac-aggaaatattatcctaaggattgga---ttttcaag----ca-taagatg--aataa-aattg-gagat-attcctgtc-ttttt------gaacagcttt-caacaattcattgaa-aagtac--gaattcg---------------ataatattttt--gaacatca--aatacaa--aacatcg-at-cctcgtg--aaaacgaaatcttgtgtaagattatcaaag-aaggtttc--catgaaag-tcctgatataa---tgaacattaacacagttgaca-tctttagaatcatt---cgtgattt-aaa-gaaaaaatacacaagctttttttggcaga-gattta--agacta---aaggcttgggaaaaagtgtttgtgga--tacaa-cttgtaagaata-ctgacctattga--tgaatga----acttc-aaaagttagtatta-atggaaaaatgga-tcctttcaaaatgttgtcaagactgt----ccaaatctcaca--cacattttagaagaagcaattct-tggaac----cttaca--tgaatc---gttgagaaatccgg----ttaagcaacg--tttac-acatctac-tcaattgatgaa-aatgagagagt-cgaagaagtt---ctaatca----ata-tcgtaattgaaacagtaatg----gacttgag-ttcaacagatttgtattatccag---aaagaaattgcaagtactgt-aaatcgg-aattccacgg-ctc--ggta-aactgt-agaaagaaactaacca-gagaactt--aggcctatcacg-cccagctactc--aaaaggttattattcg---caa-ggttcaaccc-aaaaagaatacactaaaa----------ctggcac-aaaccttga-cagagccgtt--aaaaag------ctaaagaagaagaac--aa-aagggtccaaac--agaaacctagtca-ttattgata-ctgggtcaggcgtcaacatta-cgaataacaagagat---tattacatgagt--atgaggaca-----acaaagaaaac-ataaga----ttctttggtattgg-a--aaaaacaatt--cagttcc--cgtta--aaggatcaggatacat-aaaaata--aa---------aagta-acacaaatg--atgatta-cttattaa------ctcattatgttcc---tgaggaggaaactacc-attat-cagtggcta-tgagt---tagct-aaa-gaaac-cgatc--ttg-tcttaaac-aaaaactactccacgtt-ggaaaacaaggaaat-gaacattaagactcatgtaaaagat-gggattattc-atgta-a-aaatggac-gatttaatt---gatcatcctgc-atatgattt-taaaatcaat--gcaat-acaac--ctactt-cta--aa--aaaa-atta--gactgaagcc-aaaaa--ttataa-gcttaaaagatgctcat-aaacgaatgggac-atacaggag--ttcaacaaattg---aaaactccattaaacatagtcattac--gaagaaa-gtattgatttaatt-aaagaaccaaat-gaa-ttttggtgc-gaaacttgt---aaagtttca---aaaaccacgaga-aggaacca---ttatgc-tggatc-tatg---aacgaaca--cagtatcgatca--ag-aacc---tggttca-----tcgtgg---tgcat----ggatat----ctttgg-tccagt-atcgaa-ctcgaactc-ggatacg-aaaaga---tacatgtttatcatggt-tgataacaatac-aagatattg-tatgacct-cca--cacattttaat-aaaaat---gctgaaa-ctatcttag-ctcagatcaa-gaagaata-ttcagtatg---tggaaactcaatttgacaga-aaagtcag-aaa--aatcaa-----ttcaga-tcaaggaact-gaattcac-aaatgatcagatagc-agaata-ttttgtttc-aaaaggaattcatcata-ttt---tttccgctacacaagatcatgctgccaatg-gaagagcagaaagaca-catcagaac--catcg-ttact-gatgcaacaacctt--gttaaaacatag-taacttgcgtattaaa-ttttgggagta---tgcagtaaca-tctgccac--caatgta--cgcaattgtttagaaaac-aaagccac-aggt-caactgccacta-----aaggcgatct---ctagccaacc--tgttaaa----gtgagattca---------tgtcc-ttctt---accattcggag-aacaa-ggaataa-tttggaatcataatcac-aacaaactaaaacctt--cagga----ctccgtgcca-taatatt-atgca-aagaccctaata--gtcacggatacaaa-ttttttgta-ccatctcttaaaaaaaattgtcacttctgataat---tacacaatt-ccagacta--tgcagtg-gaccca---atattaaggaacaccc--agaacatat--acctagat-gatcga----agtagatcaga-taccttcaataagacag-aaaactcag-atgcagtttcaaggttatatg-atgcatt--ggaaaattac-gaagatgatc--ataaaca-agttacactacttacag--acttgttc-accac-agaagaattagctcaaa-tcg-aaac--taatgctaaat-----atccgtct-cctagt-gataatctag---aaggaaattt----agactac-gtcttctcc--aacaca-gaagaatct-------------------------------------gaggaagatgaatacg--atc--------------------atgt-aaa-aaacatgga-tgtagatt-cag--aacttcaacc-aaaa-gaaaagattagtact-gaaagcgaacaaa-acaaaat-aaataaat----caagtaacactgatg--aggattt---tta-cgatg-aaaatgtttatagaattccc--acggcaatacaagaaa-accttgttggaagt-cagaaaactttaaacatcaataa-tgaggata----atattgctagcagaatgcaaagg-aatatcagt-ggaaatcaaa--taaactac-aaagaattatca--gatgatgagaacggttgtagctcctatgattctacaaatg--act-ctgttacagttgcaagc--aaaaggataa-ttta-acagatgataaaatattacaatcacagc--aagaattag---t------caaaaatattagtgatcc-ag---------aagtattacct-------gaacgcatgagcatt-aaaaa-at-atgt-ggagtctaaaaattcagataataaaa--cctcaca-aggcgtagaggttca-acctgaatcaat----tatcacatcactaagt-gataatgat-attcataa-tgataacttttc-aac-------------------tg-----acaaagaaagtcatcac-ctg-cccc-tggtt-gtaaacg--ttatg-gacaa-ta-ctgaccaaa----caaatga-taaaccaaacaaggcagaaagcaaaaacaactc---------------------tgat-acaagtgt-ctcaccgaaaggtaa-tattaaagagttaggacaatt--ggtagagagcagc--aaagtgg-aaaccccaaataccacactagaatcatcagc----gataacagatgaaacgattgagatagaa-aactcagca-gtaaat-aaagctggattcttaaat-aaaacgttcaattc-tcttaataag----------aaaaggaagcgaccttct-gaaaacaagactcc-ctttaatgacat-agttgaaagagataataa----acgtca-aag-aaaaaatataa--tcaaac-tactt-ccggataacac--agaaacaagtt--ctgcacc-gagaattaaaaccatctactacaatg-aagctatttc---cagaaatgctgacct-caaag-aaaaaca-tgctt---ataaagaggca--tacagg--aaggaatta-caaaatct-caaggatatgaaggt---attcgacgtcgatgtcaa-ata--caaca-gatctgatgt-tcctagtaattt-aataattccgacgaat-acaatttt--ctcaaag-aaaagaaat--ggtattta---taaagca-agaattgtttgtagagg-----tgata-tccagacg-ccagaca-cgta--taatgtt-attgg--aaca-gaatc--cctgaat--cataaccacattaaaata-----tttctgat-gattgc------aaacaa-taggaacatgttcat--gaagacattagatatt-aaccatgcgt--tcctatatgctaaatt----agaagaag-acatatac-attccaca---cccacatgac-aggagatgc-gttgttaaact-agataa-agcgtt---atatggtct--caagcagagt-cct-aaagaatggaa--cgaccatctta-gacg-atatttaaat-agtgttggactaaaagata-acacttatactc-caggact---ataccaatccaa-ggat-aa-aaaa--ctcatga-tcgcagt--ttatgttgat-gact-gtgtgatcgc-agcaa---gtgatgaac--aaagatt-agatgatttta-taagcaat-tt-agaaaaca--cctttgagct-aaaaattact--ggtactctaat-agatgat-atattggatacagacatctta-gggatggat--ttgatatataac--aaaaact---tggtacggttgatttaacgt-taaaatcattcatag-aa-aaatggct-gagaagtat-atagaggaatt-g-gataaggttag-aaaaagttcaa--ttccacata-catcaat-ataca-ggattgat-ccc-aaaaagg----gaga-actaaaaatgaccgaaaagga--atataaagacggtgtgtt-gaaattacaaca-actactaggagaactta------actatg-ttaggtacaa--gtgtag-atacg-atgtt--gaatttgcggt---taagaaagtag-ctagattagttaa-cttccctc---atgaacaggta--ttctacatga-tttacaaa-atcatacaatatct--agtacaacat-gcgaatattggaatacactatgatagagacctcaacaaagat-aagaaaatcactac---tatc-acagatgc--atcagttgg---aacagaata-cgatgcaca-atcaa-gaattggagtt-ataatttggta-tgg-aaagaatattt---tcaatgtat-actcaaataaaagcaccaacaagtgtgt---atcct--caaccg-aagcggaacttcatgc--tatcta-tgaaggttatgcaga-ctcagaaaccctgaaa--gcaaccttaacag-aactt-ggagaag-----gaaaaaataaagaacttac------aatgattactgattc-aaaaccag---ctatcgaaggctt-aaaacggag-ctatctgcaacc-caaacagaagtt--cacatggat-aaaaaccgaaataat-taaagagaaacta-----aaagagaagattataaaactaataaaaatc--------aatggtaaagacaatatag-cagattt-actcaca-aaaccagtatcaat----ttctgatttc-gataggtttattaaagtatt--gaataatcagataacaccacaggata-ttttggcctc-agcgga-ctattga
>ebe_WX20_f198+_TSU4|SKCL01000007.1|117508-123538
atggcga-ccccagtga----gg-atgacacaag-atat----------------------------------------------------------------------------------------------------------------------------------------------------------------------------------------------------------------------------------------------------------------------------------------------------------------------------------gtta--ctgacga-caacatttct---aacctg-gttcaat-caaaagt-caaatttc-------------------------aaaaatcta-----gtattgatatttcc---gtt-aaaaa--caaactaaggaatcaaactc-aaatcgattt--gaaaacgtat----------------gaaagattctt-acacagatt-aaccact-aaaaaga-ataaaattacaaatgaggc-tgaagaggatgatgatatttcaaatctcgaccttttaa-ttgaagta-gatgaaaa-aa--t--cgaaaaaactaat-aatataat----------tcttaggt--tac-aaga-aaagttagaatcg-attgaattagataa-aga-tgctaagaag-ttacacgaaagaaatg-attccactgga-acatatta--cttattcgatactctta---ccttaaaaaac-aggaaatattatcctaaggattgga---ttttcaag----ca-taagatg--aataa-aattg-gagat-attcctgtctttttt------gaacagcttt-caacaattcattgaa-aagtac--gaattcg---------------ataatattttt--gaacctca--aatacaa--aacatcg-at-cctcgtg--aaaacgaaatcttgtgtaagattatcaaag-aaggtttc--catgaaag-tcctgatataa---tgaacattaacacagttgaca-tttttagaatcatt---cgtgattt-aaa-gaaaaaatacacaagc-ttttttggcaga-gattta--agacta---aaggcttgggaaaaagtgtttgtgga--tacaa-cttgtaagaata-ctgacctattga--tgaatga----acttc-aaaagttagtatta-atggaaaaatgga-tcctttcaaaatgttgtcaagactgt----ccaaatctcaca--cacattttagaagaagcaattct-tggaac----cttaca--tgaatc---gttgagaaatccgg----ttaagcaacg--tttac-acatctac-tcaattgatgaa-aatgagagagt-cgaagaagtt---ctaatca----ata-tcgtaattgaaacagtaatg----gacttgag-ttcaacagatttgtattatccag---aaagaaattgcaagtactgt-aaatcgg-aattccacgg-ctc--ggta-aactgt-agaaagaaactaacca-gagaactt--aggcctatcacg-cccagctactc--aaaaggttattattcg---caa-ggttcaaccc-aaaaagaatacactaaaa----------ctggcac-aaaccttga-cagagccgtt-aaaaaag------ctaaagaagaagaac-aaa-aagggtccaaac--agaaacctagtca-ttattgata-ctgggtcaggcgtcaacatta-cgaataacaagagat---tattacatgagt--atgaggaca-----acaaagaaaac-ataaga----ttctttggtattgg-a--aaaaacaatt--cagttcc--cgtta--aaggatcaggatacat-aaaaata--aa---------aagta-acacaaatg--atgatta-cttattaa------ctcattatgttcc---tgaggaggaaactacc-attat-cagtggcta-tgagt---tagct-aaa-gaaac-cgatc--ttg-tcttaaac-aaaaactactccacgtt-ggaaaacaaggaaat-gaacattaagactcatgtaaaagat-gggattattc-atgta-a-aaatggac-gatttaatt---gatcatcctgc-atatgattt-taaaatcaat--gcaat-acaac--ctactt-cta--aa--aaaa-atta--gactgaagcc-aaaaa--ttataa-gcttaaaagatgctcat-aaacgaatgggac-atacaggag--ttcaacaaattg---aaaactccattaaacatagtcattac--gaagaaa-gtattgatttaatt-aaagaaccaaat-gaa-ttttggtgc-gaaacttgt---aaagtttca---aaaaccacgaga-aggaacca---ttatgc-tggatc-tatg---aacgaaca--cagtatcgatca--ag-aacc---tggttca-----tcgtgg---tgcat----ggatat----ctttgg-tccagt-atcgaa-ctcgaactc-ggatacg-aaaaga---tacatgtttatcatggt-tgataacaatac-aagatattg-tatgacct-cca--cacattttaat-aaaaat---gctgaaa-ctatcttag-ctcagatcaa-gaagaata-ttcagtatg---tggaaactcaatttgacaga-aaagtcag-aaa--aatcaa-----ttcaga-tcaaggaact-gaattcac-aaatgatcagatagc-agaata-ttttgtttc-aaaaggaattcatcatatttt---tttccgctacacaagatcatgctgccaatg-gaagagcagaaagaca-catcagaac--catcg-ttact-gatgcaacaacctt--gttaaaacatag-taacttgcgtattaaa-ttttgggagta---tgcagtaaca-tctgccac--caatgta--cgcaattgtttagaaaac-aaagccac-aggt-caactgccacta-----aaggcgatct---ctagccaacc--tgttaaa----gtgagattca---------tgtcc-ttctt---accattcggag-aacaa-ggaataa-tttggaatcataatcac-aacaaactaaaacctt--cagga----ctccgtgcca-taatatt-atgca-aagaccctaata--gtcacggatacaaa-ttttttgta-ccatctctt-aaaaaaattgtcacttctgataat---tacacaatt-ccagacta--tgcagtg-gaccca---atattaaggaacaccc--agaacatat--acctagat-gatcga----agtagatcaga-taccttcaataagacag-aaaactcag-atgcagtttcaaggttatatg-atgcatt--ggaaaattac-gaagatgatc--ataaaca-agttacactacttacag--acttgttc-accac-agaagaattagctcaaa-tcg-aaac--taatgctaaat-----atccgtct-cctagt-gataatctag---aaggaaattt----agactac-gtcttctcc--aacaca-gaagaatct-------------------------------------gaggaagatgaatacg--atc--------------------atgtaaaa-aaacatgga-tgtagatt-cag--aacttcaacc-aaaa-gaaaagattagtact-gaaagcgaacaaa-acaaaat-aaataaat----caagtaacactgatg--aggattt---tta-cgatg-aaaatgtttatagaattccc--acggcaatacaagaaa-accttgttggaagt-cagaaaactttaaacatcaataa-tgaggata----atattgctagcagaatgcaaagg-aatatcagt-ggaaatcaaa--taaactac-aaagaattatca--gatgatgagaacggttgtagctcctatgattctacaaatg--act-ctgttacagttgcaagc-aaaaaggataa-ttta-acagatgataaaatattacaatcacagc--aagaattag---t------caaaaatattagtgatcc-ag---------aagtattacct-------gaacgcatgagcatt-aaaaa-at-atgt-ggagtctaaaaattcagataataaaa--cctcaca-aggcgtagaggttca-acctgaatcaat----tatcacatcactaagt-gataatgat-attcataa-tgataacttttc-aac-------------------tg-----acaaagaaagtcatcac-ctg-cccc-tggtt-gtaaacg--ttatg-gacaa-ta-ctgaccaaa----caaatga-taaaccaaacaaggcagaaagc-aaaacaactc---------------------tgat-acaagtgt-ctcaccgaaaggtaa-tattaaagagttaggacaatt--ggtagagagcagc--aaagtgg-aaaccccaaataccacactagaatcatcagc----gataacagatgaaacgattgagatagaa-aactcagca-gtaaat-aaagctggattcttaaat-aaaacgttcaattc-tcttaataag----------aaaaggaagcgaccttct-gaaaacaagactcc-ctttaatgacat-agttgaaagagataataa----acgtca-aag--aaaaatataa--tcaaac-tactt-ccggataacac--agaaacaagtt--ctgcacc-gagaattaaaaccatctactacaatg-aagctatttc---cagaaatgctgacct-caaag-aaaaaca-tgctt---ataaagaggca--tacagg--aaggaatta-caaaatct-caaggatatgaaggt---attcgacgtcgatgtcaa-ata--caaca-gatctgatgt-tcctagtaattt-aataattccgacgaat-acaatttt--ctcaaag-aaaagaaat--ggtattta---taaagca-agaattgtttgtagagg-----tgata-tccagacg-ccagaca-cgta--taatgtt-attgg--aaca-gaatc--cctgaat--cataaccacattaaaata-----tttctgat-gattgc------aaacaa-taggaacatgttcat--gaagacattagatatt-aaccatgcgt--tcctatatgctaaatt----agaagaag-acatatac-attccaca---cccacatgac-aggagatgc-gttgttaaact-agataa-agcgtt---atatggtct--caagcagagt-cct-aaagaatggaa--cgaccatctta-gacg-atatttaaat-agtgttggactaaaagata-acacttatactc-caggact---ataccaatccaa-ggat-a--aaaa--ctcatga-tcgcagt--ttatgttgat-gact-gtgtgatcgc-agcaa---gtgatgaac--aaagatt-agatgatttta-taagcaat-tt-agaaaaca--cctttgagct-aaaaattact--ggtactctaat-agatgat-atattggatacagacatctta-gggatggat--ttgatatataac-aaaaaact---tggtacggttgatttaacgt-taaaatcattcatagaaa-aaatggct-gagaagtat-atagaggaatt-g-gataaggttag--aaaagttcaa--ttccacata-catcaat-ataca-ggattgat-ccc-aaaaagg----gaga-actaaaaatgaccgaaaagga--atataaagacggtgtgtt-gaaattacaaca-actactaggagaactta------actatg-ttaggtacaa--gtgtag-atacg-atgtt--gaatttgcggt---taagaaagtag-ctagattagttaa-cttccctc---atgaacaggta--ttctacatga-tttacaaa-atcatacaatatct--agtacaacat-gcgaatattggaatacactatgatagagacctcaacaaagat-aagaaaatcactac---tatc-acagatgc--atcagttgg---aacagaata-cgatgcaca-atcaa-gaattggagtt-ataatttggta-tgg-aaagaatattt---tcaatgtat-actcaaataaaagcaccaacaagtgtgt---atcct--caaccg-aagcggaacttcatgc--tatcta-tgaaggttatgcaga-ctcagaaaccctgaaa--gcaaccttaacag-aactt-ggagaag-----g-aaaaataaagaacttac------aatgattactgattc-aaaaccag---ctatcgaaggctt-aaaacggag-ctatctgcaacc-caaacagaagtt--cacatggat-aaaaaccgaaataat-taaagagaaacta-----aaagagaagattataaaactaataaaaatc--------aatggtaaagacaatatag-cagattt-actcaca-aaaccagtatcaat----ttctgatttc-gataggtttattaaagtatt--gaataatcagataacaccacaggata-ttttggcctc-agcgga-ctattga
>ebe_WX20_f262+_TSU4|SKCL01000008.1|536739-542761
atggcga-ccccagtga---ggg-atgacacaag-atat----------------------------------------------------------------------------------------------------------------------------------------------------------------------------------------------------------------------------------------------------------------------------------------------------------------------------------gtta--ctgacga-caacatttct---aacctg-gttcaat-caaaagt-caaatttc-------------------------aaaaatcta-----gtattgatatttcc---gtt-aaaaa--caaactaaggaatcaaactc-aaatcgattt--gaaaacgtat----------------gaaagattctt-acacagatt-aaccact-aaaaaga-ataaaattacaaatgaggc-tgaagaggatgatgatatttcaaatctcgaccttttaa-ttgaagta-gatgaaaa-aa--t--cgaaaaaactaat-aatataat----------tcttaggt--tac-aaga-aaagttagaatcg-attgaattagataa-aga-tgctaagaag-ttacacgaaagaaatg-attccactgga-acatatta--cttattcgatactctta---ccttaaaaaac-aggaaatattatcctaaggattgga---ttttcaag----ca-taagatg--aataa-aattg-gagat-attcctgtc-ttttt------gaacagcttt-caacaattcattgaa-aagtac--gaattcg---------------ataatattttt--gaacatca--aatacaa--aacatcg-at-cctcgtg--aaaacgaaatcttgtgtaagattatcaaag-aaggtttc--catgaaag-tcctgatataa---tgaacattaacacagttgaca-tctttagaatcatt---cgtgattt-aaa-gaaaaaatacacaagc-ttttttggcaga-gattta--agacta---aaggcttgggaaaaagtgtttgtgga--tacaa-cttgtaagaata-ctgacctattga--tgaatga----acttc-aaaagttagtatta-atggaaaaatgga-tcctttcaaaatgttgtcaagactgt----ccaaatct--ca--cacattttagaagaagcaattct-tggaac----cttaca--tgaatc---gttgagaaatccgg----ttaagcaacg--tttac-acatctac-tcaattgatgaa-aatgagagagt-cgaagaagtt---ctaatca----ata-tcgtaattgaaacagcaatg----gacttgag-ttcaacagatttgtattatccag---aaagaaattgcaagtactgt-aaatcgg-aattccacgg-ctc--ggta-aactgt-agaaagaaactaacca-gagaactt--aggcctatcacg-cccagctactc--aaaaggttattattcg---caa-ggttcaaccc-aaaaagaatacactaaaa----------ctggcac-aaaccttga-cagagccgtt-aaaaaag------ctaaagaagaagaac-aaa-aagggtccaaac--agaaacctagtca-ttattgata-ctgggtcaggcgtcaacatta-cgaataacaagagat---tattacatgagt--atgaggaca-----acaaagaaaac-ataaga----ttctttggtattgg----aaaaacaatt--cagttcc--cgtta--aaggatcaggatacat-aaaaata--aa---------aagta-acacaaatg--atgatta-cttattaa------ctcattatgttcc---tgaggaggaaactacc-attat-cagtggcta-tgagt---tagct-aaa-gaaac-cgatc--ttg-tcttaaac-aaaaactactccacgtt-ggaaaacaaggaaat-gaacattaagactcatgtaaaagat-gggattattc-atgta-a-aaatggac-gatttaatt---gatcatcctgc-atatgattt-taaaatcaat--gcaat-acaac--ctactt-ct---aa--aaaa-atta--gactgaagcc-aaaaa--ttataa-gcttaaaagatgctcat-aaacgaatgggac-atacaggag--ttcaacaaattg---aaaactccattaaacatagtcattac--gaagaaa-gtattgatttaatt-aaagaaccaaat-gaa-ttttggtgc-gaaacttgt---aaagtttc----aaaaccacgaga-aggaacca---ttatgc-tggatc-tatg---aacgaaca--cagtatcgatca--ag-aacc---tggttca-----tcgtgg---tgcat----ggatat----ctttgg-tccagt-atcgaa-ctcgaactc-ggatacg-aaaaga---tacatgtttatcatggt-tgataacaatac-aagatattg-tatgacct-cca--cacattttaat--aaaat---gctgaaa-ctatcttag-ctcagatcaa-gaagaata-ttcagtatg---tggaaactcaatttgacaga-aaagtcag-aaa--aatcaa-----ttcaga-tcaaggaact-gaattcac-aaatgatcagatagc-agaata-ttttgtttc-aaaaggaattcatcata-ttt---tttccgctacacaagatcatgctgccaatg-gaagagcagaaagaca-catcagaac--catcg-ttact-gatgcaacaacctt--gttaaaacatag-taacttgcgtattaaa-ttttgggagta---tgcagtaaca-tctgccac--caatgta--cgcaattgtttagaaaac-aaagccac-aggt-caactgccacta-----aaggcgatct---ctagccaacc--tgttaaa----gtgagattca---------tgtcc-ttctt---accattcggag-aacaa-ggaataa-tttggaatcataatcac-aacaaactaaaacctt--cagga----ctccgtgcca-taatatt-atgca-aagaccctaata--gtcacggatacaaa-ttttttgta-ccatctctt-aaaaaaattgtcacttctgataat---tacacaatt-ccagacta--tgcagtg-gaccca---atattaaggaacaccc--agaacatat--acctagat-gatcga----agtagatcaga-taccttcaataagacag-aaaactcag-atgcagtttcaaggttatatg-atgcatt--ggaaaattac-gaagatgatc--ataaaca-agttacactacttacag--acttgttc-accac-agaagaattagctcaaa-tcg-aaac--taatgctaaat-----atccgtctccctagt-gataatctag---aaggaaattt----agactac-gtcttctcc--aacaca-gaagaatct-------------------------------------gaggaagatgaatacg--atc--------------------atgt-aaa-aaacatgga-tgtagatt-cag--aacttcaacc-aaaa-gaaaagattagtact-gaaagcgaacaaa-acaaaat-aaataaat----caagtaacactgatg--aggattt---tta-cgatg-aaaatgtttatagaattccc--acggcaatacaagaaa-accttgttggaagt-cagaaaactttaaacatcaataa-tgaggata----atattgctagcagaatgcaaagg-aatatcagt-ggaaatcaaa--taaactacaaaagaattatca--gatgatgagaacggttgtagctcctatgattctacaaatg--act-ctgttacagttgcaagc--aaaaggataa-ttta-acagatgataaaatattacaatcacagc--aagaattag---t------c-aaaatattagtgatcc-ag---------aagtattacct-------gaacgcatgagcatt--aaaa-at-atgt-ggagtctaaaaattcagataataaaa--cctcaca-aggcgtagaggttca-acctgaatcaat----tatcacatcactaagt-gataatgat-attcataa-tgataacttttc-aac-------------------tg-----acaaagaaagtcatcac-ctg-cccc-tggtt-gtaaacg--ttatg-gacaa-ta-ctgaccaaa----caaatga-taaaccaaacaaggcagaaagcaaaaacaactc---------------------tgat-acaagtgt-ctcaccgaaaggtaa-tattaaagagttaggacaatt--ggtagagagcagc--aaagtgg-aaaccccaaataccacactagaatcatcagc----gataacagatgaaacgattgagatagaa-aactcagca-gtaaat-aaagctggattcttaaat-aaaacgttcaattc-tcttaataag----------aaaaggaagcgaccttct-gaaaacaagactcc-ctttaatgacat-agttgaaagagataataa----acgtca-aag--aaaaatataa--tcaaac-tactt-ccggataacac--agaaacaagtt--ctgcacc-gagaattaaaaccatctactacaatg-aagctatttc---cagaaatgctgacct-caaag-aaaaaca-tgctt---ataaagaggca--tacagg--aaggaatta-caaaatct-caaggatatgaaggt---attcgacgtcgatgtcaa-ata--caaca-gatctgatgt-tcctagtaattt-aataattccgacgaat-acaatttt--ctcaaag-aaaagaaat--ggtattta---taaagca-agaattgtttgtagagg-----tgata-tccagacg-ccagaca-cgta--taatgtt-attgg--aaca-gaatc--cctgaat--cataaccacattaaaata-----tttctgat-gattgc------aaacaa-taggaacatgttcat--gaagacattagatatt-aaccatgcgt--tcctatatgctaaatt----agaagaag-acatatac-attccaca---cccacatgac-aggagatgc-gttgttaaact-agataa-agcgtt---atatggtct--caagcagagt-cct-aaagaatggaa--cgaccatctta-gacg-atatttaaat-agtgttggact-aaagata-acacttatactc-caggact---ataccaatccaa-ggat-a--aaaa--ctcatga-tcgcagt--ttatgttgat-gact-gtgtgatcgc-agcaa---gtgatgaac--aaagatt-agatgatttta-taagcaat-tt-agaaaaca--cctttgagct-aaaaattact--ggtactctaat-agatgat-atattggatacagacatctta-gggatggat--ttgatatataac-aaaaaact---tggtacggttgatttaacgt-taaaatcattcatagaaa-aaatggct-gagaagtat-atagaggaatt-g-gataaggttag-aaaaagttcaa--ttccacata-catcaat-ataca-ggattgat-ccc-aaaaagg----gaga-act-aaaatgaccgaaaagga--atataaagacggtgtgtt-gaaattacaaca-actactaggagaactta------actatg-ttaggtacaa--gtgtag-atacg-atgtt--gaatttgcggt---taagaaagtag-ctagattagttaa-cttccctc---atgaacaggta--ttctacatga-tttacaaa-atcatacaatatct--agtacaacat-gcgaatattggaatacactatgatagagacctcaacaaagat-aagaaaatcactac---tatc-acagatgc--atcagttgg---aacagaata-cgatgcaca-atcaa-gaattggagtt-ataatttggta-tgg-aaagaatattt---tcaatgtat-actcaaataaaagcaccaacaagtgtgt---atcct--caaccg-aagcggaacttcatgc--tatcta-tgaaggttatgcaga-ctcagaaaccctgaaa--gcaaccttaacag-aactt-ggagaag-----gaaaaaataaagaacttac------aatgattactgattc-aaaaccag---ctatcgaaggctt-aaaacggag-ctatctgcaacc-caaacagaagtt--cacatggat-aaaaaccgaaataat-taaagagaaacta-----aaagagaagattataaaactaataaaaatc--------aatggtaaagacaatatag-cagattt-actcaca-aaaccagtatcaat----ttctgatttc-gataggtttattaaagtatt--gaataatcagataacaccacaggata-ttttggcctc-agcgga-ctattga
>ebe_WX20_f269-_TSU4|SKCL01000008.1|655625-661659
atggcga-ccccagtga---ggg-atgacacaag-atat----------------------------------------------------------------------------------------------------------------------------------------------------------------------------------------------------------------------------------------------------------------------------------------------------------------------------------gtta--ctgacga-caacatttct---aacctg-gttcaat-caaaagt-caaatttc-------------------------aaaaatcta-----gtattgatatttcc---gtt-aaaaa--caaactaaggaatcaaactc-aaatcgattt--gaaaacgtat----------------gaaagattctt-acacagatt-aaccact-aaaaaga-ataaaattacaaatgaggc-tgaagaggatgatgatatttcaaatctcgaccttttaa-ttgaagta-gatgaaaa-aa--t--cgaaaaaactaat-aatataat----------tcttaggt--tac-aaga-aaagttagaatcg-attgaattagataa-aga-tgctaagaag-ttacacgaaagaaatg-attccactgga-acatatta--cttattcgatactctta---ccttaaaaaac-aggaaatattatcctaaggattgga---ttttcaag----ca-taagatg--aataa-aattg-gagat-attcctgtc--tttt------gaacagcttt-caacaattcattgaa-aagtac--gaattcg---------------ataatattttt--gaacatca--aatacaa--aacatcg-at-cctcgtg--aaaacgaaatcttgtgtaagattatcaaag-aaggtttc--catgaaag-tcctgatataa---tgaacattaacacagttgaca-tctttagaatcatt---cgtgattt-aaa--gaaaaatacacaagc-ttttttggcaga-gattta--agacta---aaggcttgggaaaaagtgtttgtgga--tacaa-cttgtaagaata-ctgacctattga--tgaatga----acttc-aaaagttagtatta-atggaaaaatgga-tcctttcaaaatgttgtcaagactgt----ccaaatctcaca--cacattttagaagaagcaattct-tggaac----cttaca--tgaatc---gttgagaaatccgg----ttaagcaacg--tttac-acatctac-tcaattgatgaa-aatgagagagt-cgaagaagtt---ctaatca----ata-tcgtaattgaaacagcaatg----gacttgag-ttcaacagatttgtattatccag---aaagaaattgcaagtactgt-aaatcgg-aattccacgg-ctc--ggta-aactgt-agaaagaaactaacca-gagaactt--aggcctatcacg-cccagctactc--aaaaggttattattcg---caa-ggttcaacccaaaaaagaatacactaaaa----------ctggcac-aaaccttga-cagagccgtt-aaaaaag------ctaaagaagaagaacaaaa-aagggtccaaac--agaaacctagtca-ttattgata-ctgggtcaggcgtcaacatta-cgaataacaagagat---tattacatgagt--atgaggaca-----acaaagaaaac-ataaga----ttctttggtattgg-a--aaaaacaatt--cagttcc--cgtta--aaggatcaggatacat-aaaaata--aa---------aagta-acacaaatg--atgatta-cttattaa------ctcattatgttcc---tgaggaggaaactacc-attat-cagtggcta-tgagt---tagct-aaa-gaaac-cgatc--ttg-tcttaaac-aaaaactactccacgtt-ggaaaacaaggaaat-gaacattaagactcatgtaaaagat-gggattattc-atgta-a-aaatggac-gatttaatt---gatcatcctgc-atatgattt-taaaatcaat--gcaat-acaac--ctactt-ct---aa--aaaa-atta--gactgaagcc-aaaaa--ttataa-gcttaaaagatgctcat-aaacgaatgggac-atacaggag--ttcaacaaattg---aaaactccattaaacatagtcattac--gaagaaa-gtattgatttaatt-aaagaaccaaat-gaa-ttttggtgc-gaaacttgt---aaagtttca---aaaaccacgaga-aggaacca---ttatgc-tggatc-tatg---aacgaaca--cagtatcgatca--ag-aacc---tggttca-----tcgtgg---tgcat----ggatat----ctttgg-tccagt-atcgaa-ctcgaactc-ggatacg-aaaaga---tacatgtttatcatggt-tgataacaatac-aagatattg-tatgacct-cca--cacattttaat-aaaaat---gctgaaa-ctatcttag-ctcagatcaa-gaagaata-ttcagtatg---tggaaactcaatttgacaga-aaagtcag-aaa--aatcaa-----ttcaga-tcaaggaact-gaattcac-aaatgatcagatagc-agaata-ttttgtttc-aaaaggaattcatcata-ttt---tttccgctacacaagatcatgctgccaatg-gaagagcagaaagaca-catcagaac--catcg-ttact-gatgcaacaacctt--gttaaaacatag-taacttgcgtattaaa-ttttgggagta---tgcagtaaca-tctgccac--caatgta--cgcaattgtttagaaaac-aaagccac-aggt-caactgccacta-----aaggcgatct---ctagccaacc--tgttaaa----gtgagattca---------tgtcc-ttctt---accattcggag-aacaa-ggaataa-tttggaatcataatcac-aacaaactaaaacctt--cagga----ctccgtgcca-taatatt-atgca-aagaccctaata--gtcacggatacaaa--tttttgta-ccatctctt--aaaaaattgtcacttctgataat---tacacaatt-ccagacta--tgcagtg-gaccca---atattaaggaacaccc--agaacatat--acctagat-gatcga----agtagatcaga-taccttcaataagacag-aaaactcag-atgcagtttcaaggttatatg-atgcatt--ggaaaattac-gaagatgatc--ataaaca-agttacactacttacag--acttgttc-accac-agaagaattagctcaaa-tcg-aaac--taatgctaaat-----atccgtct-cctagt-gataatctag---aaggaaattt----agactac-gtcttctcc--aacaca-gaagaatct-------------------------------------gaggaagatgaatacg--atc--------------------atgtaaaa-aaacatgga-tgtagatt-cag--aacttcaacc-aaaa-gaaaagattagtact-gaaagcgaacaaa-acaaaat-aaataaat----caagtaacactgatg--aggattt---tta-cgatg-aaaatgtttatagaattccc--acggcaatacaagaaa-accttgttggaagt-cagaaaactttaaacatcaataa-tgaggata----atattgctagcagaatgcaaagg-aatatcagt-ggaaatcaaa--taaactac-aaagaattatca--gatgatgagaacggttgtagctcctatgattctacaaatg--act-ctgttacagttgcaagcaaaaaaggataa-ttta-acagatgataaaatattacaatcacagc--aagaattag---t------caaaaatattagtgatcc-ag---------aagtattacct-------gaacgcatgagcatt-aaaaa-at-atgt-ggagtctaaaaattcagataataaaa--cctcaca-aggcgtagaggttca-acctgaatcaat----tatcacatcactaagt-gataatgat-attcataa-tgataacttttc-aac-------------------tg-----acaaagaaagtcatcac-ctg-cccc-tggtt-gtaaacg--ttatg-gacaa-ta-ctgaccaaa----caaatga-taaaccaaacaaggcagaaagcaaaaacaactc---------------------tgat-acaagtgt-ctcaccgaaaggtaa-tattaaagagttaggacaatt--ggtagagagcagc--aaagtgg-aaaccccaaataccacactagaatcatcagc----gataacagatgaaacgattgagatagaa-aactcagca-gtaaat-aaagctggattcttaaat-aaaacgttcaattc-tcttaataag----------aaaaggaagcgaccttct-gaaaacaagactcc-ctttaatgacat-agttgaaagagataataa----acgtca-aag-aaaaaatataa--tcaaac-tactt-ccggataacac--agaaacaagtt--ctgcacc-gagaattaaaaccatctactacaatg-aagctatttc---cagaaatgctgacct-caaag-aaaaaca-tgctt---ataaagaggca--tacagg--aaggaatta-caaaatct-caaggatatgaaggt---attcgacgtcgatgtcaa-ata--caaca-gatctgatgt-tcctagtaattt-aataattccgacgaat-acaatttt--ctcaaag-aaaagaaat--ggtattta---taaagca-agaattgtttgtagagg-----tgata-tccagacg-ccagaca-cgta--taatgtt-attgg--aaca-gaatc--cctgaat--cataaccacattaaaata-----tttctgat-gattgc------aaacaa-taggaacatgttcat--gaagacattagatatt-aaccatgcgt--tcctatatgctaaatt----agaagaag-acatatac-attccaca---cccacatgac-aggagatgc-gttgttaaact-agataa-agcgtt---atatggtct--caagcagagt-cct-aaagaatggaa--cgaccatctta-gacg-atatttaaat-agtgttggactaaaagata-acacttatactc-caggact---ataccaatccaa-ggat-aa-aaaa--ctcatga-tcgcagt--ttatgttgat-gact-gtgtgatcgc-agcaa---gtgatgaac--aaagatt-agatgatttta-taagcaat-tt-agaaaaca--cctttgagct-aaaaattact--ggtactctaat-agatgat-atattggatacagacatctta-gggatggat--ttgatatataacaaaaaaact---tggtacggttgatttaacgt-taaaatcattcatagaaa-aaatggct-gagaagtat-atagaggaatt-g-gataaggttag-aaaaagttcaa--ttccacata-catcaat-ataca-ggattgat-cccaaaaaagg----gaga-actaaaaatgaccgaaaagga--atataaagacggtgtgtt-gaaattacaaca-actactaggagaactta------actatg-ttaggtacaa--gtgtag-atacg-atgtt--gaatttgcggt---taagaaagtag-ctagattagttaa-cttccctc---atgaacaggta--ttctacatga-tttacaaa-atcatacaatatct--agtacaacat-gcgaatattggaatacactatgatagagacctcaacaaagat-aagaaaatcactac---tatc-acagatgc--atcagttgg---aacagaata-cgatgcaca-atcaa-gaattggagtt-ataatttggta-tgg-aaagaatattt---tcaatgtat-actcaaataaaagcaccaacaagtgtgt---atcct--caaccg-aagcggaacttcatgc--tatcta-tgaaggttatgcaga-ctcagaaaccctgaaa--gcaaccttaacag-aactt-ggagaag-----gaaaaaataaagaacttac------aatgattactgattc-aaaaccag---ctatcgaaggctt-aaaacggag-ctatctgcaacc-caaacagaagtt--cacatggat-aaaaaccgaaataat-taaagagaaacta-----aaagagaagattataaaactaataaaaatc--------aatggtaaagacaatatag-cagattt-actcaca-aaaccagtatcaat----ttctgatttc-gataggtttattaaagtatt--gaataatcagataacaccacaggata-ttttggcctc-agcgga-ctattga
>ebe_WX20_f483-_TSU4|SKCL01000015.1|100301-106332
atggcga-ccccagtga---ggg-atgacacaag-atat----------------------------------------------------------------------------------------------------------------------------------------------------------------------------------------------------------------------------------------------------------------------------------------------------------------------------------gtta--ctgacga-caacatttct---aacctg-gttcaat-caaaagt-caaatttc-------------------------aaaaatcta-----gtattgatatttcc---gtt-aaaaa--caaactaaggaatcaaactc-aaatcgattt--gaaaacgtat----------------gaaagattctt-acacagatt-aaccactaaaaaaga-ataaaattacaaatgaggc-tgaagaggatgatgatatttcaaatctcgaccttttaa-ttgaagta-gatgaaaa-aa--t--cgaaaaaactaat-aatataat----------tcttaggt--tac-aaga-aaagttagaatcg-attgaattagataa-aga-tgctaagaag-ttacacgaaagaaatg-attccactgga-acatatta--cttattcgatactctta---ccttaaaaaac-aggaaatattatcctaaggattgga---ttttcaag----ca-taagatg--aataa-aattg-gagat-attcctgtc-ttttt------gaacagcttt-caacaattcattgaa-aagtac--gaattcg---------------ataatattttt--gaacctca--aatacaa--aacatcg-at-cctcgtg--aaaacgaaatcttgtgtaagattatcaaag-aaggtttc--catgaaag-tcctgatataa---tgaacattaacacagttgaca-tttttagaatcatt---cgtgattt-aaa-gaaaaaatacacaagctttttttggcaga-gattta--agacta---aaggcttgggaaaaagtgtttgtgga--tacaa-cttgtaagaata-ctgacctattga--tgaatga----acttc-aaaagttagtatta-atggaaaaatgga-tcctttcaaaatgttgtcaagactgt----ccaaatctcaca--cacattttagaagaagcaattct-tggaac----cttaca--tgaatc---gttgagaaatccgg----ttaagcaacg--tttac-acatctac-tcaattgatgaa-aatgagagagt-cgaagaagtt---ctaatca----ata-tcgtaattgaaacagtaatg----gacttgag-ttcaacagatttgtattatccag---aaagaaattgcaagtactgt-aaatcgg-aattccacgg-ctc--ggta-aactgt-agaaagaaactaacca-gagaactt--aggcctatcacg-cccagctactc--aaaaggttattattcg---caa-ggttcaaccc-aaaaagaatacactaaaa----------ctggcac-aaaccttga-cagagccgtt-aaaaaag------ctaaagaagaagaac-aaa-aagggtccaaac--agaaacctagtca-ttattgata-ctgggtcaggcgtcaacatta-cgaataacaagagat---tattacatgagt--atgaggaca-----acaaagaaaac-ataaga----ttctttggtattgg----aaaaacaatt--cagttcc--cgtta--aaggatcaggatacat--aaaata--aa---------aagta-acacaaatg--atgatta-cttattaa------ctcattatgttcc---tgaggaggaaactacc-attat-cagtggcta-tgagt---tagct-aaa-gaaac-cgatc--ttg-tcttaaac-aaaaactactccacgtt-ggaaaacaaggaaat-gaacattaagactcatgtaaaagat-gggattattc-atgta-acaaatggac-gatttaatt---gatcatcctgc-atatgattt-taaaatcaat--gcaat-acaac--ctactt-ct---aa--aaaa-atta--gactgaagcc-aaaaa--ttataa-gcttaaaagatgctcat-aaacgaatgggac-atacaggag--ttcaacaaattg---aaaactccattaaacatagtcattac--gaagaaa-gtattgatttaatt-aaagaaccaaat-gaa-ttttggtgc-gaaacttgt---aaagtttca---aaaaccacgaga-aggaacca---ttatgc-tggatc-tatg---aacgaaca--cagtatcgatca--ag-aacc---tggttca-----tcgtgg---tgcat----ggatat----ctttgg-tccagt-atcgaa-ctcgaactc-ggatacg-aaaaga---tacatgtttatcatggt-tgataacaatac-aagatattg-tatgacct-cca--cacattttaat-aaaaat---gctgaaa-ctatcttag-ctcagatcaa-gaagaata-ttcagtatg---tggaaactcaatttgacaga-aaagtcag-aaa--aatcaa-----ttcaga-tcaaggaact-gaattcac-aaatgatcagatagc-agaata-ttttgtttc-aaaaggaattcatcata-ttt---tttccgctacacaagatcatgctgccaatg-gaagagcagaaagaca-catcagaac--catcg-ttact-gatgcaacaacctt--gttaaaacatag-taacttgcgtattaaa-ttttgggagta---tgcagtaaca-tctgccac--caatgta--cgcaattgtttagaaaac-aaagccac-aggt-caactgccacta-----aaggcgatct---ctagccaacc--tgttaaa----gtgagattca---------tgtcc-ttctt---accattcggag-aacaa-ggaataa-tttggaatcataatcac-aacaaactaaaacctt--cagga----ctccgtgcca-taatatt-atgca-aagaccctaata--gtcacggatacaaa--tttttgta-ccatctctt--aaaaaattgtcacttctgataat---tacacaatt-ccagacta--tgcagtg-gaccca---atattaaggaacaccc--agaacatat--acctagat-gatcga----agtagatcaga-taccttcaataagacag-aaaactcag-atgcagtttcaaggttatatg-atgcatt--ggaaaattac-gaagatgatc--ataaaca-agttacactacttacag--acttgttc-accac-agaagaattagctcaaa-tcg-aaac--taatgctaaat-----atccgtct-cctagt-gataatctag---aaggaaattt----agactac-gtcttctcc--aacaca-gaagaatct-------------------------------------gaggaagatgaatacg--atc--------------------atgt-aaa-aaacatgga-tgtagatt-cag--aacttcaacc-aaaa-gaaaagattagtact-gaaagcgaacaaa-acaaaat-aaataaat----caagtaacactgatg--aggattt---tta-cgatg-aaaatgtttatagaattccc--acggcaatacaagaaa-accttgttggaagt-cagaaaactttaaacatcaataa-tgaggata----atattgctagcagaatgcaaagg-aatatcagt-ggaaatcaaa--taaactac-aaagaattatca--gatgatgagaacggttgtagctcctatgattctacaaatg--act-ctgttacagttgcaagc-aaaaaggataa-ttta-acagatgataaaatattacaatcacagc--aagaattag---t------caaaaatattagtgatcc-ag---------aagtattacct-------gaacgcatgagcatt-aaaaa-at-atgt-ggagtctaaaaattcagataataaaa--cctcaca-aggcgtagaggttca-acctgaatcaat----tatcacatcactaagt-gataatgat-attcataa-tgataacttttc-aac-------------------tg-----acaaagaaagtcatcac-ctg-cccc-tggtt-gtaaacg--ttatg-gacaa-ta-ctgaccaaa----caaatga-taaaccaaacaaggcagaaagcaaaaacaactc---------------------tgat-acaagtgt-ctcaccgaaaggtaa-tattaaagagttaggacaatt--ggtagagagcagc--aaagtgg-aaaccccaaataccacactagaatcatcagc----gataacagatgaaacgattgagatagaa-aactcagca-gtaaat-aaagctggattcttaaat-aaaacgttcaattc-tcttaataag----------aaaaggaagcgaccttct-gaaaacaagactcc-ctttaatgacat-agttgaaagagataataa----acgtca-aag-aaaaaatataa--tcaaac-tactt-ccggataacac--agaaacaagtt--ctgcacc-gagaattaaaaccatctactacaatg-aagctatttc---cagaaatgctgacct-caaag-aaaaaca-tgctt---ataaagaggca--tacagg--aaggaatta-caaaatct-caaggatatgaaggt---attcgacgtcgatgtcaa-ata--caaca-gatctgatgt-tcctagtaattt-aataattccgacgaat-acaatttt--ctcaaag-aaaagaaat--ggtattta---taaagca-agaattgtttgtagagg-----tgata-tccagacg-ccagaca-cgta--taatgtt-attgg--aaca-gaatc--cctgaat--cataaccacattaaaata-----tttctgat-gattgc------aaacaa-taggaacatgttcat--gaagacattagatatt-aaccatgcgt--tcctatatgctaaatt----agaagaag-acatatac-attccaca---cccacatgac-aggagatgc-gttgttaaact-agataa-agcgtt---atatggtct--caagcagagt-cct-aaagaatggaa--cgaccatctta-gacg-atatttaaat-agtgttggactaaaagata-acacttatactc-caggact---ataccaatccaa-ggat-aagaaaa--ctcatga-tcgcagt--ttatgttgat-gact-gtgtgatcgc-agcaa---gtgatgaac--aaagatt-agatgatttta-taagcaat-tt-agaaaaca--cctttgagct--aaaattact--ggtactctaat-agatgat-atattggatacagacatctta-gggatggat--ttgatatataac-aaaaaact---tggtacggttgatttaacgt-taaaatcattcatagaaa-aaatggct-gagaagtat-atagaggaatt-g-gataaggttag-aaaaagttcaa--ttccacata-catcaat-ataca-ggattgat-ccc-aaaaagg----gaga-actaaaaatgaccgaaaagga--atataaagacggtgtgtt-gaaattacaaca-actactaggagaactta------actatg-ttaggtacaa--gtgtag-atacg-atgtt--gaatttgcggt---taagaaagtag-ctagattagttaa-cttccctc---atgaacaggta--ttctacatga-tttacaaa-atcatacaatatct--agtacaacat-gcgaatattggaatacactatgatagagacctcaacaaagat-aagaaaatcactac---tatc-acagatgc--atcagttgg---aacagaata-cgatgcaca-atcaa-gaattggagtt-ataatttggta-tgg-aaagaatattt---tcaatgtat-actcaaataaaagcaccaacaagtgtgt---atcct--caaccg-aagcggaacttcatgc--tatcta-tgaaggttatgcaga-ctcagaaaccctgaaa--gcaaccttaacag-aactt-ggagaag-----gaaaaaataaagaacttac------aatgattactgattc-aaaaccag---ctatcgaaggctt-aaaacggag-ctatctgcaacc-caaacagaagtt--cacatggat-aaaaaccgaaataat-taaagagaaacta-----aaagagaagattataaaactaataaaaatc--------aatggtaaagacaatatag-cagattt-actcaca-aaaccagtatcaat----ttctgatttc-gataggtttattaaagtatt--gaataatcagataacaccacaggata-ttttggcctc-agcgga-ctattga
>yue_UFRJ50816_f45-_TSU4|CP020294.1|554569-560566
atggcga-ccccagtga---ggg-atgacacaag-atat----------------------------------------------------------------------------------------------------------------------------------------------------------------------------------------------------------------------------------------------------------------------------------------------------------------------------------gtta--ctgacta-caacatttct---aacctg-gttcaat-caaaagt-caaactcc-------------------------aaaaatcaa-----gtattgatatttcc---gtt-aaaaa--caaactaaggaatcaaactc-aaatcgattt--gaaaacgtat----------------gaaagattctt-acacagatt-aaccact-aaaaaga-ataaaattacaaatgaggc-tgaagaggatgacgatatttcaaatctcgaccttttaa-ttgaagta-gatgaaaa-aa--t--cgaaaaaactaat-aatataat----------tcttaggt--tac-aaga-aaagttagaatcg-attgaattagataa-aga-tgctaagaag-ttacacgaaagaaatg-attccactgga-acatatta--cttattcgatactctta---ccttaaaaaac-aggaaatattatcctaaggattgga---ttttcaag----ca-taaaatg--aataa-aattg-gagat-attcctgtg-ttttt------gaacagcttt-caacaattcattgaa-aagcat--gaattcg---------------ataatattttt--gaacaaca--aatacaa--aacatcg-at-cctcgtg--aaaacgaaatcttgtgtaagattatcaaag-aaggtttc--gatgaaag-tcctgatataa---tgaacattaacacagttgaca-tctttagaatcatt---cgtgattt-aaa-gaaaaaatacacaagc-ctttttggcaga-gatgta--agacta---aaggcttgggaaaaagtgttggtgga--tacaa-cttgtaagaata-ctgacttattga--tgaatga----acttc-aaaagttagtatta-atggaaaaatgga-tcctttcaaaatgttgtcaagactgt----ccaaatctcaca--cacattttagtagaagcaattct-tggaac----cttaca--tgaatc---gttgagaaatccgg----ttaagcaacg--tttac-acatctgc-tcaattgatgaa-aatgagagagt-cgaagaagtt---ctaatca----ata-tcgtaattgaaacagtaatg----gacttgag-tacaacagatttgtattatccag---aaagaaattgcaagtactgt-aaatcgg-aattccacag-ctc--ggta-aattgt-agaaagaaactaacca-gagaactt--aggcctaccacg-cccagttactc--aaaaggttattattcg---caa-ggttcaaccc-aaaaagaatacactaaaa----------ctggcac-aaacccaga-cagagccgtt-aaaaagg------ctaaagaagaagaac-aga-aagggttcaaac--agaaacctagtca-ttattgata-ctgggtcaggcgtcaacatta-cgaataacaagagat---tattacatgagt--atgaagaca-----acaaagaaaag-ataaga----ttctttggtattgg-a--aaaaacaatt--cagttcc--cgtta--aaggatcaggatacat-taaaata--aa---------aagta-acacaaatg--atgatta-cttattaa------ctcattatgttcc---tgaggaggaaactacc-attat-cagtggcta-tgagt---tagct-aaa-gaaac-cgatc--ttg-tcttgaac-aaaaactactccacgtt-ggaaaacaaggacat-gaacattaagactcatgtaaaagat-gggattattc-atgta-a-aaatggac-gatttaatt---gatcatcctgc-atatgattt-taaaatcaat--gcaat-acaac--ctactt-cttctaa--aaaa-atta--gactgaagcc-aaaaa--ttataa-gcttaaaagatgctcat-aaacgaatgggac-atacaggag--ttcaacaaattg---aaaactccattaaacatagccattac--gaagaaa-gtattgacttaatt-aaagaaccaaat-gaa-ttttggtgc-gaaacttgt---aaagtttca---aaaaccacgaga-aggaacca---ttatgc-tggatc-tatg---aacgaaca--cagtatcggtca--tg-aacc---tggttca-----tcgtgg---tgcat----ggatat----ctttgg-tccagt-atcgaa-ctcgaactc-ggatacg-aaaaga---tacatgtttattatggt-tgataacaatac-aagatattg-tatcacct-cca--cacattttaac-aaaaat---gctgaaa-ctatcttag-cacagatcaa-gaagaata-ttcagtatg---tggaaactcaatttgacaga-aaagtcag-aaa--aatcaa-----ttcaga-tcaaggaact-gaattcac-aaatgatcagatagc-agaata-ttttgtttc-aaaaggaattcatcata-ttt---tttccgctacacaagatcatgctgccaatg-gaagagcagaaagaca-catcagaac--catcg-ttact-gatgcaacaacctt--gttaaaacatag-taacttgcgtattaaa-ttttgggagta---tgcagtaaca-tctgccac--caatgta--cgcaattgtttagaaaac-aaagccac-aggt-caactgccgcta-----aaggcgatct---ctagtcaacc--tgttaaa----gtgagattca---------tgtcc-ttctt---accattcggag-aacaa-ggaataa-tttggaatcataatcac-aacaaactaagacctt--cagga----cttcgtgcta-ttatatt-atgca-aagaccctaata--gtcacggatacaaa-ttttttgta-ccatctctt-aaaaaaattgtcacttctgataat---tacacaatt-ccagacta--tgcagtg-gaccca---atattaaggaacaccc--agaacatat--acctagat-gatcga----agtagatcaga-taccttcaataagacag-aaaactcag-atgcagtttcaaggttatatg-atgcatt--ggaaaattac-gaagatgatc--ataaaca-agttacactatttacag--acttgttt-accac-agaagaattagctcaaa-tcg-aaac--taatgctaaat-----atccgtct-cctagt-gataatctag---aaggaaattt----agactac-gtcttctcc--aacaca-gaagaatct-------------------------------------gaagaagatgaatctg--atc--------------------atgt-gac-aaacatgga-tgtagatt-cag--aacttaaacc-aaat-gaaaagatcactaca-gaaagtgaacgaa-acgaatt-aaataaat----caagtaatactgatg--aggattt---tta-cgatg-aaaaagcttatagaattccc--acggcaatacaagaaa-accttgttggaagc-cagaagactataaacattaataa-tgaggata----atattgctagcagaatgcaaagg-aagattagt-ggaaatgaaa--taaactac-aatgaattgtcg--gatgacgagagcgattacagatctcatgacctc------------------------------------------------acagatgataatatctcgaaatcccagc--aagaaatat---t------caagaaaactatcgattc-ag---------aagtactacct-------gaacagataaacatt-gaaaa-ac-atgt-tacattgcaagattcggataatgata--cgtcaca-atgcgtagaggctca-gcctgagtcaat----tgtcacatcatcgaaa-gaagatgat-gttcaaaa-tgatgactattc-ttc-------------------tg-----acaaagaaagtcatcac-ctg-cccc-tgggt-gtaaatg--ttatg-gacaa-tt-cgatccaaa----catgtgt-tgaaccaaacaaggcagaaagcaaacacaactc---------------------tgat-acaattgc-ctcaccgaaaggtaa-taatgaagagttagtacaatt--ggtaggaagtagc--ggagcag-aaaaaccggatgctacaccagaatcatcaat----gacaacagatgaaccaattgacccagga-aacccagca-gtaaac-aaagctggattcctaaac-aaaacgttcaattc-tctcaataag----------aaaagaaagagacctgtt-gaaaacaagactcc-cttcaatgacac-agttgaaagagattataa----acgtca-aag-aaaaaaaataa--tcaaac-tactt-ccggataacac--agaaacaagtt--ctgcacc-gagaatcaaaaccatctactataatg-aagctatttc---aagaaatgttgattt-caaag-aaaaaca-tgctt---ataaagaagca--tacagg--aaggaatta-caaaatct-caaggacatgaaggt---attcgacgttgatgtcaa-ata--caaca-gatctgatgt-tcccagtaattt-aataatcccgacgaat-acaatatt--ctcaaag-aagagaaat--ggcattta---taaagca-agaattgtttgtagagg-----tgata-tccagaca-ccggaca-cgta--taatgtt-attgg--aaca-gaatc--cctgaac--cataaccacattaaaata-----tttctgat-gattgc------aaacaa-taggaatatgttcat--gaaaacattggatatt-aaccatgcgt--tcctatatgctaaatt----agaagaag-acatatac-attccaca---cccacatgac-aggagatgc-gttgttaaact-agacaa-agcgtt---atatggtct--caagcagagt-cct-aaagaatggaa--cgaccatctta-gacg-atatttaaat-agtgttggactaaaagata-acacatatactc-caggact---ataccaatccaa-ggat-aa-aaaa--ctcatga-tcgcagt--ttatgttgat-gact-gtgtgattgc-agcaa---gtgatgaac--aaagatt-agatgatttca-taagcaat-tt-agaaaaca--cctttgagct-aaaaattact--ggtactctaat-agatgat-atattggatacagacatcttg-gggatggat--ttgatctataac-aagaaacg---tggcacggtggatttaacgt-taaaatcattcatagaaa-aaatgggt-gagaagtat-aaaaaggaatt-g-gataaggttag-aaaaagttcaa--ttccacata-catcaat-ataca-ggattgat-ccc-aaaaagg----gaga-actaaaaatgaccgaaaaaga--atataaagacggtgtgtt-gaaattacaaca-actactaggagaactta------attatt-ttaggtacaa--gtgtag-atacg-atgtt--gaatttgcggt---taagaaagtag-ctagattagttaa-cttccctc---atgaacaggta--ttctacatga-tttacaaa-atcatacaatatct--agtacaacat-gcgaatattggaatacactatgatagagaccttaacaaagat-aagcaaatcactac---tatt-acagatgc--atcagttgg---aacagaata-cgatgcaca-atcaa-gaattggagtt-ataatttggta-tgg-aaagaacattt---tcaatgtat-actcaaataaaagcaccaacaagtgtgt---atcct--caaccg-aagcggaacttcatgc--tatcta-tgaaggttatgcaga-ctcagaaaccctgaaa--gcaaccttaacag-aactt-ggagaag-----gaaaaaataaagaacttac------aatgattactgattc-aaaaccag---ctatcgaaggctt-aaaacggag-ctacctacaacc-caaacagaagtt--cacatggat-aaaaaccgaaataat-taaagagaaacta-----aaagagaagactataaaactaataaaaatc--------aatggtaaagaaaatatag-cagattt-acttaca-aaaccagtatcaat----ttctgacttt-gatagatttattaaggtatt--gaagaataagataacaccacaggata-ttttggcctc-aacgga-ctattga
>yue_UFRJ50816_f129-_TSU4|CP020296.1|503430-509427
atggcga-ccccagtga---ggg-atgacacaag-atat----------------------------------------------------------------------------------------------------------------------------------------------------------------------------------------------------------------------------------------------------------------------------------------------------------------------------------gtta--ctgacta-caacatttct---aacctg-gttcaat-caaaagt-caaactcc-------------------------aaaaatcaa-----gtattgatatttcc---gtt-aaaaa--caaactaaggaatcaaactc-aaatcgattt--gaaaacgtat----------------gaaagattctt-acacagatt-aaccact-aaaaaga-ataaaattacaaatgaggc-tgaagaggatgatgatatttcaaatctcgaccttttaa-ttgaagta-gatgaaaa-aa--t--cgaaaaaactaat-aatataat----------tcttaggt--tac-aaga-aaagttagaatcg-attgaattagataa-aga-tgctaagaag-ttacacgaaagaaatg-attccactgga-acatatta--cttattcgatactctta---ccttaaaaaac-aggaaatattatcctaaggattgga---ttttcaag----ca-taagatg--aataa-aattg-gagat-attcctgtc-ttttt------gaacagcttt-caacaattcattgaa-aagtac--gaattcg---------------ataatattttt--gaacatca--aatacaa--aacatcg-at-cctcgtg--aaaacgaaatcttgtgtaagattatcaaag-aaggtttc--catgaaag-tcctgatataa---tgaacattaacacagttgaca-tctttagaatcatt---cgtgattt-aaa-gaaaaaatacacaagc-ttttttggcaga-gattta--agacta---aaggcttgggaaaaagtgtttgtgga--tacaa-cttgtaagaata-ctgacctattga--tgaatga----acttc-aaaagttagtatta-atggaaaaatgga-tcctttcaaaatgttgtcaagactgt----ccaaatctcaca--cacattttagaagaagcaattct-tggaac----cttaca--tgaatc---gttgagaaatccgg----ttaagcaacg--tttac-acatctac-tcaattgatgaa-aatgagagagt-cgaagaagtt---ctaatca----ata-tcgtaattgaaacagtaatg----gacttgag-ttcaacagatttgtattatccag---aaagaaattgcaagtactgt-aaatcgg-aattccacgg-ctc--ggta-aactgt-agaaagaaactaacca-gagaactt--aggcctatcacg-cccagctactc--aaaaggttattattcg---caa-ggttcaaccc-aaaaagaatacactaaaa----------ctggcac-aaaccttga-cagagccgtt-aaaaaag------ctaaagaagaagaac-aaa-aagggttcaaac--agaaacctagtca-ttattgata-ctgggtcaggcgtcaacatta-cgaataacaagagat---tattacatgagt--atgaagaca-----acaaagaaaag-ataaga----ttctttggtattgg-a--aaaaacaatt--cagttcc--cgtta--aaggatcaggatacat-taaaata--aa---------aagta-acacaaatg--atgatta-cttattaa------ctcattatgttcc---tgaggaggaaactacc-attat-cagtggcta-tgagt---tagct-aaa-gaaac-cgatc--ttg-tcttgaac-aaaaactactccacgtt-ggaaaacaaggacat-gaacattaagactcatgtaaaagat-gggattattc-atgta-a-aaatggac-gatttaatt---gatcatcctgc-atatgattt-taaaatcaat--gcaat-acaac--ctactt-cttctaa--aaaa-atta--gactgaagcc-aaaaa--ttataa-gcttaaaagatgctcat-aaacgaatgggac-atacaggag--ttcaacaaattg---aaaactccattaaacatagccattac--gaagaaa-gtattgacttaatt-aaagaaccaaat-gaa-ttttggtgc-gaaacttgt---aaagtttca---aaaaccacgaga-aggaacca---ttatgc-tggatc-tatg---aacgaaca--cagtatcgatca--tg-aacc---tggttca-----tcgtgg---tgcat----ggatat----ctttgg-tccagt-atcgaa-ctcgaactc-ggatacg-aaaaga---tacatgtttattatggt-tgataacaatac-aagatattg-tatcacct-cca--cacattttaac-aaaaat---gctgaaa-ctatcttag-cacagatcaa-gaagaata-ttcagtatg---tggaaactcaatttgacaga-aaagtcag-aaa--aatcaa-----ttcaga-tcaaggaact-gaattcac-aaatgatcagatagc-agaata-ttttgtttc-aaaaggaattcatcata-ttt---tttccgctacacaagatcatgctgccaatg-gaagagcagaaagaca-catcagaac--catcg-ttact-gatgcaacaacctt--gttaaaacatag-taacttgcgtattaaa-ttttgggagta---tgcagtaaca-tctgccac--caatgta--cgcaattgtttagaaaac-aaagccac-aggt-caactgccacta-----aaggcgatct---ctagtcaacc--tgttaaa----gtgagattca---------tgtcc-ttctt---accattcggag-aacaa-ggaataa-tttggaatcataatcac-aacaaactaagacctt--cagga----cttcgtgcta-ttatatt-atgca-aagaccctaata--gtcacggatacaaa-ttttttgta-ccatctctt-aaaaaaattgtcacttctgataat---tacacaatt-ccagacta--tgcagtg-gaccca---atattaaggaacaccc--agaacatat--acctagat-gatcga----agtagatcaga-taccttcaataagacag-aaaactcag-atgcagtttcaaggttatatg-atgcatt--ggaaaattac-gaagatgatc--ataaaca-agttacactacttacag--acttgttt-accac-agaagaattagctcaaa-tcg-aaac--taatgctaaat-----atccgtct-cctagt-gataatctag---aaggaaattt----agactac-gtcttctcc--aacaca-gaagaatct-------------------------------------gaagaagatgaatctg--atc--------------------atgt-gac-aaacatgga-tgtagatt-cag--aacttaaacc-aaat-gaaaagatcactaca-gaaagtgaacgaa-acgaatt-aaataaat----caagtaatactgatg--aggattt---tta-cgatg-aaaaagcttatagaattccc--acggcaatacaagaaa-accttgttggaagc-cagaagactataaacattaataa-tgaggata----atattgctagcagaatgcaaagg-aagattagt-ggaaatgaaa--taaactac-aatgaattgtcg--gaggacgagagcgattacagctctcatgacctc------------------------------------------------acagatgataatatctcgaaatcccagc--aagaaatat---t------caagaaaactatcgattc-ag---------gagtactacct-------gaacagataaacatt-gaaaa-ac-atgt-tacattgcaagattcggataatgata--cgtcaca-atgcgtagaggctca-gcctgagtcaat----tgtcacatcatcgaaa-gaagatgat-gttcaaaa-tgatgactattc-ttc-------------------tg-----acaaagaaagtcatcac-ctg-cccc-tgggt-gtaaatg--ttatg-gacaa-tt-cgatccaaa----catgtgt-tgaaccaaacaaggcagaaagcaaacacaactc---------------------tgat-acaattgc-ctcaccgaaaggtaa-taatgaagagttagtacaatt--ggtaggaagtagc--ggagcag-aaaaaccggatgctacaccagaatcatcaat----gataacagatgaaccaattgacccagga-aacccagca-gtaaac-aaagctggattcctaaac-aaaacgttcaattc-tctcaataag----------aaaagaaagagacctgtt-gaaaacaagactcc-cttcaatgacac-agttgaaagagattataa----acgtca-aag-aaaaaaaataa--tcaaac-tactt-ccggataacac--agaaacaagtt--ctgcacc-gagaatcaaaaccatctactataatg-aagctatttc---aagaaatgttgattt-caaag-aaaaaca-tgctt---ataaagaagca--tacagg--aaggaatta-caaaatct-caaggacatgaaggt---attcgacgttgatgtcaa-ata--caaca-gatctgatgt-tcccagtaattt-aataatcccgacgaat-acaatatt--ctcaaag-aagagaaat--ggcattta---taaagca-agaattgtttgtagagg-----tgata-tccagaca-ccggaca-cgta--taatgtt-attgg--aaca-gaatc--cctgaac--cataaccacattaaaata-----tttctgat-gattgc------aaacaa-taggaatatgttcat--gaaaacattggatatt-aaccatgcgt--tcctatatgctaaatt----agaagaag-acatatac-atttcaca---cccacatgac-aggagatgc-gttgttaaact-agacaa-agcgtt---atatggtct--caagcagagt-cct-aaagaatggaa--cgaccatctta-gacg-atatttaaat-agtgttggactaaaagata-acacatatactc-caggact---ataccaatccaa-ggat-aa-aaaa--ctcatga-tcgcagt--ttatgttgat-gact-gtgtgattgc-agcaa---gtgatgaac--aaagatt-agatgatttca-taagcaat-tt-agaaaaca--cctttgagct-aaaaattact--ggtactctaat-agatgat-atattggatacagacatcttg-gggatggat--ttgatctataac-aagaaacg---tggcacggtggatttaacgt-taaaatcattcatagaaa-aaatgggt-gagaagtat-aaaaaggaatt-g-gataaggttag-aaaaagttcaa--ttccacata-catcaat-ataca-ggattgat-ccc-aaaaagg----gaga-actaaaaatgaccgaaaaaga--atataaagacggtgtgtt-gaaattacaaca-actactaggagaactta------attatt-ttaggtacaa--gtgtag-atacg-atgtt--gaatttgcggt---taagaaagtag-ctagattagttaa-cttccctc---atgaacaggta--ttctacatga-tttacaaa-atcatacaatatct--agtacaacat-gcgaatattggaatacactatgatagagaccttaacaaagat-aagcaaatcactac---tatt-acagatgc--atcagttgg---aacagaata-cgatgcaca-atcaa-gaattggagtt-ataatttggta-tgg-aaagaacattt---tcaatgtat-actcaaataaaagcaccaacaagtgtgt---atcct--caaccg-aagcggaacttcatgc--tatcta-tgaaggttatgcaga-ctcagaaaccctgaaa--gcaaccttaacag-aactt-ggagaag-----gaaaaaataaagaacttac------aatgattactgattc-aaaaccag---ctatcgaaggctt-aaaacggag-ctacctacaacc-caaacagaagtt--cacatggat-aaaaaccgaaataat-taaagagaaacta-----aaagagaagactataaaactaataaaaatc--------aatggtaaagaaaatatag-cagattt-acttaca-aaaccagtatcaat----ttctgacttt-gatagatttattaaggtatt--gaagaataagataacaccacaggata-ttttggcctc-aacgga-ctattga
>yue_UFRJ50816_f162+_TSU4|CP020296.1|1017157-1023474
atggcga-ccccagtga---ggg-atgacacaag-atatgttactgagaaatgtgggagttatttgataattgttgggattccattgttgctaaaggctataaaattggtatacagaatatactagaaattctcctcgaagatataggaatccacaaaatggagtcgatagttctacataacaatattattttatcttccttccttttatatgttgtcattcattatcctattacattatcaatccttgcatttcagcttccattagatcggatgactgtttctcaatctttatgtcatcttcttacaccgcatgtgataatataatattaaatagatgatattagagttcaattccaacagtta--ctgacta-caacatttct---aacctg-gttcaat-caaaagt-caaactcc-------------------------aaaaatcaa-----gtattgatatttcc---gtt-aaaaa--caaactaaggaatcaaactc-aaatcgattt--gaaaacgtat----------------gaaagattctt-acacagatt-aaccact-aaaaaga-ataaaattacaaatgaggc-tgaagaggatgatgatatttcaaatctcgaccttttaa-ttgaagta-gatgaaaa-aa--t--cgaaaaaactaat-aatataat----------tcttaggt--tac-aaga-aaagttagaatcg-attgaattagataa-aga-tgctaagaag-ttacacgaaagaaatg-attccactgga-acatatta--cttattcgatactctta---ccttaaaaaac-aggaaatattatcctaaggattgga---ttttcaag----ca-taagatg--aataa-aattg-gagat-attcctgtc-ttttt------gaacagcttt-caacaattcattgaa-aagtac--gaattcg---------------ataatattttt--gaacatca--aatacaa--aacatcg-at-cctcgtg--aaaacgaaatcttgtgtaagattatcaaag-aaggtttc--catgaaag-tcctgatataa---tgaacattaacacagttgaca-tctttagaatcatt---cgtgattt-aaa-gaaaaaatacacaagc-ttttttggcaga-gattta--agacta---aaggcttgggaaaaagtgtttgtgga--tacaa-cttgtaagaata-ctgacctattga--tgaatga----acttc-aaaagttagtatta-atggaaaaatgga-tcctttcaaaatgttgtcaagactgt----ccaaatctcaca--cacattttagaagaagcaattct-tggaac----cttaca--tgaatc---gttgagaaatccgg----ttaagcaacg--tttac-acatctac-tcaattgatgaa-aatgagagagt-cgaagaagtt---ctaatca----ata-tcgtaattgaaacagtaatg----gacttgag-ttcaacagatttgtattatccag---aaagaaattgcaagtactgt-aaatcgg-aattccacgg-ctc--ggta-aactgt-agaaagaaactaacca-gagaactt--aggcctatcacg-cccagctactc--aaaaggttattattcg---caa-ggttcaaccc-aaaaagaatacactaaaa----------ctggcac-aaaccttga-cagagccgtt-aaaaaag------ctaaagaagaagaac-aaa-aagggttcaaac--agaaacctagtca-ttattgata-ctgggtcaggcgtcaacatta-cgaataacaagagat---tattacatgagt--atgaagaca-----acaaagaaaag-ataaga----ttctttggtattgg-a--aaaaacaatt--cagttcc--cgtta--aaggatcaggatacat-taaaata--aa---------aagta-acacaaatg--atgatta-cttattaa------ctcattatgttcc---tgaggaggaaactacc-attat-cagtggcta-tgagt---tagct-aaa-gaaac-cgatc--ttg-tcttgaac-aaaaactactccacgtt-ggaaaacaaggacat-gaacattaagactcatgtaaaagat-gggattattc-atgta-a-aaatggac-gatttaatt---gatcatcctgc-atatgattt-taaaatcaat--gcaat-acaac--ctactt-cttctaa--aaaa-atta--gactgaagcc-aaaaa--ttataa-gcttaaaagatgctcat-aaacgaatgggac-atacaggag--ttcaacaaattg---aaaactccattaaacatagccattac--gaagaaa-gtattgacttaatt-aaagaaccaaat-gaa-ttttggtgc-gaaacttgt---aaagtttca---aaaaccacgaga-aggaacca---ttatgc-tggatc-tatg---aacgaaca--cagtatcgatca--tg-aacc---tggttca-----tcgtgg---tgcat----ggatat----ctttgg-tccagt-atcgaa-ctcgaactc-ggatacg-aaaaga---tacatgtttattatggt-tgataacaatac-aagatattg-tatcacct-cca--cacattttaac-aaaaat---gctgaaa-ctatcttag-cacagatcaa-gaagaata-ttcagtatg---tggaaactcaatttgacaga-aaagtcag-aaa--aatcaa-----ttcaga-tcaaggaact-gaattcac-aaatgatcagatagc-agaata-ttttgtttc-aaaaggaattcatcata-ttt---tttccgctacacaagatcatgctgccaatg-gaagagcagaaagaca-catcagaac--catcg-ttact-gatgcaacaacctt--gttaaaacatag-taacttgcgtattaaa-ttttgggagta---tgcagtaaca-tctgccac--caatgta--cgcaattgtttagaaaac-aaagccac-aggt-caactgccacta-----aaggcgatct---ctagtcaacc--tgttaaa----gtgagattca---------tgtcc-ttctt---accattcggag-aacaa-ggaataa-tttggaatcataatcac-aacaaactaagacctt--cagga----cttcgtgcta-ttatatt-atgca-aagaccctaata--gtcacggatacaaa-ttttttgta-ccatctctt-aaaaaaattgtcacttctgataat---tacacaatt-ccagacta--tgcagtg-gaccca---atattaaggaacaccc--agaacatat--acctagat-gatcga----agtagatcaga-taccttcaataagacag-aaaactcag-atgcagtttcaaggttatatg-atgcatt--ggaaaattac-gaagatgatc--aaaaaca-agttacattacttacag--acttgttt-accac-agaagaattagctcaaa-tcg-aaac--taatgctaaat-----atccgtct-cctagt-gataatctag---aaggaagttt----agactac-gtcttctcc--aacaca-gaagaatct-------------------------------------gaagaagatgaatctg--atc--------------------atgt-gac-aaacatgga-tgtagatt-cag--aacttaaacc-aaat-gaaaagatcactaca-gaaagtgaacgaa-acgaatt-aaataaat----caagtaatactgatg--aggattt---tta-cgatg-aaaaagcttatagaattccc--acggcaatacaagaaa-accttgttggaagc-cagaagactataaacattaataa-tgaggata----atattgctagcagaatgcaaagg-aagattagt-ggaaatgaaa--taaactac-aatgaattgtcg--gatgacgagagcgattacagatctcatgacctc------------------------------------------------acagatgataatatctcgaaatcccagc--aagaaatat---t------caagaaaactatcgattc-ag---------gagtactacct-------gaacagataaacatt-gaaaa-ac-atgt-tacattgcaagattcggataatgata--cgtcaca-atgcgtagaggctca-gcctgagtcaat----tgtcacatcatcaaaa-gaagatgat-gttcaaaa-tgatgactattc-ttc-------------------tg-----acaaagaaagtcatcac-ctg-cccc-tgggt-gtaaatg--ttatg-gacaa-tt-cgatccaaa----catgtgt-tgaaccaaacaaggcagaaagcaaacacaactc---------------------tgat-acaattgc-ctcaccgaaaggtaa-taatgaagagttagtacaatt--ggtaggaagtagc--ggagcag-aaaaaccggatgctacaccagaatcatcaat----gataacagatgaaccaattgacccagga-aacccagca-gtaaac-aaagctggattcctaaac-aaaacgttcaattc-tctcaataag----------aaaagaaagagacctgtt-gaaaacaagactcc-cttcaatgacac-agttgaaagagattataa----acgtca-aag-aaaaaaaataa--tcaaac-tactt-ccggataacac--agaaacaagtt--ctgcacc-gagaatcaaaaccatctactataatg-aagctatttc---aagaaatgttgattt-caaag-aaaaaca-tgctt---ataaagaagca--tacagg--aaggaatta-caaaatct-caaggacatgaaggt---attcgacgttgatgtcaa-ata--caaca-gatctgatgt-tcccagtaattt-aataatcccgacgaat-acaatatt--ctcaaag-aagagaaat--ggcattta---taaagca-agaattgtttgtagagg-----tgata-tccagaca-ccggaca-cgta--taatgtt-attgg--aaca-gaatc--cctgaac--cataaccacattaaaata-----tttctgat-gattgc------aaacaa-taggaatatgttcat--gaaaacattggatatt-aaccatgcgt--tcctatatgctaaatt----agaagaag-acatatac-attccaca---cccacatgac-aggagatgc-gttgttaaact-agacaa-agcgtt---atatggtct--caagcagagt-cct-aaagaatggaa--cgaccatctta-gacg-atatttaaat-agtgttggactaaaagata-acacatatactc-caggact---ataccaatccaa-ggat-aa-aaaa--ctcatga-tcgcagt--ttatgttgat-gact-gtgtgattgc-agcaa---gtgatgaac--aaagatt-agatgatttca-taagcaat-tt-agaaaaca--cctttgagct-aaaaattact--ggtactctaat-agatgat-atattggctacagacatcttg-gggatggat--ttgatctataac-aagaaacg---tggcacggtggatttaacgt-taaaatcattcatagaaa-aaatgggt-gagaagtat-aaaaaggaatt-g-gataaggttag-aaaaagttcaa--ttccacata-catcaat-ataca-ggattgat-ccc-aaaaagg----gaga-actaaaaatgaccgaaaaaga--atataaagacggtgtgtt-gaaattacaaca-actactaggagaactta------attatg-ttaggtacaa--gtgtag-atacg-atgtt--gaatttgcggt---taagaaagtag-ctagattagttaa-cttccctc---atgaacaggta--ttctacatga-tttacaaa-atcatacaatatct--agtacaacat-gcgaatattggaatacactatgatagagaccttaacaaagat-aagcaaatcactac---tatt-acagatgc--atcagttgg---aacagaata-cgatgcaca-atcaa-gaattggagtt-ataatttggta-tgg-aaagaacattt---tcaatgtat-actcaaataaaagcaccaacaagtgtgt---atcct--caaccg-aagcggaacttcatgc--tatcta-tgaaggttatgcaga-ctcagaaaccctgaaa--gcaaccttaacag-aactt-ggagaag-----gaaaaaataaagaacttac------aatgattactgattc-aaaaccag---ctatcgaaggctt-aaatcggag-ctacctacaacc-caaacagaagtt--cacatggat-aaaaaccgaaataat-taaagagaaacta-----aaagagaagactataaaactaataaaaatc--------aatggtaaagaaaatatag-cagattt-acttaca-aaaccagtatcaat----ttctgacttt-gatagatttattaaggtatt--gaagaataagataacaccacaggata-ttttggcctc-aacgga-ctattga
>yue_UFRJ50816_f250+_TSU4|CP020297.1|498858-504855
atggcga-ccccagtga---ggg-atgacacaag-atat----------------------------------------------------------------------------------------------------------------------------------------------------------------------------------------------------------------------------------------------------------------------------------------------------------------------------------gtta--ctgacta-caacatttct---aacctg-gttcaat-caaaagt-caaactcc-------------------------aaaaatcaa-----gtattgatatttcc---gtt-aaaaa--caaactaaggaatcaaactc-aaatcgattt--gaaaacgtat----------------gaaagattctt-acacagatt-aaccact-aaaaaga-ataaaattacaaatgaggc-tgaagaggatgatgatatttcaaatctcgaccttttaa-ttgaagta-gatgaaaa-aa--t--cgaaaaaactaat-aatataat----------tcttaggt--tac-aaga-aaagttagaatcg-attgaattagataa-aga-tgctaagaag-ttacacgaaagaaatg-attccactgga-acatatta--cttattcgatactctta---ccttaaaaaac-aggaaatattatcctaaggattgga---ttttcaag----ca-taaaatg--aataa-aattg-gagat-attcctgtg-ttttt------gaacagcttt-caacaattcattgaa-aagcat--gaattcg---------------ataatattttt--gaacaaca--aatacaa--aacatcg-at-cctcgtg--aaaacgaaatcttgtgtaagattatcaaag-aaggtttc--gatgaaag-tcctgatataa---tgaacattaacacagttgaca-tctttagaatcatt---cgtgattt-aaa-gaaaaaatacacaagc-ctttttggcaga-gatgta--agacta---aaggcttgggaaaaagtgttggtgga--tacaa-cttgtaagaata-ctgacttattga--tgaatga----acttc-aaaagttagtatta-atggaaaaatgga-tcctttcaaaatgttgtcaagactgt----ccaaatctcaca--cacattttagtagaagcaattct-tggaac----cttaca--tgaatc---gttgagaaatccgg----ttaagcaacg--tttac-acatctgc-tcaattgatgaa-aatgagagagt-cgaagaagtt---ctaatca----ata-tcgtaattgaaacagtaatg----gacttgag-tacaacagatttgtattatccag---aaagaaattgcaagtactgt-aaatcgg-aattccacag-ctc--ggta-aattgt-agaaagaaactaacca-gagaactt--aggcctaccacg-cccagttactc--aaaaggttattattcg---caa-ggttcaaccc-aaaaagaatacactaaaa----------ctggcac-aaacccaga-cagagccgtt-aaaaagg------ctaaagaagaagaac-aga-aagggttcaaac--agaaacctagtca-ttattgata-ctgggtcaggcgtcaacatta-cgaataacaagagat---tattacatgagt--atgaagaca-----acaaagaaaag-ataaga----ttctttggtattgg-a--aaaaacaatt--cagttcc--cgtta--aaggatcaggatacat-taaaata--aa---------aagta-acacaaatg--atgatta-cttattaa------ctcattatgttcc---tgaggaggaaactacc-attat-cagtggcta-tgagt---tagct-aaa-gaaac-cgatc--tta-tcttgaac-aaaaactactccacgtt-ggaaaacaaggacat-gaacattaagactcatgtaaaagat-gggattattc-atgta-a-aaatggac-gatttaatt---gatcatcctgc-atatgattt-taaaatcaat--gcaat-acaac--ctactt-cttctaa--aaaa-atta--gactgaagcc-aaaaa--ttataa-gcttaaaagatgctcat-aaacgaatgggac-atacaggag--ttcaacaaattg---aaaactccattaaacatagccattac--gaagaaa-gtattgacttaatt-aaagaaccaaat-gaa-ttttggtgc-gaaacttgt---aaagtttca---aaaaccacgaga-aggaacca---ttatgc-tggatc-tatg---aacgaaca--cagtatcgatca--tg-aacc---tggttca-----tcgtgg---tgcat----ggatat----ctttgg-tccagt-atcgaa-ctcgaactc-ggatacg-aaaaga---tacatgtttattatggt-tgataacaatac-aagatattg-tatcacct-cca--cacattttaac-aaaaat---gctgaaa-ctatcttag-cacagatcaa-gaagaata-ttcagtatg---tggaaactcaatttgacaga-aaagtcag-aaa--aatcaa-----ttcaga-tcaaggaact-gaattcac-aaatgatcagatagc-agaata-ttttgtttc-aaaaggaattcatcata-ttt---tttccgctacacaagatcatgctgccaatg-gaagagcagaaagaca-catcagaac--catcg-ttact-gatgcaacaacctt--gttaaaacatag-taacttgcgtattaaa-ttttgggagta---tgcagtaaca-tctgccac--caatgta--cgcaattgtttagaaaac-aaagccac-aggt-caactgccacta-----aaggcgatct---ctagtcaacc--tgttaaa----gtgagattca---------tgtcc-ttctt---accattcggag-aacaa-ggaataa-tttggaatcataatcac-aacaaactaagacctt--cagga----cttcgtgcta-ttatatt-atgca-aagaccctaata--gtcacggatacaaa-ttttttgta-ccatctctt-aaaaaaattgtcacttctgataat---tacacaatt-ccagacta--tgcagtg-gaccca---atattaaggaacaccc--agaacatat--acctagat-gatcga----agtagatcaga-taccttcaataagacag-aaaactcag-atgcagtttcaaggttatatg-atgcatt--ggaaaattac-gaagatgatc--ataaaca-agttacactacttacag--acttgttt-accac-agaagaattagctcaaa-tcg-aaac--taatgctaaat-----atccgtct-cctagt-gataatctag---aaggaaattt----agactac-gtcttctcc--aacaca-gaagaatct-------------------------------------gaagaagatgaatctg--atc--------------------atgt-gac-aaacatgga-tgtagatt-cag--aacttaaacc-aaat-gaaaagatcactaca-gaaagtgaacgaa-acgaatt-aaataaat----caagtaatactgatg--aggattt---tta-cgatg-aaaaagcttatagaattccc--acggcaatacaagaaa-accttgttggaagc-cagaagactataaacattaataa-tgaggata----atattgctagcagaatgcaaagg-aagattagt-ggaaatgaaa--taaactac-aatgaattgtcg--gatgacgagagcgattacagatctcatgacctc------------------------------------------------acagatgataatatctcgaaatcccagc--aagaaatat---t------caagaaaactatcgattc-ag---------aagtactacct-------gaacagataaacatt-gaaaa-ac-atgt-tacattgcaagattcggataatgata--cgtcaca-atgcgtagaggctca-gcctgagtcaat----tgtcacatcatcgaaa-gaagatgat-gttcaaaa-tgatgactattc-ttc-------------------tg-----acaaagaaagtcatcac-ctg-cccc-tgggt-gtaaatg--ttatg-gacaa-tt-cgatccaaa----catgtgt-tgaaccaaacaaggcagaaagc-aacacaactc---------------------tgat-acaattgc-ctcaccgaaaggtaa-taatgaagagttagtacaatt--ggtaggaagtagc--ggagcag-aaaaaccggatgctacaccagaatcatcaat----gataacagatgaaccaattgacccagga-aacccagca-gtaaac-aaagctggattcctaaac-aaaacgttcaattc-tctcaataag----------aaaagaaagagacctgtt-gaaaacaagactcc-cttcaatgacac-agttgaaagagattataa----acgtca-aag-aaaaaaaataa--tcaaac-tactt-ccggataacac--agaaacaagtt--ctgcacc-gagaatcaaaaccatctactataatg-aagctatttc---aagaaatgttgattt-caaag-aaaaaca-tgctt---ataaagaagca--tacagg--aaggaatta-caaaatct-caaggacatgaaggt---attcgacgttgatgtcaa-ata--caaca-gatctgatgt-tcccagtaattt-aataatcccgacgaat-acaatatt--ctcaaag-aagagaaat--ggcattta---taaagca-agaattgtttgtagagg-----tgata-tccagaca-ccggaca-cgta--taatgtt-attgg--aaca-gaatc--cctgaac--cataaccacattaaaata-----tttctgat-gattgc------aaacaa-taggaatatgttcat--gaaaacattggatatt-aaccatgcgt--tcctatatgctaaatt----agaagaag-acatatac-attccaca---cccacatgac-aggagatgc-gttgttaaact-agacaa-agcgtt---atatggtct--caagcagagt-cct-aaagaatggaa--cgaccatctta-gacg-atatttaaat-agtgttggactaaaagata-acacatatactc-caggact---ataccaatccaa-ggat-aa-aaaa--ctcatga-tcgcagt--ttatgttgat-gact-gtgtgattgc-agcaa---gtgatgaac--aaagatt-agatgatttca-taagcaat-tt-agaaaaca--cctttgagct-aaaaattact--ggtactctaat-agatgat-atattggctacagacatcttg-gggatggat--ttgatctataac-aagaaacg---tggcacggtggatttaacgt-taaaatcattcatagaaa-aaatgggt-gagaagtat-aaaaaggaatt-g-gataaggttag-aaaaagttcaa--ttccacata-catcaat-atacc-ggattgat-ccc-aaaaagg----gaga-actaaaaatgaccgaaaagga--atataaagacggtgtgtt-gaaattacaaca-actactaggagaactta------attatg-ttaggtacaa--gtgtag-atacg-atgtt--gaatttgcggt---taagaaagtag-ctagattagttaa-cttccctc---atgaacaggta--ttctacatga-tttacaaa-atcatacaatatct--agtacaacat-gcgaatattggaatacactatgatagagaccttaacaaagat-aagcaaatcactac---tatt-acagatgc--atcagttgg---aacagaata-cgatgcaca-atcaa-gaattggagtt-ataatttggta-tgg-aaagaacattt---tcaatgtat-actcaaataaaagcaccaacaagtgtgt---atcct--caaccg-aagcggaacttcatgc--tatcta-tgaaggttatgcaga-ctcagaaaccctgaaa--gcaaccttaacag-aactt-ggagaag-----gaaaaaataaagaacttac------aatgattactgattc-aaaactag---ctatcgaaggctt-aaatcggag-ctacctacaacc-caaacagaagtt--cacatggat-aaaaaccgaaataat-taaaaagaaacta-----aaagagaagactataaaactaataaaaatc--------aatggtaaagaaaatatag-cagattt-acttaca-aaaccagtatcaat----ttctgacttt-gatagatttattaaggtatt--gaagaataagataacaccacaggata-ttttggcctc-aacgga-ctattga
>yue_UFRJ50816_f334-_TSU4|CP020299.1|538637-544707
atggcga-ccccagtga---ggg-atgacacaag-atat----------------------------------------------------------------------------------------------------------------------------------------------------------------------------------------------------------------------------------------------------------------------------------------------------------------------------------gtta--ctgacta-caacatttct---aacctg-gttcaat-caaaagt-caaactcc-------------------------aaaaatcaa-----gtattgatatttcc---gtt-aaaaa--caaactaaggaatcaaactc-aaatcgattt--gaaaacgtat----------------gaaagattctt-acacagatt-aaccact-aaaaaga-ataaaattacaaatgaggc-tgaagaggatgatgatatttcaaatctcgaccttttaa-ttgaagta-gatgaaaa-aa--t--cgaaaaaactaat-aatataat----------tcttaggt--tac-aaga-aaagttagaatcg-attgaattagataa-aga-tgctaagaag-ttacacgaaagaaatg-attccactgga-acatatta--cttattcgatactctta---ccttaaaaaac-aggaaatattatcctaaggattgga---ttttcaag----ca-taaaatg--aataa-aattg-gagat-attcctgtg-ttttt------gaacagcttt-caacaattcattgaa-aagcat--gaattcg---------------ataatattttt--gaacaaca--aatacaa--aacatcg-at-cctcgtg--aaaacgaaatcttgtgtaagattatcaaag-aaggtttc--gatgaaag-tcctgatataa---tgaacattaacacagttgaca-tctttagaatcatt---cgtgattt-aaa-gaaaaaatacacaagc-ctttttggcaga-gatgta--agacta---aaggcttgggaaaaagtgttggtgga--tacaa-cttgtaagaata-ctgacttattga--tgaatga----acttc-aaaagttagtatta-atggaaaaatgga-tcctttcaaaatgttgtcaagactgt----ccaaatctcaca--cacattttagtagaagcaattct-tggaac----cttaca--tgaatc---gttgagaaatccgg----ttaagcaacg--tttac-acatctgc-tcaattgatgaa-aatgagagagt-cgaagaagtt---ctaatca----ata-tcgtaattgaaacagtaatg----gacttgag-tacaacagatttgtattatccag---aaagaaattgcaagtactgt-aaatcgg-aattccacag-ctc--ggta-aactgt-agaaagaaattgaaca-gagaactt--aggcctagcacg-cccaactactc--aaaaggtgattattca---caa-ggctcagatc-aaaaaggatacaccaaaa----------ctggctc-aaaaccagt-cagattcttt-aaaaaaa------caaaagaagaagagc-aaa-aagggttcaaac--aaaaccctagtaa-ttattgata-ccggttcaggcgtcaatatta-cgaataataagaagt---tattacacaatt--acgaagaca-----acgaagataaa-gtaaaa----ttctttggtattgg-t--aaagataact--cagttcc--cgtta--aaggatcaggatacat-taaaata--aa---------aagta-acacaaatg--atgatta-cttattaa------ctcattatgttcc---tgaggaggaaactacc-attat-cagtggcta-tgagt---tagct-aaa-gaaac-cgatc--ttg-tcttgaac-aaaaactactccacgtt-ggaaaacaaggacat-gaacattaagactcatgtaaaagat-gggattattc-atgta-a-aaatggac-gatttaatt---gatcatcctgc-atatgattt-taaaatcaat--gcaat-acaac--ctactt-cttctaa--aaaa-atta--gactgaagcc-aaaaa--ttataa-gcttaaaagatgctcat-aaacgaatgggac-atacaggag--ttcaacaaattg---aaaactccattaaacatagccattac--gaagaaa-gtattgacttaatt-aaagaaccaaat-gaa-ttttggtgc-gaaacttgt---aaagtttca---aaaaccacgaga-aggaacca---ttatgc-tggatc-tatg---aacgaaca--cagtatcgatca--tg-aacc---tggttca-----tcgtgg---tgcat----ggatat----ctttgg-tccagt-atcgaa-ctcgaactc-ggatacg-aaaaga---tacatgtttattatggt-tgataacaatac-aagatattg-tatcacct-cca--cacattttaac-aaaaat---gctgaaa-ctatcttag-cacagatcaa-gaagaata-ttcagtatg---tggaaactcaatttgacaga-aaagtcag-aaa--aatcaa-----ttcaga-tcaaggaact-gaattcac-aaatgatcagatagc-agaata-ttttgtttc-aaaaggaattcatcata-ttt---tttccgctacacaagatcatgctgccaatg-gaagagcagaaagaca-catcagaac--catcg-ttact-gatgcaacaacctt--gttaaaacatag-taacttgcgtattaaa-ttttgggagta---tgcagtaaca-tctgccac--caatgta--cgcaattgtttagaaaac-aaagccac-aggt-caactgccacta-----aaggcgatct---ctagtcaacc--tgttaaa----gtgagattca---------tgtcc-ttctt---accattcggag-aacaa-ggaataa-tttggaatcataatcac-aacaaactaagacctt--cagga----cttcgtgcta-ttatatt-atgca-aagaccctaata--gtcacggatacaaa-ttttttgta-ccatctctt-aaaaaaattgtcacttctgataat---tacacaatt-ccagacta--tgcagtg-gaccca---atattaaggaataccc--agaacatat--acctagat-gatcga----agtagatcaga-taccttcaataagacag-aaaactcag-atgcagtttcaaggttatatg-atgcatt--ggaaaattac-gaagatgatc--ataaaca-agttacactacttacag--acttgttt-accac-agaagaattagctcaaa-tcg-aaac--taatgctaaat-----atccgtct-cctagt-gataatctag---aaggaaattt----agactac-gtcttctcc--aacaca-gaagaatct-------------------------------------gaagaagatgaatctg--atc--------------------atgt-gac-aaacatgga-tgtagatt-cag--aacttaaacc-aaat-gaaaagatcactaca-gaaagtgaacgaa-acgaatt-aaataaat----caagtaatactgatg--aggattt---tta-cgatg-aaaaagcttatagaattccc--acggcaatacaagaaa-accttgttggaagc-cagaagactataaacattaataa-tgaggata----atattgctagcagaatgcaaagg-aagattagt-ggaaatgaaa--taaactac-aatgaattgtcg--gatgacgagagcgattacagatctcatgacctc------------------------------------------------acagatgataatatctcgaaatcccagc--aagaaatat---t------caagaaaactatcgattc-ag---------aagtactacct-------gaacagataaacatt-gaaaa-ac-atgt-tacattgcaagattcggataatgata--cgtcaca-atgcgtagaggctca-gcctgagtcaat----tgtcacatcatcgaaa-gaagatgat-gttcaaaa-tgatgactattc-ttc-------------------tg-----acaaagaaagtcatcac-ctg-cccc-tgggt-gtaaatg--ttatg-gacaa-tt-cgatccaaa----catgtgt-tgaaccaaacaaggcagaaagcaaacacaactc---------------------tgat-acaattgc-ctcaccgaaaggtaa-taatgaagagttagtacaatt--agtaggaagtagc--ggagcgg-aaaaaccggatgctacaccagaatcatcaat----gataacagatgaaccaattgacccagga-aacccagca-gtaaac-aaagctggattcctaaac-aaaacgttcaattc-tctcaataag----------aaaagaaagagacctgtt-gaaaacaagactcc-cttcaatgacac-agttgaaagagattataa----acgtca-aag-aaaaaaaataa--tcaaac-tactt-ccggataacac--agaaacaagtt--ctgcatc-gagaatcaaaaccatctactataatg-aagctatttc---aagaaatgttgattt-caaag-aaaaaca-tgctt---ataaagaagca--tacagg--aaggaatta-caaaatct-caaggacatgaaggt---attcgacgttgatgtcaa-ata--caaca-gatctgatgt-tcccagtaattt-aataatcccgacgaat-acaatatt--ctcaaag-aagagaaat--ggcattta---taaagca-agaattgtttgtagagg-----tgata-tccagaca-ccggaca-cgta--taatgtt-attgg--aaca-gaatc--cctgaac--cataaccacattaaaata-----tttctgat-gattgc------aaacaa-taggaatatgttcat--gaaaacattggatatt-aaccatgcgt--tcctatatgctaaatt----agaagaag-acatatac-attccaca---cccacatgac-aggagatgc-gttgttaaact-agacaa-agcgtt---atatggtct--caagcagagt-cct-aaagaatggaa--cgaccatctta-gacg-atatttaaat-agtgttggactaaaagata-acacatatactc-caggact---ataccaatccaa-ggat-aa-aaaa--ctcatga-tcgcagt--ttatgttgat-gact-gtgtgattgc-agcaa---gtgatgaac--aaagatt-agatgatttca-taagcaat-tt-agaaaaca--cctttgagct-aaaaattact--ggtactctaat-agatgat-atattggatacagacatcttg-gggatggat--ttgatctataac-aagaaacg---tggcacggtggatttaacgt-taaaatcattcatagaaa-aaatgggt-gagaagtat-aaaaaggaatt-g-gataaggttag-aaaaagttcaa--ttccacata-catcaat-ataca-ggattgat-ccc-aaaaagg----gaga-attaaaaatgaccgaaaagga--atataaagacggtgtgtt-gaaattacaaca-actactaggagaactta------attatg-ttaggtacaa--gtgtag-atacg-atgtt--gaatttgcgat---taagaaagtag-ctagattagttaa-cttccctc---atgaacaggta--ttctacatga-tttacaaa-atcatacaatatct--agtacaacat-gcgaatattggaatacactatgatagagaccttaacaaagat-aagcaaatcactac---tatt-acagatgc--atcagttgg---aacagaata-cgatgcaca-atcaa-gaattggagtt-ataatttggta-tgg-aaaggacattt---tcaatgtat-actcaaataaaagcaccaacaagtgtgt---atcct--caaccg-aagcggaacttcatgc--tatcta-tgaaggttatgcaga-ctcagaaaccctgaaa--gcaaccttaacag-aactt-ggagaag-----gaaaaaataaagaacttac------aatgattactgattc-aaaactag---ctatcgaaggctt-aaatcggag-ctacctacaacc-caaacagaagtt--cacatggat-aaaaaccgaaataat-taaagagaaacta-----aaagagaagactataaaactaataaaaatc--------aatggtaaagaaaatatag-cagattt-acttaaa-aaaccagtatcaat----ttctgacttt-gatagatttattaaggtatt--gaagaataagataacaccacaggata-ttttggcctc-aacgga-ctattga
>yue_UFRJ50816_f349+_TSU4|CP020299.1|699277-705352
atggcga-ccccagtga---ggg-atgacacaag-atat----------------------------------------------------------------------------------------------------------------------------------------------------------------------------------------------------------------------------------------------------------------------------------------------------------------------------------gtta--ctgacta-caacatttct---aacctg-gttcaat-caaaagt-caaactcc-------------------------aaaaatcaa-----gtattgatatttcc---gtt-aaaaa--caaactaaggaatcaaactc-aaatcgattt--gaaaacgtat----------------gaaagattctt-acacagatt-aaccact-aaaaaga-ataaaattacaaatgaggc-tgaagaggatgatgatatttcaaatctcgaccttttaa-ttgaagta-gatgaaaa-aa--t--cgaaaaaactaat-aatataat----------tcttaggt--tac-aaga-aaagttagaatcg-attgaattagataa-aga-tgctaagaag-ttacacgaaagaaatg-attccactgga-acatatta--cttattcgatactctta---ccttaaaaaac-aggaaatattatcctaaggattgga---ttttcaag----ca-taaaatg--aataa-aattg-gagat-attcctgtg-ttttt------gaacagcttt-caacaattcattgaa-aagcat--gaattcg---------------ataatattttt--gaacaaca--aatacaa--aacatcg-at-cctcgtg--aaaacgaaatcttgtgtaagattatcaaag-aaggtttc--gatgaaag-tcctgatataa---tgaacattaacacagttgaca-tctttagaatcatt---cgtgattt-aaa-gaaaaaatacacaagc-ctttttggcaga-gatgta--agacta---aaggcttgggaaaaagtgttggtgga--tacaa-cttgtaagaata-ctgacttattga--tgaatga----acttc-aaaagttagtatta-atggaaaaatgga-tcctttcaaaatgttgtcaagactgt----ccaaatctcaca--cacattttagtagaagcaattct-tggaac----cttaca--tgaatc---gttgagaaatccgg----ttaagcaacg--tttac-acatctgc-tcaattgatgaa-aatgagagagt-cgaagaagtt---ctaatca----ata-tcgtaattgaaacagtaatg----gacttgag-tacaacagatttgtattatccag---aaagaaattgcaagtactgt-aaatcgg-aattccacag-ctc--ggta-aattgt-agaaagaaactaacca-gagaactt--aggcctaccacg-cccagttactc--aaaaggttattattcg---caa-ggttcaaccc-aaaaagaatacactaaaa----------ctggcac-aaacccaga-cagagccgtt-aaaaagg------ctaaagaagaagaac-aga-aagggttcaaac--agaaacctagtca-ttattgata-ctgggtcaggcgtcaacatta-cgaataacaagagat---tattacatgagt--atgaagaca-----acaaagaaaag-ataaga----ttctttggtattgg-a--aaaaacaatt--cagttcc--cgtta--aaggatcaggatacat-taaaata--aa---------aagta-acacaaatg--atgatta-cttattaa------ctcattatgttcc---tgaggaggaaactacc-attat-cagtggcta-tgagt---tagct-aaa-gaaac-cgatc--ttg-tcttgaac-aaaaactactccacgtt-ggaaaacaaggacat-gaacattaagactcatgtaaaagat-gggattattc-atgta-a-aaatggac-gatttaatt---gatcatcctgc-atatgattt-taaaatcaat--gcaat-acaac--ctactt-cttctaa--aaaa-atta--gactgaagcc-aaaaa--ttataa-gcttaaaagatgctcat-aaacgaatgggac-atacaggag--ttcaacaaattg---aaaactccattaaacatagccattac--gaagaaa-gtattgacttaatt-aaagaaccaaat-gaa-ttttggtgc-gaaacttgt---aaagtttca---aaaaccacgaga-aggaacca---ttatgc-tggatc-tatg---aacgaaca--cagtatcgatca--tg-aacc---tggttca-----tcgtgg---tgcat----ggatat----ctttgg-tccagt-atcgaa-ctcgaactc-ggatacg-aaaaga---tacatgtttattatggt-tgataacaatac-aagatattg-tatcacct-cca--cacattttaac-aaaaat---gctgaaa-ctatcttag-cacagatcaa-gaagaata-ttcagtatg---tggaaactcaatttgacaga-aaagtcag-aaa--aatcaa-----ttcaga-tcaaggaact-gaattcac-aaatgatcagatagc-agaata-ttttgtttc-aaaaggaattcatcata-ttt---tttccgctacacaagatcatgctgccaatg-gaagagcagaaagaca-catcagaac--catcg-ttact-gatgcaacaacctt--gttaaaacatag-taacttgcgtattaaa-ttttgggagta---tgcagtaaca-tctgccac--caatgta--cgcaattgtttagaaaac-aaagccac-aggt-caactgccacta-----aaggcgatct---ctagtcaacc--tgttaaa----gtgagattca---------tgtcc-ttctt---accattcggag-aacaa-ggaataa-tttggaatcataatcac-aacaaactaagacctt--cagga----cttcgtgcta-ttatatt-atgca-aagaccctaata--gtcacggatacaaa-ttttttgta-ccatctctt-aaaaaaattgtcacttctgataat---tacacaatt-ccagacta--tgcagtg-gaccca---atattaaggaacaccc--agaacatat--acctagat-gatcga----agtagatcaga-taccttcaataagacag-aaaactcag-atgcagtttcaaggttatatg-atgcatt--ggaaaattac-gaagatgatc--ataaaca-agttacactacttacag--acttgttt-accac-agaagaattagctcaaa-tcg-aaac--taatgctaaat-----atccgtct-cctagt-gataatctag---aaggaaattt----agactac-gtcttctcc--aacaca-gaagaatct-------------------------------------gaagaagatgaatctg--att--------------------atgt-gac-aaacatgga-tgtagatt-cag--aacttaaacc-aaat-gaaaagatcactaca-gaaagtgaacgaa-acgaatt-aaataaat----caagtaatactgatg--aggattt---tta-cgatg-aaaaagcttatagaattccc--acggcaatacaagaaa-accttgttggaagc-cagaagactataaacattaataa-tgaggata----atattgctagcagaatgcaaagg-aagattagt-ggaaatgaaa--taaactac-aatgaattgtcg--gatgacgagagcgattacagatctcatgacctc------------------------------------------------acagatgataatatctcgaaatcccagc--aagaaatat---t------caagaaaactatcgattc-ag---------aagtaccacct-------gaacagataaacatt-gaaaa-acaatgt-tacattgcaagattcggataatgata--cgtcaca-atgcgtagaggctca-gcctgagtcaat----tgtcacatcatcgaaa-gaagatgat-gttcaaaa-tgatgactattc-ttc-------------------tg-----acaaagaaagtcatcac-ctg-cccc-tgggt-gtaaatg--ttatg-gacaa-tt-cgatccaaa----catgtgt-tgaaccaaacaaggcagaaagcaaacacaactc---------------------tgat-acaattgc-ctcaccgaaaggtaa-taatgaagagttagtacaatt--ggtaggaagtagc--ggagcag-aaaaaccggatgctacaccagaatcatcaat----gataacagatgaaccaattgacccagga-aacccagca-gtaaac-aaagctggattcctaaac-aaaacgttcaattc-tctcaataag----------aaaagaaagagacctgtt-gaaaacaagactcc-cttcaatgacac-agttgaaagagattataa----acgtca-aag-aaaaaaaataa--tcaaac-tactt-ccggataacac--agaaacaagtt--ctgcacc-gagaatcaaaaccatctactataatg-aagctatttc---aagaaatgttgattt-caaag-aaaaaca-tgctt---ataaagaagca--tacagg--aaggaatta-caaaatct-caaggacatgaaggt---attcgacgttgatgtcaa-ata--caaca-gatctgatgt-tcccagtaattt-aataatcccgacgaat-acaatatt--ctcaaag-aagagaaat--ggcattta---taaagca-agaattgtttgtagagg-----tgata-tccagaca-ccggaca-cgta--taatgtt-attgg--aaca-gaatc--cctgaac--cataaccacattaaaata-----tttctgat-gattgc------aaacaa-taggaatatgttcat--gaaaacattggatatt-aaccatgcgt--tcctatatgctaaatt----agaagaag-acatatac-attccaca---cccacatgac-aggagatgc-gttgttaaact-agacaa-agcgtt---atatggtct--caagcagagt-cct-aaagaatggaa--cgaccatctta-gacg-atatttaaat-agtgttggactaaaagata-acacatatactc-caggact---ataccaatccaa-ggat-aa-aaaa--ctcatga-tcgcagt--ttatgttgat-gact-gtgtgattgc-agcaa---gtgatgaac--aaagatt-agatgatttca-taagcaat-tt-agaaaaca--cctttgagct-aaaaattact--ggtactctaat-agatgat-atattggctacagacatcttg-gggatggat--ttgatctataac-aagaaacg---tggcacggtggatttaacgt-taaaatcattcatagaaa-aaatgggt-gagaagtat-aaaaaggaatt-g-gataaggttag-aaaaagttcaa--ttccacata-catcaat-ataca-ggattgat-ccc-aaaaagg----gaga-actaaaaatgaccgaaaaaga--atataaagacggtgtgtt-gaaattacaaca-actactaggagaactta------attatg-ttaggtacaa--gtgtag-atacg-atgtt--gaatttgcggt---taagaaagtag-ctagattagttaa-cttccctc---atgaacaggta--ttctacatga-tttacaaa-atcatacaatatct--agtacaacat-gcgaatattggaatacactatgatagagaccttaacaaagat-aagcaaatcactac---tatt-acagatgc--atcagttgg---aacagaata-cgatgcaca-atcaa-gaattggagtt-ataatttggta-tgg-aaagaacattt---tcaatgtat-actcaaataaaagcaccaacaagtgtgt---atcct--caaccg-aagcggaacttcatgc--tatcta-tgaaggttatgcaga-ctcagaaaccctgaaa--gcaaccttaacag-aactt-ggagaag-----gaaaaaataaagaacttac------aatgattactgattc-aaaactag---ctatcgaaggctt-aaatcggag-ctacctacaacc-caaacagaagtt--cacatggat-aaaaaccgaaataat-taaagagaaacta-----aaagagaagactataaaactaataaaaatc--------aatggtaaagaaaatatag-cagattt-acttaca-aaaccagtatcaat----ttctgacttt-gatagatttattaaggtatt--gaagaataagataacaccacaggata-ttttggcctc-aacgga-ctattga
>yue_UFRJ50816_f366+_TSU4|CP020299.1|778684-784682
atggcga-ccccagtga---ggg-atgacacaag-atat----------------------------------------------------------------------------------------------------------------------------------------------------------------------------------------------------------------------------------------------------------------------------------------------------------------------------------gtta--ctgacta-caacatttct---aacctg-gttcaat-caaaagt-caaactcc-------------------------aaaaatcaa-----gtattgatatttcc---gtt-aaaaa--caaactaaggaatcaaactc-aaatcgattt--gaaaacgtat----------------gaaagattctt-acacagatt-aaccact-aaaaaga-ataaaattacaaatgaggc-tgaagaggatgatgatatttcaaatctcgaccttttaa-ttgaagta-gatgaaaa-aa--t--cgaaaaaactaat-aatataat----------tcttaggt--tac-aaga-aaagttagaatcg-attgaattagataa-aga-tgctaagaag-ttacacgaaagaaatg-attccactgga-acatatta--cttattcgatactctta---ccttaaaaaac-aggaaatattatcctaaggattgga---ttttcaag----ca-taaaatg--aataa-aattg-gagat-attcctgtg-ttttt------gaacagcttt-caacaattcattgaa-aagcat--gaattcg---------------ataatattttt--gaacaaca--aatacaa--aacatcg-at-cctcgtg--aaaacgaaatcttgtgtaagattatcaaag-aaggtttc--gatgaaag-tcctgatataa---tgaacattaacacagttgaca-tctttagaatcatt---cgtgattt-aaa-gaaaaaatacacaagc-ctttttggcaga-gatgta--agacta---aaggcttgggaaaaagtgttggtgga--tacaa-cttgtaagaata-ctgacttattga--tgaatga----acttc-aaaagttagtatta-atggaaaaatgga-tcctttcaaaatgttgtcaagactgt----ccaaatctcaca--cacattttagtagaagcaattct-tggaac----cttaca--tgaatc---gttgagaaatccgg----ttaagcaacg--tttac-acatctgc-tcaattgatgaa-aatgagagagt-cgaagaagtt---ctaatca----ata-tcgtaattgaaacagtaatg----gacttgag-tacaacagatttgtattatccag---aaagaaattgcaagtactgt-aaatcgg-aattccacag-ctc--ggta-aattgt-agaaagaaactaacca-gagaactt--aggcctaccacg-cccagttactc--aaaaggttattattcg---caa-ggttcaaccc-aaaaagaatacactaaaa----------ctggcac-aaacccaga-cagagccgtt-aaaaagg------ctaaagaagaagaac-aga-aagggttcaaac--agaaacctagtca-ttattgata-ctgggtcaggcgtcaacatta-cgaataacaagagat---tattacatgagt--atgaagaca-----acaaagaaaag-ataaga----ttctttggtattgg-a--aaaaacaatt--cagttcc--cgtta--aaggatcaggatacat-taaaata--aa---------aagta-acacaaatg--atgatta-cttattaa------ctcattatgttcc---tgaggaggaaactacc-attat-cagtggcta-tgagt---tagct-aaa-gaaac-cgatc--ttg-tcttgaac-aaaaactactccacgtt-ggaaaacaaggacat-gaacattaagactcatgtaaaagat-gggattattc-atgta-a-aaatggac-gatttaatt---gatcatcctgc-atatgattt-taaaatcaat--gcaat-acaac--ctactt-cttctaa--aaaa-atta--gactgaagcc-aaaaa--ttataa-gcttaaaagatgctcat-aaacgaatgggac-atacaggag--ttcaacaaattg---aaaactccattaaacatagccattac--gaagaaa-gtattgacttaatt-aaagaaccaaat-gaa-ttttggtgc-gaaacttgt---aaagtttca---aaaaccacgaga-aggaacca---ttatgc-tggatc-tatg---aacgaaca--cagtatcgatca--tg-aacc---tggttca-----tcgtgg---tgcat----ggatat----ctttgg-tccagt-atcgaa-ctcgaactc-ggatacg-aaaaga---tacatgtttattatggt-tgataacaatac-aagatattg-tatcacct-cca--cacattttaac-aaaaat---gctgaaa-ctatcttag-cacagatcaa-gaagaata-ttcagtatg---tggaaactcaatttgacaga-aaagtcag-aaa--aatcaa-----ttcaga-tcaaggaact-gaattcac-aaatgatcagatagc-agaata-ttttgtttc-aaaaggaattcatcata-ttt---tttccgctacacaagatcatgctgccaatg-gaagagcagaaagaca-catcagaac--catcg-ttact-gatgcaacaacctt--gttaaaacatag-taacttgcgtattaaa-ttttgggagta---tgcagtaaca-tctgccac--caatgta--cgcaattgtttagaaaac-aaagccac-aggt-caactgccacta-----aaggcgatct---ctagtcaacc--tgttaaa----gtgagattca---------tgtcc-ttctt---accattcggag-aacaa-ggaataa-tttggaatcataatcac-aacaaactaagacctt--cagga----cttcgtgcta-ttatatt-atgca-aagaccctaata--gtcacggatacaaa-ttttttgta-ccatctctt-aaaaaaattgtcacttctgataat---tacacaatt-ccagacta--tgcagtg-gaccca---atattaaggaacaccc--agaacatat--acctagat-gatcga----agtagatcaga-taccttcaataagacag-aaaactcag-atgcagtttcaaggttatatg-atgcatt--ggaaaattac-gaagatgatc--ataaaca-agttacactacttacag--acttgttt-accac-agaagaattagctcaaa-tcg-aaac--taatgctaaat-----atccgtct-cctagt-gataatctag---aaggaaattt----agactac-gtcttctcc--aacaca-gaagaatct-------------------------------------gaagaagatgaatctg--atc--------------------atgt-gac-aaacatgga-tgtagatt-cag--aacttaaacc-aaat-gaaaagatcactaca-gaaagtgaacgaa-acgaatt-aaataaat----caagtaatactgatg--aggattt---tta-cgatg-aaaaagcttatagaattccc--acggcaatacaagaaa-accttgttggaagc-cagaagactataaacattaataa-tgaggata----atattgctagcagaatgcaaagg-aagattagt-ggaaatgaaa--taaactac-aatgaattgtcg--gaggacgagagcgattacagatctcatgacctc------------------------------------------------acagatgataatatctcgaaatcccagc--aagaaatat---t------caagaaaactatcgattc-ag---------gagtactacct-------gaacagataaacatt-gaaaa-ac-atgt-tacattgcaagattcggataatgata--cgtcaca-atgcgtagaggctca-gcctgagtcaat----tgtcacatcatcgaaa-gaagatgat-gttcaaaa-tgatgactattc-ttc-------------------tg-----acaaagaaagtcatcac-ctg-cccc-tgggt-gtaaatg--ttatg-gacaa-tt-cgatccaaa----catgtgt-tgaaccaaacaaggcagaaagcaaacacaactc---------------------tgat-acaattgc-ctcaccgaaaggtaa-taatgaagagttagtacaatt--ggtaggaagtagc--ggagcag-aaaaaccggatgctacaccagaatcatcaat----gataacagatgaaccaattgacccagga-aacccagca-gtaaac-aaagctggattcctaaac-aaaacgttcaattc-tctcaataag----------aaaagaaagagacctgtt-gaaaacaagactcc-cttcaatgacac-agttgaaagagattataa----acgtca-aag-aaaaaaaataa--tcaaac-tactt-ccggataacac--agaaacaagtt--ctgcatc-gagaatcaaaaccatctactataatg-aagctatttc---aagaaatgttgattt-caaag-aaaaaca-tgctt---ataaagaagca--tacagg--aaggaatta-caaaatct-caaggacatgaaggt---attcgacgttgatgtcaa-ata--caaca-gatctgatgt-tcccagtaattt-aataatcccgacgaat-acaatatt--ctcaaag-aagagaaat--ggcattta---taaagca-agaattgtttgtagagg-----tgata-tccagaca-ccggaca-cgta--taatgtt-attgg--aaca-gaatc--cctgaac--cataaccacattaaaata-----tttctgat-gattgc------aaacaa-taggaatatgttcat--gaaaacattggatatt-aaccatgcgt--tcctatatgctaaatt----agaagaag-acatatac-attccaca---cccacatgac-aggagatgc-gttgttaaact-agacaa-agcgtt---atatggtct--caagcagagt-cct-aaagaatggaa--cgaccatctta-gacg-atatttaaat-agtgttggactaaaagata-acacatatactc-caggact---ataccaatccaa-ggat-aa-aaaa--ctcatga-tcgcagt--ttatgttgat-gact-gtgtgattgc-agcaa---gtgatgaac--aaagatt-agatgatttca-taagcaat-tt-agaaaaca--cctttgagct-aaaaattact--ggtactctaat-agatgat-atattggctacagacatcttg-gggatggat--ttgatctataac-aagaaacg---tggcacggtggatttaacgt-taaaatcattcatagaaa-aaatgggt-gagaagtat-aaaaaggaatt-g-gataaggttag-aaaaagttcaa--ttccacata-catcaat-ataca-ggattgat-ccc-aaaaagg----gaga-attaaaaatgaccgaaaagga--atataaagacggtgtgtt-gaaattacaaca-actactaggagaactta------attatg-ttaggtacaa--gtgtag-atacg-atgtt--gaatttgcggt---taagaaagtag-ctagattagttaa-cttccctc---atgaacaggta--ttctacatga-tttacaaa-atcatacaatatct--agtacaacat-gcgaatattggaatacactatgatagagaccttaacaaagat-aagcaaatcactac---tatt-acagatgc--atcagttgg---aacagaata-cgatgcaca-atcaa-gaattggagtt-ataatttggta-tgg-aaagaacattt---tcaatgtat-actcaaataaaagcaccaacaagtgtgt---atcct--caaccg-aagcggaacttcatgc--tatcta-tgaaggttatgcaga-ctcagaaaccctgaaa--gcaaccttaacag-aactt-ggagaag-----gaaaaaataaagaacttac------aatgattactgattc-aaaaccag---ctatcgaaggctt-aaatcggag-ctacctacaacc-caaacagaagtt--cacatggat-aaaaaccgaaataat-taaagagaaacta-----aaagagaagactataaaactaataaaaatc--------aatggtaaagaaaatatag-cagattt-acttaca-aaaccagtatcaat----ttctgacttt-gatagatttattaaggtatt--gaagaataagataacaccacaggata-ttttggcctc-aacgga-ctattga
>yue_UFRJ50816_f387-_TSU4|CP020299.1|874926-880922
atggcga-ccccagtga---ggg-atgaaacaag-atat----------------------------------------------------------------------------------------------------------------------------------------------------------------------------------------------------------------------------------------------------------------------------------------------------------------------------------gtta--ctgacta-caacatttct---aacctg-gttcaat-caaaagt-caaactcc-------------------------aaaaatcaa-----gtattgatatttcc---gtt-aaaaa--caaactaaggaatcaaactc-aaatcgattt--gaaaacgtat----------------gaaagattctt-acacagatt-aaccact-aaaaaga-ataaaattacaaatgaggc-tgaagaggatgatgatatttcaaatctcgaccttttaa-ttgaagta-gatgaaaa-aa--t--cgaaaaaactaat-aatataat----------tcttaggt--tac-aaga-aaagttagaatcg-attgaattagataa-aga-tgctaagaag-ttacacgaaagaaatg-attccactgga-acatatta--cttattcgatactctta---ccttaaaaaac-aggaaatattatcctaaggattgga---ttttcaag----ca-taaaatg--aataa-aattg-gagat-attcctgtg-ttttt------gaacagcttt-caacaattcattgaa-aagcat--gaattcg---------------ataatattttt--gaacaaca--aatacaa--aacatcg-at-cctcgtg--aaaacgaaatcttgtgtaagattatcaaag-aaggtttc--gatgaaag-tcctgatataa---tgaacattaacacagttgaca-tctttagaatcatt---cgtgattt-aaa-gaaaaaatacacaagc-ctttttggcaga-gatgta--agacta---aaggcttgggaaaaagtgttggtgga--tacaa-cttgtaagaata-ctgacttattga--tgaatga----acttc-aaaagttagtatta-atggaaaaatgga-tcctttcaaaatgttgtcaagactgt----ccaaatctcaca--cacattttagtagaagcaattct-tggaac----cttaca--tgaatc---gttgagaaatccgg----ttaagcaacg--tttac-acatctgc-tcaattgatgaa-aatgagagagt-cgaagaagtt---ctaatca----ata-tcgtaattgaaacagtaatg----gacttgag-tacaacagatttgtattatccag---aaagaaattgcaagtactgt-aaatcgg-aattccacag-ctc--ggta-aattgt-agaaagaaactaacca-gagaactt--aggcctaccacg-cccagttactc--aaaaggttattattcg---caa-ggttcaaccc-aaaaagaatacactaaaa----------ctggcac-aaacccaga-cagagccgtt-aaaaagg------ctaaagaagaagaac-aga-aagggttcaaac--agaaacctagtca-ttattgata-ctgggtcaggcgtcaacatta-cgaataacaagagat---tattacatgagt--atgaagaca-----acaaagaaaag-ataaga----ttctttggtattgg-a--aaaaacaatt--cagttcc--cgtta--aaggatcaggatacat-taaaata--aa---------aagta-acacaaatg--atgatta-cttattaa------ctcattatgttcc---tgaggaggaaactacc-attat-tagtggcta-tgagt---tagct-aaa-gaaac-cgatc--ttg-tcttgaac-aaaaactactccacgtt-ggaaaacaaggacat-gaacattaagactcatgtaaaagat-gggattattc-atgta-a-aaatggac-gatttaatt---gatcatcctgc-atatgattt-taaaatcaat--gcaat-acaac--ctactt-cttctaa--aaaa-atta--gactgaagcc-aaaaa--ttataa-gcttaaaagatgctcat-aaacgaatgggac-atacaggag--ttcaacaaattg---aaaactccattaaacatagccattac--aaagaaa-gtattgacttaatt-aaagaaccaaat-gaa-ttttggtgc-gaaacttgt---aaagtttca---aaaaccacgaga-aggaacca---ttatgc-tggatc-tatg---aacgaaca--cagtatcgatca--tg-aacc---tggttca-----tcgtgg---tgcat----ggatat----ctttgg-tccagt-atcgaa-ctcgaactc-ggatacg-aaaaga---tacatgtttattatggt-tgataacaatac-aagatattg-tatcacct-cca--cacattttaac-aaaaat---gctgaaa-ctatcttag-cacagatcaa-gaagaata-ttcagtatg---tggaaactcaatttgacaga-aaagtcag-aaa--aatcaa-----ttcaga-tcaaggaact-gaattcac-aaatgatcagatagc-agaata-ttttgtttc-aaaaggaattcatcata-ttt---tttccgctacacaagatcatgctgccaatg-gaagagcagaaagaca-catcagaac--catcg-ttact-gatgcaacaacctt--gttaaaacatag-taacttgcgtattaaa-ttttgggagta---tgcagtaaca-tctgccac--caatgta--cgcaattgtttagaaaac-aaagccac-aggt-caactgccacta-----aaggcgatct---ctagtcaacc--tgttaaa----gtgagattca---------tgtcc-ttctt---accattcggag-aacaa-ggaataa-tttggaatcataatcac-aacaaactaagacctt--cagga----cttcgtgcta-ttatatt-atgca-aagaccctaata--gtcacggatacaaa-ttttttgta-ccatctctt-aaaaaaattgtcacttctgataat---tacacaatt-ccagacta--tgcagtg-gaccca---atattaaggaacaccc--agaacatat--acctagat-gatcga----agtagatcaga-taccttcaataagacag-aaaactcag-atgcagtttcaaggttatatg-atgcatt--ggaaaattac-gaagatgatc--ataaaca-agttacactacttacag--acttgttt-accac-agaagaattagctcaaa-tcg-aaac--taatgctaaat-----atccgtct-cctagt-gataatctag---aaggaaattt----agactac-gtcttctcc--aacaca-gaagaatct-------------------------------------gaagaagatgaatctg--atc--------------------atgt-gac-aaacatgga-tgtagatt-cag--aacttaaacc-aaat-gaaaagatcactaca-gaaagtgaacgaa-acgaatt-aaataaat----caagtaatactgatg--aggattt---tta-cgatg-aaaaagcttatagaattccc--acggcaatacaagaaa-accttgttggaagc-cagaagactataaacattaataa-tgaggata----atattgctagcagaatgcaaagg-aagattagt-ggaaatgaaa--taaactac-aatgaattgtcg--gaggacgagagcgattacagctctcatgacctc------------------------------------------------acagatgataatatctcgaaatcccagc--aagaaatat---t------caagaaaactatcgattc-ag---------gagtactacct-------gaacagataaacatt-gaaaa-ac-atgt-tacattgcaagattcggataatgata--cgtcaca-atgcgtagaggctca-gcctgagtcaat----tgtcacatcatcaaaa-gaagatgat-gttcaaaa-tgatgactattc-ttc-------------------tg-----acaaagaaagtcatcac-ctg-cccc-tgggt-gtaaatg--ttatg-gacaa-tt-cgatccaaa----catgtgt-tgaaccaaacaaggcagaaagcaaacacaactc---------------------tgat-acaattgc-ctcaccgaaaggtaa-taatgaagagttagtacaatt--ggtaggaagtagc--ggagcag-aaaaaccggatgctacaccagaatcatcaat----gataacagatgaaccaattgacccagga-aacccagca-gtaaac-aaagctggattcctaaac-aaaacgttcaattc-tctcaataag----------aaaagaaagagacctgtt-gaaaacaagactcc-cttcaatgacac-agttgaaagagattataa----acgtca-aag-aaaaaaaataa--tcaaac-tactt-ccggataacac--agaaacaagtt--ctgcacc-gagaatcaaaaccatctactataatg-aagctatttc---aagaaatgttgattt-caaag-aaaaaca-tgctt---ataaagaagca--tacagg--aaggaatta-caaaatct-caaggacatgaaggt---attcgacgttgatgtcaa-ata--caaca-gatctgatgt-tcccagtaattt-aataatcccgacgaat-acaatatt--ctcaaag-aagagaaat--ggcattta---taaagca-agaattgtttgtagagg-----tgata-tccagaca-ccggaca-cgta--taatgtt-attgg--aaca-gaatc--cctgaac--cataaccacattaaaata-----tttctgat-gattgc------aaacaa-taggaatatgttcat--gaaaacattggatatt-aaccatgcgt--tcctatatgctaaatt----agaagaag-acatatac-attccaca---cccacatgac-aggagatgc-gttgttaaact-agacaa-agcgtt---atatggtct--caagcagagt-cct-aaagaatggaa--cgaccatctta-gacg-atatttaaat-agtgttggactaaaagata-acacatatactc-caggact---ataccaatccaa-ggat-aa-aaaa--ctcatga-tcgcagt--ttatgttgat-gact-gtgtgattgc-agcaa---gtgatgaac--aaagatt-agatgatttca-taagcaat-tt-agaaaaca--cctttgagct-aaaaattact--ggtactctaat-agatgat-atattggctacagacatcttg-gggatggat--ttgatctataac-aagaaacg---tggcacggtggatttaacgt-taaaatcattcatagaaa-aaatgggt-gagaagtat-aaaaaggaatt-g-gataaggttag-aaaaagttcaa--ttccacata-catcaat-ataca-ggattgat-ccc-aaaaagg----gaga-actaaaaatgaccgaaaaaga--atataaagacggtgtgtt-gaaattacaaca-actactaggagaactta------attatg-ttaggtacaa--gtgtag-atacg-atgtt--gaatttgcggt---taagaaagtag-ctagattagttaa-cttccctc---atgaacaggta--ttctacatga-tttacaaa-atcatacaatatct--agtacaacat-gcgaatattggaatacactatgatagagaccttaacaaagat-aagcaaatcactac---tatt-acagatgc--atcagttgg---aacagaata-cgatgcaca-atcaa-gaattggagtt-ataatttggta-tgg-aaagaacattt---tcaatgtat-actcaaataaaagcaccaacaagtgtgt---atcct--caaccg-aagcggaacttcatgc--tatcta-tgaaggttatgcaga-ctcagaaaccctgaaa--gcaaccttaacag-aactt-ggagaag-----gaaaaaataaagaacttac------aatgattactgattc-aaaactag---ctatcgaaggctt-aaatcggag-ctacctacaacc-caaacagaagtt--cacatggat-aaaaaccgaaataat-taaagagaaacta-----aaagagaagactataaaactaataaaaatc--------aatggtaaagaaaatatag-cagattt-acttaca-aaaccagtatcaat----ttctgacttt-gatagatttattaaggtatt--gaagaataagataacaccacaggata-ttttggcctc-aacgga-ctattga
>yue_UFRJ50816_f391+_TSU4|CP020299.1|932264-938261
atggcga-ccccagtga---ggg-atgacacaag-atat----------------------------------------------------------------------------------------------------------------------------------------------------------------------------------------------------------------------------------------------------------------------------------------------------------------------------------gtta--ctgacta-caacatttct---aacctg-gttcaat-caaaagt-caaactcc-------------------------aaaaatcaa-----gtattgatatttcc---gtt-aaaaa--caaactaaggaatcaaactc-aaatcgattt--gaaaacgtat----------------gaaagattctt-acacagatt-aaccact-aaaaaga-ataaaattacaaatgaggc-tgaagaggatgatgatatttcaaatctcgaccttttaa-ttgaagta-gatgaaaa-aa--t--cgaaaaaactaat-aatataat----------tcttaggt--tac-aaga-aaagttagaatcg-attgaattagataa-aga-tgctaagaag-ttacacgaaagaaatg-attccactgga-acatatta--cttattcgatactctta---ccttaaaaaac-aggaaatattatcctaaggattgga---ttttcaag----ca-taaaatg--aataa-aattg-gagat-attcctgtg-ttttt------gaacagcttt-caacaattcattgaa-aagcat--gaattcg---------------ataatattttt--gaacaaca--aatacaa--aacatcg-at-cctcgtg--aaaacgaaatcttgtgtaagattatcaaag-aaggtttc--gatgaaag-tcctgatataa---tgaacattaacacagttgaca-tctttagaatcatt---cgtgattt-aaa-gaaaaaatacacaagc-ctttttggcaga-gatgta--agacta---aaggcttgggaaaaagtgttggtgga--tacaa-cttgtaagaata-ctgacttattga--tgaatga----acttc-aaaagttagtatta-atggaaaaatgga-tcctttcaaaatgttgtcaagactgt----ccaaatctcaca--cacattttagtagaagcaattct-tggaac----cttaca--tgaatc---gttgagaaatccgg----ttaagcaacg--tttac-acatctgc-tcaattgatgaa-aatgagagagt-cgaagaagtt---ctaatca----ata-tcgtaattgaaacagtaatg----gacttgag-tacaacagatttgtattatccag---aaagaaattgcaagtactgt-aaatcgg-aattccacag-ctc--ggta-aattgt-agaaagaaactaacca-gagaactt--aggcctaccacg-cccagttactc--aaaaggttattattcg---caa-ggttcaaccc-aaaaagaatacactaaaa----------ctggcac-aaacccaga-cagagccgtt-aaaaagg------ctaaagaagaagaac-aga-aagggttcaaac--agaaacctagtca-ttattgata-ctgggtcaggcgtcaacatta-cgaataacaagagat---tattacatgagt--atgaagaca-----acaaagaaaag-ataaga----ttctttggtattgg-a--aaaaacaatt--cagttcc--cgtta--aaggatcaggatacat-taaaata--aa---------aagta-acacaaatg--atgatta-cttattaa------ctcattatgttcc---tgaggaggaaactacc-attat-tagtggcta-tgagt---tagct-aaa-gaaac-cgatc--ttg-tcttgaac-aaaaactactccacgtt-ggaaaacaaggacat-gaacattaagactcatgtaaaagat-gggattattc-atgta-a-aaatggac-gatttaatt---gatcatcctgc-atatgattt-taaaatcaat--gcaat-acaac--ctactt-cttctaa--aaaa-atta--gactgaagcc-aaaaa--ttataa-gcttaaaagatgctcat-aaacgaatgggac-atacaggag--ttcaacaaattg---aaaactccattaaacatagccattac--aaagaaa-gtattgacttaatt-aaagaaccaaat-gaa-ttttggtgc-gaaacttgt---aaagtttca---aaaaccacgaga-aggaacca---ttatgc-tggatc-tatg---aacgaaca--cagtatcgatca--tg-aacc---tggttca-----tcgtgg---tgcat----ggatat----ctttgg-tccagt-atcgaa-ctcgaactc-ggatacg-aaaaga---tacatgtttattatggt-tgataacaatac-aagatattg-tatcacct-cca--cacattttaac-aaaaat---gctgaaa-ctatcttag-cacagatcaa-gaagaata-ttcagtatg---tggaaactcaatttgacaga-aaagtcag-aaa--aatcaa-----ttcaga-tcaaggaact-gaattcac-aaatgatcagatagc-agaata-ttttgtttc-aaaaggaattcatcata-ttt---tttccgctacacaagatcatgctgccaatg-gaagagcagaaagaca-catcagaac--catcg-ttact-gatgcaacaacctt--gttaaaacatag-taacttgcgtattaaa-ttttgggagta---tgcagtaaca-tctgccac--caatgta--cgcaattgtttagaaaac-aaagccac-aggt-caactgccacta-----aaggcgatct---ctagtcaacc--tgttaaa----gtgagattca---------tgtcc-ttctt---accattcggag-aacaa-ggaataa-tttggaatcataatcac-aacaaactaagacctt--cagga----cttcgtgcta-ttatatt-atgca-aagaccctaata--gtcacggatacaaa-ttttttgta-ccatctctt-aaaaaaattgtcacttctgataat---tacacaatt-ccagacta--tgcagtg-gaccca---atattaaggaacaccc--agaacatat--acctagat-gatcga----agtagatcaga-taccttcaataagacag-aaaactcag-atgcagtttcaaggttatatg-atgcatt--ggaaaattac-gaagatgatc--ataaaca-agttacactacttacag--acttgttt-accac-agaagaattagctcaaa-tcg-aaac--taatgctaaat-----atccgtct-cctagt-gataatctag---aaggaaattt----agactac-gtcttctcc--aacaca-gaagaatct-------------------------------------gaagaagatgaatctg--atc--------------------atgt-gac-aaacatgga-tgtagatt-cag--aacttaaacc-aaat-gaaaagatcactaca-gaaagtgaacgaa-acgaatt-aaataaat----caagtaatactgatg--aggattt---tta-cgatg-aaaaagcttatagaattccc--acggcaatacaagaaa-accttgttggaagc-cagaagactataaacattaataa-tgaggata----atattgctagcagaatgcaaagg-aagattagt-ggaaatgaaa--taaactac-aatgaattgtcg--gaggacgagagcgattacagctctcatgacctc------------------------------------------------acagatgataatatctcgaaatcccagc--aagaaatat---t------caagaaaactatcgattc-ag---------gagtactacct-------gaacagataaacatt-gaaaa-ac-atgt-tacattgcaagattcggataatgata--cgtcaca-atgcgtagaggctca-gcctgagtcaat----tgtcacatcatcaaaa-gaagatgat-gttcaaaa-tgatgactattc-ttc-------------------tg-----acaaagaaagtcatcac-ctg-cccc-tgggt-gtaaatg--ttatg-gacaa-tt-cgatccaaa----catgtgt-tgaaccaaacaaggcagaaagcaaacacaactc---------------------tgat-acaattgc-ctcaccgaaaggtaa-taatgaagagttagtacaatt--ggtaggaagtagc--ggagcag-aaaaaccggatgctacaccagaatcatcaat----gataacagatgaaccaattgacccagga-aacccagca-gtaaac-aaagctggattcctaaac-aaaacgttcaattc-tctcaataag----------aaaagaaagagacctgtt-gaaaacaagactcc-cttcaatgacac-agttgaaagagattataa----acgtca-aag-aaaaaaaataa--tcaaac-tactt-ccggataacac--agaaacaagtt--ctgcacc-gagaatcaaaaccatctactataatg-aagctatttc---aagaaatgttgattt-caaag-aaaaaca-tgctt---ataaagaagca--tacagg--aaggaatta-caaaatct-caaggacatgaaggt---attcgacgttgatgtcaa-ata--caaca-gatctgatgt-tcccagtaattt-aataatcccgacgaat-acaatatt--ctcaaag-aagagaaat--ggcattta---taaagca-agaattgtttgtagagg-----tgata-tccagaca-ccggaca-cgta--taatgtt-attgg--aaca-gaatc--cctgaac--cataaccacattaaaata-----tttctgat-gattgc------aaacaa-taggaatatgttcat--gaaaacattggatatt-aaccatgcgt--tcctatatgctaaatt----agaagaag-acatatac-attccaca---cccacatgac-aggagatgc-gttgttaaact-agacaa-agcgtt---atatggtct--caagcagagt-cct-aaagaatggaa--cgaccatctta-gacg-atatttaaat-agtgttggactaaaagata-acacatatactc-caggact---ataccaatccaa-ggat-aa-aaaa--ctcatga-tcgcagt--ttatgttgat-gact-gtgtgattgc-agcaa---gtgatgaac--aaagatt-agatgatttca-taagcaat-tt-agaaaaca--cctttgagct-aaaaattact--ggtactctaat-agatgat-atattggctacagacatcttg-gggatggat--ttgatctataac-aagaaacg---tggcacggtggatttaacgt-taaaatcattcatagaaa-aaatgggt-gagaagtat-aaaaaggaatt-g-gataaggttag-aaaaagttcaa--ttccacata-catcaat-ataca-ggattgat-ccc-aaaaagg----gaga-actaaaaatgaccgaaaaaga--atataaagacggtgtgtt-gaaattacaaca-actactaggagaactta------attatg-ttaggtacaa--gtgtag-atacg-atgtt--gaatttgcggt---taagaaagtag-ctagattagttaa-cttccctc---atgaacaggta--ttctacatga-tttacaaa-atcatacaatatct--agtacaacat-gcgaatattggaatacactatgatagagaccttaacaaagat-aagcaaatcactac---tatt-acagatgc--atcagttgg---aacagaata-cgatgcaca-atcaa-gaattggagtt-ataatttggta-tgg-aaagaacattt---tcaatgtat-actcaaataaaagcaccaacaagtgtgt---atcct--caaccg-aagcggaacttcatgc--tatcta-tgaaggttatgcaga-ctcagaaaccctgaaa--gcaaccttaacag-aactt-ggagaag-----gaaaaaataaagaacttac------aatgattactgattc-aaaactag---ctatcgaaggctt-aaatcggag-ctacctacaacc-caaacagaagtt--cacatggat-aaaaaccgaaataat-taaagagaaacta-----aaagagaagactataaaactaataaaaatc--------aatggtaaagaaaatatag-cagattt-acttaca-aaaccagtatcaat----ttctgacttt-gatagatttattaaggtatt--gaagaataagataacaccacaggata-ttttggcctc-aacgga-ctattga
>yue_UFRJ50816_f450-_TSU4|CP020301.1|253235-259231
atggcga-ccccagtga---ggg-atgacacaag-atat----------------------------------------------------------------------------------------------------------------------------------------------------------------------------------------------------------------------------------------------------------------------------------------------------------------------------------gtta--ctgacta-caacatttct---aacctg-gttcaat-caaaagt-caaactcc-------------------------aaaaatcaa-----gtattgatatttcc---gtt-aaaaa--caaactaaggaatcaaactc-aaatcgattt--gaaaacgtat----------------gaaagattctt-acacagatt-aaccact-aaaaaga-ataaaattacaaatgaggc-tgaagaggatgatgatatttcaaatctcgaccttttaa-ttgaagta-gatgaaaa-aa--t--cgaaaaaactaat-aatataat----------tcttaggt--tac-aaga-aaagttagagtcg-attgaattagataa-aga-tgctaagaag-ttacacgaaagaaatg-attccactgga-acatatta--cttattcgatactctta---ccttaaaaaac-aggaaatattatcctaaggattgga---ttttcaag----ca-taaaatg--aataa-aattg-gagat-attcctgtg-ttctt------gaacagcttt-caacaattcattgaa-aagcat--gaattcg---------------ataatattttt--gaacaaca--aatacaa--aacatcg-at-cctcgtg--aaaacgaaatcttgtgtaagattatcaaag-aagttttc--gatgaaag-tcctgatataa---tgaacattaacacagttgaca-tctttagaatcatt---cgtgattt-aaa-gaaaaaatacacaagt-ctttttggcaga-gatgta--agacta---aaggcttgggaaaaagtgttggtgga--tacaa-cttgtaagaata-ctgacttattga--tgaatga----acttc-aaaagttagtatta-atggaaaaatgga-tcctttcaaaatgttgtcaagactgt----ccaaatctcaca--cacattttagtagaagcaattct-tggaac----cttaca--tgaatc---gttgagaaatccgg----ttaagcaacg--tttac-acatctgc-tcaattgatgaa-aatgagagagt-cgaagaagtt---ctaatca----ata-tcgtaattg-aacagtaatg----gacttgag-tacaacagatttgtattatccag---aaagaaattgcaagtactgt-aaatcgg-aattccacag-ctc--ggta-aattgt-agaaagaaactaacca-gagaactt--aggcctaccacg-cccagttactc--aaaaggttattattcg---caa-ggttcaaccc-aaaaagaatacactaaaa----------ctggcac-aaacccaga-cagagccgtt-aaaaagg------ctaaagaagaagaac-aga-aagggttcaaac--agaaacctagtca-ttattgata-ctgggtcaggcgtcaacatta-cgaataacaagagat---tattacatgagt--atgaagaca-----acaaagaaaag-ataaga----ttctttggtattgg-a--aaaaacaatt--cagttcc--cgtta--aaggatcaggatacat-taaaata--aa---------aagta-acacaaatg--atgatta-cttattaa------ctcattatgttcc---tgaggaggaaactacc-attat-cagtggcta-tgagt---tagct-aaa-gaaac-cgatc--ttg-tcttgaac-aaaaactactccacgtt-ggaaaacaaggacat-gaacattaagactcatgtaaaagat-gggattattc-atgta-a-aaatggac-gatttaatt---gatcatcctgc-atatgattt-taaaatcaat--gcaat-acaac--ctactt-cttctaa--aaaa-atta--gactgaagcc-aaaaa--ttataa-gcttaaaagatgctcat-aaacgaatgggac-atacaggag--ttcaacaaattg---aaaactccattaaacatagccattac--gaagaaa-gtattgacttaatt-aaagaaccaaat-gaa-ttttggtgc-gaaacttgt---aaagtttca---aaaaccacgaga-aggaacca---ttatgc-tggatc-tatg---aacgaaca--cagtatcgatca--tg-aacc---tggttca-----tcgtgg---tgcat----ggatat----ctttgg-tccagt-atcgaa-ctcgaactc-ggatacg-aaaaga---tacatgtttattatggt-tgataacaatac-aagatattg-tatcacct-cca--cacattttaac-aaaaat---gctgaaa-ctatcttag-cacagatcaa-gaagaata-ttcagtatg---tggaaactcaatttgacaga-aaagtcag-aaa--aatcaa-----ttcaga-tcaaggaact-gaattcac-aaatgatcagatagc-agaata-ttttgtttc-aaaaggaattcatcata-ttt---tttccgctacacaagatcatgctgccaatg-gaagagcagaaagaca-catcagaac--catcg-ttact-gatgcaacaacctt--gttaaaacatag-taacttgcgtattaaa-ttttgggagta---tgcagtaaca-tctgccac--caatgta--cgcaattgtttagaaaac-aaagccac-aggt-caactgccacta-----aaggcgatct---ctagtcaacc--tgttaaa----gtgagattca---------tgtcc-ttctt---accattcggag-aacaa-ggaataa-tttggaatcataatcac-aacaaactaagacctt--cagga----cttcgtgcta-ttatatt-atgca-aagaccctaata--gtcacggatacaaa-ttttttgta-ccatctctt-aaaaaaattgtcacttctgataat---tacacaatt-ccagacta--tgcagtg-gaccca---atattaaggaacaccc--agaacatat--acctagat-gatcga----agtagatcaga-taccttcaataagacag-aaaactcag-atgcagtttcaaggttatatg-atgcatt--ggaaaattac-gaagatgatc--ataaaca-agttacactacttacag--acttgttt-accac-agaagaattagctcaaa-tcg-aaac--taatgctaaat-----atccgtct-cctagt-gataatctag---aaggaaattt----agactac-gtcttctcc--aacaca-gaagaatct-------------------------------------gaagaagatgaatctg--atc--------------------atgt-gac-aaacatgga-tgtagatt-cag--aacttaaacc-aaat-gaaaagatcactaca-gaaagtgaacgaa-acgaatt-aaataaat----caagtaatactgatg--aggattt---tta-cgatg-aaaaagcttatagaattccc--acggcaatacaagaaa-accttgttggaagc-cagaagactataaacattaataa-tgaggata----atattgctagcagaatgcaaagg-aagattagt-ggaaatgaaa--taaactac-aatgaattgtcg--gaggacgagagcgattacagctctcatgacctc------------------------------------------------acagatgataatatctcgaaatcccagc--aagaaatat---t------caagaaaactatcgattc-ag---------gagtactacct-------gaacagataaacatt-gaaaa-ac-atgt-tacattgcaagattcggataatgata--cgtcaca-atgcgtagaggctca-gcctgagtcaat----tgtcacatcatcgaaa-gaagatgat-gttcaaaa-tgatgactattc-ttc-------------------tg-----acaaagaaagtcatcac-ctg-cccc-tgggt-gtaaatg--ttatg-gacaa-tt-cgatccaaa----catgtgt-tgaaccaaacaaggcagaaagcaaacacaactc---------------------tgat-acaattgc-ctcaccgaaaggtaa-taatgaagagttagtacaatt--ggtaggaagtagc--ggagcag-aaaaaccggatgctacaccagaatcatcaat----gataacagatgaaccaattgacccagga-aacccagca-gtaaac-aaagctggattcctaaac-aaaacgttcaattc-tctcaataag----------aaaagaaagagacctgtt-gaaaacaagactcc-cttcaatgacac-agttgaaagagattataa----acgtca-aag-aaaaaaaataa--tcaaac-tactt-ccggataacac--agaaacaagtt--ctgcacc-gagaatcaaaaccatctactataatg-aagctatttc---aagaaatgttgattt-caaag-aaaaaca-tgctt---ataaagaagca--tacagg--aaggaatta-caaaatct-caaggacatgaaggt---attcgacgttgatgtcaa-ata--caaca-gatctgatgt-tcccagtaattt-aataatcccgacgaat-acaatatt--ctcaaag-aagagaaat--ggcattta---taaagca-agaattgtttgtagagg-----tgata-tccagaca-ccggaca-cgta--taatgtt-attgg--aaca-gaatc--cctgaac--cataaccacattaaaata-----tttctgat-gattgc------aaacaa-taggaatatgttcat--gaaaacattggatatt-aaccatgcgt--tcctatatgctaaatt----agaagaag-acatatac-attccaca---cccacatgac-aggagatgc-gttgttaaact-agacaa-agcgtt---atatggtct--caagcagagt-cct-aaagaatggaa--cgaccatctta-gacg-atatttaaat-agtgttggactaaaagata-acacatatactc-caggact---ataccaatccaa-ggat-aa-aaaa--ctcatga-tcgcagt--ttatgttgat-gact-gtgtgattgc-agcaa---gtgatgaac--aaagatt-agatgatttca-taagcaat-tt-agaaaaca--cctttgagct-aaaaattact--ggtactctaat-agatgat-atattggctacagacatcttg-gggatggat--ttgatctataac-aagaaacg---tggcacggtggatttaacgt-taaaatcattcatagaaa-aaatgggt-gagaagtat-aaaaaggaatt-g-gataaggttag-aaaaagttcaa--ttccacata-catcaat-atacc-ggattgat-ccc-aaaaagg----gaga-actaaaaatgaccgaaaagga--atataaagacggtgtgtt-gaaattacaaca-actactaggagaactta------attatg-ttaggtacaa--gtgtag-atacg-atgtt--gaatttgcggt---taagaaagtag-ctagattagttaa-cttccctc---atgaacaggta--ttctacatga-tttacaaa-atcatacaatatct--agtacaacat-gcgaatattggaatacactatgatagagaccttaacaaagat-aagcaaatcactac---tatt-acagatgc--atcagttgg---aacagaata-cgatgcaca-atcaa-gaattggagtt-ataatttggta-tgg-aaagaacattt---tcaatgtat-actcaaataaaagcaccaacaagtgtgt---atcct--caaccg-aagcggaacttcatgc--tatcta-tgaaggttatgcaga-ctcagaaaccctgaaa--gcaaccttaacag-aactt-ggagaag-----gaaaaaataaagaacttac------aatgattactgattc-aaaactag---ctatcgaaggctt-aaatcggag-ctacctacaacc-caaacagaagtt--cacatggat-aaaaaccgaaataat-taaagagaaacta-----aaagagaagactataaaactaataaaaatc--------aatggtaaagaaaatatag-cagattt-acttaca-aaaccagtatcaat----ttctgacttt-gatagatttattaaggtatt--gaagaataagataacaccacaggata-ttttggcctc-aacgga-ctattga
>yue_UFRJ50816_f453+_TSU4|CP020302.1|96564-102558
atggcga-ccccagtga---ggg-atgacacaag-atat----------------------------------------------------------------------------------------------------------------------------------------------------------------------------------------------------------------------------------------------------------------------------------------------------------------------------------gtta--ctgacta-caacatttct---aacctg-gttcaat-caaaagt-caaactcc-------------------------aaaaatcaa-----gtattgatatttcc---gtt-aaaaa--caaactaaggaatcaaactc-aaatcgattt--gaaaacgtat----------------gaaagattctt-acacagatt-aaccact-aaaaaga-ataaaattacaaatgaggc-tgaagaggatgatgatatttcaaatctcgaccttttaa-ttgaagta-gatgaaaa-aa--t--cgaaaaaactaat-aatataat----------tcttaggt--tac-aaga-aaagttagaatcg-attgaattagataa-aga-tgctaagaag-ttacacgaaagaaatg-attccactgga-acatatta--cttattcgatactctta---ccttaaaaaac-aggaaatattatcctaaggattgga---ttttcaag----ca-taaaatg--aataa-aattg-gagat-attcctgtg-ttttt------gaacagcttt-caacaattcattgaa-aagcat--gaattcg---------------ataatattttt--gaacaaca--aatacaa--aacatcg-at-cctcgtg--aaaacgaaattttgtgtaagattatcaaag-aaggtttc--gatgaaag-tcctgatataa---tgaacattaacacagttgaca-tctttagaatcatt---cgtgattt-aaa-gaaaaaatacacaagc-ctttttggcaga-gatgta--agacta---aaggcttgggaaaaagtgttggtgga--tacaa-cttgtaagaata-ctgacttattga--tgaatga----acttc-aaaagttagtatta-atggaaaaatgga-tcctttcaaaatgttgtcaagactgt----ccaaatctcaca--cacattttagtagaagcaattct-tggaac----cttaca--tgaatc---gttgagaaatccgg----ttaagcaacg--tttac-acatctgc-tcaatttatgaa-aatgagagagt-cgaagaagtt---ctaatca----ata-tcgtaattgaaacagtaatg----gacttgag-tacaacagatttgtattatccag---aaagaaattgcaagtactgt-aaatcgg-aattccacag-ctc--ggta-aactgt-agaaagaaattgaaca-gagaactt--aggcctagcacg-cccaactactc--aaaaggtgattattca---caa-ggctcagatc-aaaaaggatacaccaaaa----------ctggctc-aaaaccagt-cagattcttt-aaaaaaa------caaaagaagaagagc-aaa-aagggttcaaac--aaaaccctagtaa-ttattgata-ccggttcaggcgtcaatatta-cgaataataagaagt---tattacacaatt--acgaagaca-----acgaagataaa-gtaaaa----ttctttggtattgg-t--aaagataact--cagttcc--cgtta--aaggatcaggatacat-taaaata--aa---------aagta-acacaaatg--atgatta-cttattaa------ctcattatgttcc---tgaggaggaaactacc-attat-cagtggcta-tgagt---tagct-aaa-gaaac-cgatc--ttg-tcttgaac-aaaaactactccacgtt-ggaaaacaaggacat-gaacattaagactcatgtaaaagat-gggattattc-atgta-a-aaatggac-gatttaatt---gatcatcctgc-atatgattt-taaaatcaat--gcaat-acaac--ctactt-cttctaa--aaaa-atta--gactgaagcc-aaaaa--ttataa-gcttaaaagatgctcat-aaacgaatgggac-atacaggag--ttcaacaaattg---aaaactccattaaacatagccattac--gaagaaa-gtattgacttaatt-aaagaaccaaat-gaa-ttttggtgc-gaaacttgt---aaagtttca---aaaaccacgaga-aggaacca---ttatgc-tggatc-tatg---aacgaaca--cagtatcgatca--tg-aacc---tggttca-----tcgtgg---tgcat----ggatat----ctttgg-tccagt-atcgaa-ctcgaactc-ggatacg-aaaaga---tacatgtttattatggt-tgataacaatac-aagatattg-tatcacct-cca--cacattttaac-aaaaat---gctgaaa-ctatcttag-cacagatcaa-gaagaata-ttcagtatg---tggaaactcaatttgacaga-aaagtcag-aaa--aatcaa-----ttcaga-tcaaggaact-gaattcac-aaatgatcagatagc-agaata-ttttgtttc-aaaaggaattcatcata-ttt---tttccgctacacaagatcatgctgccaatg-gaagagcagaaagaca-catcagaac--catcg-ttact-gatgcaacaacctt--gttaaaacatag-taacttgcgtattaaa-ttttgggagta---tgcagtaaca-tctgccac--caatgta--cgcaattgtttagaaaac-aaagccac-aggt-caactgccacta-----aaggcgatct---ctagtcaacc--tgttaaa----gtgagattca---------tgtcc-ttctt---accattcggag-aacaa-ggaataa-tttggaatcataatcac-aacaaactaagacctt--cagga----cttcgtgcta-ttatatt-atgca-aagaccctaata--gtcacggatacaaa-ttttttgta-ccatctctt-aaaaaaattgtcacttctgataat---tacacaatt-ccagacta--tgcagtg-gaccca---atattaaggaacaccc--agaacatat--acctagat-gatcga----agtagatcaga-taccttcaataagacag-aaaactcag-atgcagtttcaaggttatatg-atgcatt--ggaaaattac-gaagatgatc--ataaaca-agttacattacttacag--acttgttc-accac-agaagaattagctcaaa-tcg-aaac--taatgctaaat-----atccgtct-cctagt-gataatctag---aaggaaactt----agactac-atcttctcc--aacaca-gaagaatct-------------------------------------gaagaagatgaatctg--atc--------------------atgt-gac-aaacatgga-tgtagatt-cag--aacttaaacc-aaat-gaaaagatcactaca-gaaagtgaacgaa-acgaatt-aaataaat----caagtaatactgatg--aggattt---tta-cgatg-aaaaagcttatagaattccc--acggcaatacaagaaa-accttgttggaagc-cagaagactataaacattaataa-tgaggata----atattgctagcagaatgcaaagg-aagattagt-ggaaatgaaa--taaactac-aatgaattgtcg--gatgacgagagcgattacagatctcatgacctc------------------------------------------------acagatgataatatctcgaaat-ccagc--aagaaatat---t------caagaaaactatcgattc-ag---------aagtactacct-------gaacagataaacatt-gaaaa-ac-atgt-tacattgcaagattcggataatgata--cgtcaca-atgcgtagaggctca-gcctgagtcaat----tgtcacatcatcgaaa-gaagatgat-gttcaaaa-tgatgactattc-ttc-------------------tg-----acaaagaaagtcatcac-ctg-cccc-tgggt-gtaaatg--ttatg-gacaa-tt-cgatccaaa----catgtgt-tgaaccaaacaaggcagaaagcaaacacaactc---------------------tgat-acaattgc-ctcaccgaaaggtaa-taatgaagagttagtacaatt--ggtaggaagtagc--ggagcag-aaaaaccggatgctacaccagaatcatcaat----gataacagatgaaccaattgacccagga-aacccagca-gtaaac-aaagctggattcctaaac-aaaacgttcaattc-tctcaataag----------aaaaggaagagacctgtt-gaaaacaagactcc-cttcaatgacac-agttgaaagagattataa----acgtca-aag-aaaaaaaataa--tcaaac-tactt-ccggataacac--agaaacaagtt--ctgcacc-gagaatcaaaaccatctactataatg-aagctatttc---aagaaatgttgattt-caaag-aaaaaca-tgctt---ataaagaagca--tacagg--aaggaatta-caaaatct-caaggacatgaaggt---attcgacgttgatgtcaa-ata--caaca-gatctgatgt-tcccagtaattt-aataatcccgacgaat-acaatatt--ctcaaag-aagagaaat--ggcattta---taaagca-agaattgtttgtagagg-----tgata-tccagaca-ccggaca-cgta--taatgtt-attgg--aaca-gaatc--cctgaac--cataaccacattaaaata-----tttctgat-gattgc------aaacaa-taggaatatgttcat--gaaaacattggatatt-aaccatgcgt--tcctatatgctaaatt----agaagaag-acatatac-attccaca---cccacatgac-aggagatgc-gttgttaaact-agacaa-agcgtt---atatggtct--caagcagagt-cct-aaagaatggaa--cgaccatctta-gacg-atatttaaat-agtgttggactaaaagata-acacatatactc-caggact---ataccaatccaa-ggat-aa-aaaa--ctcatga-tcgcagt--ttatgttgat-gact-gtgtgattgc-agcaa---gtgatgaac--aaagatt-agatgatttca-taagcaat-tt-agaaaaca--cctttgagct-aaaaattact--ggtactctaat-agatgat-atattggctacagacatcttg-gggatggat--ttgatctataac-aagaaacg---tggcacggtggatttaacgt-taaaatcattcatagaaa-aaatgggt-gagaagtat-aaaaaggaatt-g-gataaggttag-aaaaagttcaa--ttccacata-catcaat-ataca-ggattgat-ccc-aaaaagg----gaga-actaaaaatgaccgaaaaaga--atataaagacggtgtgtt-gaaattacaaca-actactaggagaactta------attatg-ttaggtacaa--gtgtag-atacg-atgtt--gaatttgcggt---taagaaagtag-ctagattagttaa-cttccctc---atgaacaggta--ttctacatga-tttacaaa-atcatacaatatct--agtacaacat-gcgaatattggaatacactatgatagagaccttaacaaagat-aagcaaatcactac---tatt-acagatgc--atcagttgg---aacagaata-cgatgcaca-atcaa-gaattggagtt-ataatttggta-tgg-aaagaacattt---tcaatgtat-actcaaataaaagcaccaacaagtgtgt---atcct--caaccg-aagcggaacttcatgc--tatcta-tgaaggttatgcaga-ctcagaaaccctgaaa--gcaaccttaacag-aactt-ggagaag-----gaaaaaataaagaacttac------aatgattactgattc-aaaactag---ctatcgaaggctt-aaatcggag-ctacctacaacc-caaacagaagtt--cacatggat-aaaaaccgaaataat-taaagagaaacta-----aaagagaagactataaaactaataaaaatc--------aatggtaaagaaaatatag-cagattt-acttaca-aaaccagtatcaat----ttctgacttt-gatagatttattaaggtatt--gaagaataagataacaccacaggata-ttttggcctc-aacgga-ctattga
>yue_UFRJ50816_f460+_TSU4|CP020302.1|185144-191143
atggcga-ccccagtga---ggg-atgacacaag-atat----------------------------------------------------------------------------------------------------------------------------------------------------------------------------------------------------------------------------------------------------------------------------------------------------------------------------------gtta--ctgacta-caacatttct---aacctg-gttcaat-caaaagt-caaactcc-------------------------aaaaatcaa-----gtattgatatttcc---gtt-aaaaa--caaactaaggaatcaaactc-aaatcgattt--gaaaacgtat----------------gaaagattctt-acacagatt-aaccact-aaaaaga-ataaaattacaaatgaggc-tgaagaggatgatgatatttcaaatctcgaccttttaa-ttgaagta-gatgaaaa-aa--t--cgaaaaaactaat-aatataat----------tcttaggt--tac-aaga-aaagttagaatcg-attgaattagataa-aga-tgctaagaag-ttacacgaaagaaatg-attccactgga-acatatta--cttattcgatactctta---ccttaaaaaac-aggaaatattatcctaaggattgga---ttttcaag----ca-taaaatg--aataa-aattg-gagat-attcctgtg-ttttt------gaacagcttt-caacaattcattgaa-aagcat--gaattcg---------------ataatattttt--gaacaaca--aatacaa--aacatcg-at-cctcgtg--aaaacgaaatcttgtgtaagattatcaaag-aaggtttc--gatgaaag-tcctgatataa---tgaacattaacacagttgaca-tctttagaatcatt---cgtgattt-aaa-gaaaaaatacacaagc-ctttttggcaga-gatgta--agacta---aaggcttgggaaaaagtgttggtgga--tacaa-cttgtaagaata-ctgacttattga--tgaatga----acttc-aaaagttagtatta-atggaaaaatgga-tcctttcaaaatgttgtcaagactgt----ccaaatctcaca--cacattttagtagaagcaattct-tggaac----cttaca--tgaatc---gttgagaaatccgg----ttaagcaacg--tttac-acatctgc-tcaattgatgaa-aatgagagagt-cgaagaagtt---ctaatca----ata-tcgtaattgaaacagtaatg----gacttgag-tacaacagatttgtattatccag---aaagaaattgcaagtactgt-aaatcgg-aattccacag-ctc--ggta-aattgt-agaaagaaactaacca-gagaactt--aggcctaccacg-cccagttactc--aaaaggttattattcg---caa-ggttcaaccc-aaaaagaatacactaaaa----------ctggcac-aaacccaga-cagagccgtt-aaaaagg------ctaaagaagaagaac-aga-aagggttcaaac--agaaacctagtca-ttattgata-ctgggtcaggcgtcaacatta-cgaataacaagagat---tattacatgagt--atgaagaca-----acaaagaaaag-ataaga----ttctttggtattgg-a--aaaaacaatt--cagttcc--cgtta--aaggatcaggatacat-taaaata--aa---------aagta-acacaaatg--atgatta-cttattaa------ctcattatgttcc---tgaggaggaaactacc-attat-cagtggcta-tgagt---tagct-aaa-gaaac-cgatc--ttg-tcttgaac-aaaaactactccacgtt-ggaaaacaaggacat-gaacattaagactcatgtaaaagat-gggattattc-atgta-a-aaatggac-gatttaatt---gatcatcctgc-atatgattt-taaaatcaat--gcaat-acaac--ctactt-cttctaa--aaaa-atta--gactgaagcc-aaaaa--ttataa-gcttaaaagatgctcat-aaacgaatgggac-atacaggag--ttcaacaaattg---aaaactccattaaacatagccattac--gaagaaa-gtattgacttaatt-aaagaaccaaat-gaa-ttttggtgc-gaaacttgt---aaagtttca---aaaaccacgaga-aggaacca---ttatgc-tggatc-tatg---aacgaaca--cagtatcgatca--tg-aacc---tggttca-----tcgtgg---tgcat----ggatat----ctttgg-tccagt-atcgaa-ctcgaactc-ggatacg-aaaaga---tacatgtttattatggt-tgataacaatac-aagatattg-tatcacct-cca--cacattttaac-aaaaat---gctgaaa-ctatcttag-cacagatcaa-gaagaata-ttcagtatg---tggaaactcaatttgacaga-aaagtcag-aaa--aatcaa-----ttcaga-tcaaggaact-gaattcac-aaatgatcagatagc-agaata-ttttgtttc-aaaaggaattcatcata-ttt---tttccgctacacaagatcatgctgccaatg-gaagagtagaaagaca-catcagaac--catcg-ttact-gatgcaacaacctt--gttaaaacatag-taacttgcgtattaaa-ttttgggagta---tgcagtaaca-tctgccac--caatgta--cgcaattgtttagaaaac-aaagccac-aggt-caactgccacta-----aaggcgatct---ctagtcaacc--tgttaaa----gtgagattca---------tgtcc-ttctt---accattcggag-aacaa-ggaataa-tttggaatcataatcac-aacaaactaagacctt--cagga----cttcgtgcta-ttatatt-atgca-aagaccctaata--gtcacggatacaaa-ttttttgta-ccatctctt-aaaaaaattgtcacttctgataat---tacacaatt-ccagacta--tgcagtg-gaccca---atattaaggaacaccc--agaacatat--acctagat-gatcga----agtagatcaga-taccttcaataagacag-aaaactcag-atgcagtttcaaggttatatg-atgcatt--ggaaaattac-gaagatgatc--ataaaca-agttacactacttacag--acttgttt-accac-agaagaattagctcaaa-tcg-aaac--taatgctaaat-----atccgtct-cctagt-gataatctag---aaggaaattt----agactac-gtcttctcc--aacaca-gaagaatct-------------------------------------gaagaagatgaatctg--atc--------------------atgt-gac-aaacatgga-tgtagatt-cag--aacttaaacc-aaat-gaaaagatcactaca-gaaagtgaacgaa-acgaatt-aaataaat----caagtaatactgatg--aggattt---tta-cgatg-aaaaagcttatagaattccc--acggcaatacaagaaa-accttgttggaagc-cagaagactataaacattaataa-tgaggata----atattgctagcagaatgcaaagg-aagattagt-ggaaatgaaa--taaactac-aatgaattgtcg--gaggacgagagcgattacagatctcatgacctc------------------------------------------------acagatgataatatctcgaaatcccagc--aagaaatat---t------caagaaaactatcgattc-ag---------gagtactacct-------gaacagataaacatt-gaaaa-ac-atgt-tacattgcaagattcggataatgata--cgtcaca-atgcgtagaggctca-gcctgagtcaat----tgtcacatcatcgaaa-gaagatgat-gttcaaaa-tgatgactattc-ttc-------------------tg-----acaaagaaagtcatcac-ctg-cccc-tgggt-gtaaatg--ttatg-gacaa-tt-cgatccaaa----catgtgt-tgaaccaaacaaggcagaaagcaaacacaactc---------------------tgat-acaattgc-ctcaccgaaaggtaa-taatgaagagttagtacaatt--ggtaggaagtagc--ggagcag-aaaaaccggatgctacaccagaatcatcaat----gataacagatgaaccaattgacccagga-aacccagca-gtaaac-aaagctggattcctaaac-aaaacgttcaattc-tctcaataag----------aaaagaaagagacctgtt-gaaaacaagactcc-cttcaatgacac-agttgaaagagattataa----acgtca-aag-aaaaaaaataa--tcaaac-tactt-ccggataacac--agaaacaagtt--ctgcatc-gagaatcaaaaccatctactataatg-aagctatttc---aagaaatgttgattt-caaag-aaaaaca-tgctt---ataaagaagca--tacagg--aaggaatta-caaaatct-caaggacatgaaggt---attcgacgttgatgtcaa-ata--caaca-gatctgatgt-tcccagtaattt-aataatcccgacgaat-acaatatt--ctcaaag-aagagaaat--ggcattta---taaagca-agaattgtttgtagagg-----tgata-tccagaca-ccggaca-cgta--taatgtt-attgg--aaca-gaatc--cctgaac--cataaccacattaaaata-----tttctgat-gattgc------aaacaa-taggaatatgttcat--gaaaacattggatatt-aaccatgcgt--tcctatatgctaaatt----agaagaag-acatatac-attccaca---cccacatgac-aggagatgc-gttgttaaact-agacaa-agcgtt---atatggtct--caagcagagt-cct-aaagaatggaa--cgaccatctta-gacg-atatttaaat-agtgttggactaaaagata-acacatatactc-caggact---ataccaatccaa-ggat-aa-aaaa--ctcatga-tcgcagt--ttatgttgat-gact-gtgtgattgc-agcaa---gtgatgaac--aaagatt-agatgatttca-taagcaat-tt-agaaaaca--cctttgagct-aaaaattact--ggtactctaat-agatgat-atattggctacagacatcttg-gggatggat--ttgatctataac-aagaaacg---tggcacggtggatttaacgt-taaaatcattcatagaaa-aaatgggt-gagaagtat-aaaaaggaatt-g-gataaggttag-aaaaagttcaa--ttccacata-catcaat-ataca-ggattgat-ccc-aaaaagg----gaga-attaaaaatgaccgaaaagga--atataaagacggtgtgtt-gaaattacaaca-actactaggagaactta------attatg-ttaggtacaa--gtgtag-atacg-atgtt--gaatttgcggt---taagaaagtag-ctagattagttaa-cttccctc---atgaacaggta--ttctacatga-tttacaaa-atcatacaatatct--agtacaacat-gcgaatattggaatacactatgatagagaccttaacaaagat-aagcaaatcactac---tatt-acagatgc--atcagttgg---aacagaata-cgatgcaca-atcaa-gaattggagtt-ataatttggta-tgg-aaagaacattt---tcaatgtat-actcaaataaaagcaccaacaagtgtgt---atcct--caaccg-aagcggaacttcatgc--tatcta-tgaaggttatgcaga-ctcagaaaccctgaaa--gcaaccttaacag-aactt-ggagaag-----gaaaaaataaagaacttac------aatgattactgattc-aaaaccag---ctatcgaaggctt-aaatcggag-ctacctacaacc-caaacagaagtt--cacatggat-aaaaaccgaaataat-taaagagaaacta-----aaagagaagactataaaactaataaaaatc--------aatggtaaagaaaatatag-cagattt-acttaca-aaaccagtatcaat----ttctgacttt-gatagatttattaaggtatt--gaagaataagataacaccacaggata-ttttggcctc-aacgga-ctattga
>yue_UFRJ50816_f475-_TSU4|CP020302.1|409060-414977
atggcga-ccccagtga---ggg-atgacacaag-atat----------------------------------------------------------------------------------------------------------------------------------------------------------------------------------------------------------------------------------------------------------------------------------------------------------------------------------gtta--ctgacta-caacatttct---aacctg-gttcaat-caaaagt-caaactcc-------------------------aaaaatcaa-----gtattgatatttcc---gtt-aaaaa--caaactaaggaatcaaactc-aaatcgattt--gaaaacgtat----------------gaaagattctt-acacagatt-aaccact-aaaaaga-ataaaattacaaatgaggc-tgaagaggatgatgatatttcaaatctcgaccttttaa-ttgaagta-gatgaaaa-aa--t--cgaaaaaactaat-aatataat----------tcttaggt--tac-aaga-aaagttagagtcg-attgaattagataa-aga-tgctaagaag-ttacacgaaagaaatg-attccactgga-acatatta--cttattcgatactctta---ccttaaaaaac-aggaaatattatcctaaggattgga---ttttcaag----ca-taaaatg--aataa-aattg-gagat-attcctgtg-ttctt------gaacagcttt-caacaattcattgaa-aagcat--gaattcg---------------ataatattttt--gaacaaca--aatacaa--aacatcg-at-cctcgtg--aaaacgaaatcttgtgtaagattatcaaag-aagttttc--gatgaaag-tcctgatataa---tgaacattaacacagttgaca-tctttagaatcatt---cgtgattt-aaa-gaaaaaatacacaagt-ctttttggcaga-gatgta--agacta---aaggcttgggaaaaagtgttggtgga--tacaa-cttgtaagaata-ctgacttattga--tgaatga----acttc-aaaagttagtatta-atggaaaaatgga-tcctttcaaaatgttgtcaagactgt----ccaaatctcaca--cacattttagtagaagcaattct-tggaac----cttaca--tgaatc---gttgagaaatccgg----ttaagcaacg--tttac-acatctgc-tcaattgatgaa-aatgagagagt-cgaagaagtt---ctaatca----ata-tcgtaattg-aacagtaatg----gacttgag-tacaacagatttgtattatccag---aaagaaattgcaagtactgt-aaatcgg-aattccacag-ctc--ggta-aattgt-agaaagaaactaacca-gagaactt--aggcctaccacg-cccagttactc--aaaaggttattattcg---caa-ggttcaaccc-aaaaagaatacactaaaa----------ctggcac-aaacccaga-cagagccgtt-aaaaagg------ctaaagaagaagaac-aga-aagggttcaaac--agaaacctagtca-ttattgata-ctgggtcaggcgtcaacatta-cgaataacaagagat---tattacatgagt--atgaagaca-----acaaagaaaag-ataaga----ttctttggtattgg-a--aaaaacaatt--cagttcc--cgtta--aaggatcaggatacat-taaaata--aa---------aagta-acacaaatg--atgatta-cttattaa------ctcattatgttcc---tgaggaggaaactacc-attat-cagtggcta-tgagt---tagct-aaa-gaaac-cgatc--ttg-tcttgaac-aaaaactactccacgtt-ggaaaacaaggacat-gaacattaagactcatgtaaaagat-gggattattc-atgta-a-aaatggac-gatttaatt---gatcatcctgc-atatgattt-taaaatcaat--gcaat-acaac--ctactt-cttctaa--aaaa-atta--gactgaagcc-aaaaa--ttataa-gcttaaaagatgctcat-aaacgaatgggac-atacaggag--ttcaacaaattg---aaaactccattaaacatagccattac--gaagaaa-gtattgacttaatt-aaagaaccaaat-gaa-ttttggtgc-gaaacttgt---aaagtttca---aaaaccacgaga-aggaacca---ttatgc-tggatc-tatg---aacgaaca--cagtatcgatca--tg-aacc---tggttca-----tcgtgg---tgcat----ggatat----ctttgg-tccagt-atcgaa-ctcgaactc-ggatacg-aaaaga---tacatgtttattatggt-tgataacaatac-aagatattg-tatcacct-cca--cacattttaac-aaaaat---gctgaaa-ctatcttag-cacagatcaa-gaagaata-ttcagtatg---tggaaactcaatttgacaga-aaagtcag-aaa--aatcaa-----ttcaga-tcaaggaact-gaattcac-aaatgatcagatagc-agaata-ttttgtttc-aaaaggaattcatcata-ttt---tttccgctacacaagatcatgctgccaatg-gaagagcagaaagaca-catcagaac--catcg-ttact-gatgcaacaacctt--gttaaaacatag-taacttgcgtattaaa-ttttgggagta---tgcagtaaca-tctgccac--caatgta--cgcaattgtttagaaaac-aaagccac-aggt-caactgccacta-----aaggcgatct---ctagtcaacc--tgttaaa----gtgagattca---------tgtcc-ttctt---accattcggag-aacaa-ggaataa-tttggaatcataatcac-aacaaactaagacctt--cagga----cttcgtgcta-ttatatt-atgca-aagaccctaata--gtcacggatacaaa-ttttttgta-ccatctctt-aaaaaaattgtcacttctgataat---tacacaatt-ccagacta--tgcagtg-gaccca---atattaaggaacaccc--agaacatat--acctagat-gatcga----agtagatcaga-taccttcaataagacag-aaaactcag-atgcagtttcaaggttatatg-atgcatt--ggaaaattac-gaagatgatc--ataaaca-agttacactacttacag--acttgttt-accac-agaagaattagctcaaa-tcg-aaac--taatgctaaat-----atccgtct-cctagt-gataatctag---aaggaaattt----agactac-gtcttctcc--aacaca-gaagaatct-------------------------------------gaagaagatgaatctg--atc--------------------atgt-gac-aaacatgga-tgtagatt-cag--aacttaaacc-aaat-gaaaagatcactaca-gaaagtgaacgaa-acgaatt-aaataaat----caagtaatactgatg--aggattt---tta-cgatg-aaaaagcttatagaattccc--acggcaatacaagaaa-accttgttggaagc-cagaagactataaacattaataa-tgaggata----atattgctagcagaatgcaaagg-aagattagt-ggaaatgaaa--taaactac-aatgaattgtcg--gaggacgagagcgattacagctctcatgacctc------------------------------------------------acagatgataatatctcgaaatcccagc--aagaaatat---t------caagaaaactatcgattc-ag---------gagtactacct-------gaacagataaacatt-gaaaa-ac-atgt-tacattgcaagattcggataatgata--cgtcaca-atgcgtagaggctca-gcctgagtcaat----tgtcacatcatcgaaa-gaagatgat-gttcaaaa-tgatgactattc-ttc-------------------tg-----acaaagaaagtcatcac-ctg-cccc-tgggt-gtaaatg--ttatg-gacaa-tt-cgatccaaa----catgtgt-tgaaccaaacaaggcagaaagcaaacacaactc---------------------tgat-acaattgc-ctcaccgaaaggtaa-taatgaagagttagtacaatt--ggtaggaagtagc--ggagcag-aaaaaccggatgctacaccagaatcatcaat----gataacagatgaaccaattgacccagga-aacccagca-gtaaac-aaagctggattcctaaac-aaaacgttcaattc-tctcaataag----------aaaagaaagagacctgtt-gaaaacaagactcc-cttcagtgacac-agttgaaagagattataa----acgtca-aag-aaaaaaaataa--tcaaac-tactt-ccggataacac--agaaacaagtt--ctgcacc-gagaatcaaaaccatctactataatg-aagctatttc---aagaaatgttgattt-caaag-aaaaaca-tgctt---ataaagaagca--tacagg--aaggaatta-caaaatct-caaggacatgaaggt---attcgacgttgatgtcaa-ata--caaca-gatctgatgt-tcccagtaattt-aataatcccgacgaat-acaatatt--ctcaaag-aagagaaat--ggcattta---taaagca-agaattgtttgtagagg-----tgata-tccagaca-ccggaca-cgta--taatgtt-attgg--aaca-gaatc--cctgaac--cataaccacattaaaata-----tttctgat-gattgc------aaacaa-taggaatatgttcat--gaaaacattggatatt-aaccatgcgt--tcctatatgctaaatt----agaagaag-acatatac-attccaca---cccacatgac-aggagatgc-gttgttaaact-agacaa-agcgtt---atatggtct--caagcagagt-cct-aaagaatggaa--cgaccatctta-gacg-atatttaaat-agtgttggactaaaagata-acacatatactc-caggact---ataccaatccaa-ggat-aa-aaaa--ctcatga-tcgcagt--ttatgttgat-gact-gtgtgattgc-agcaa---gtgatgaac--aaagatt-agatgatttca-taagcaat-tt-agaaaaca--cctttgagct-aaaaattact--ggtactctaat-agatgat-atattggctacagacatcttg-gggatggat--ttgatctataac-aagaaacg---tggcacggtggatttaacgt-taaaatcattcatagaaa-aaatgggt-gagaagtat-aaaaaggaatt-g-gataaggttag-aaaaagttcaa--ttccacata-catcaat-ataca-ggattgat-ccc-aaaaagg----gaga-actaaaaatgaccgaaaaaga--atataaagacggtgtgtt-gaaattacaaca-actactaggagaactta------attatg-ttaggtacaa--gtgtag-atacg-atgtt--gaatttgcggt---taagaaagtag-ctagattagttaa-cttccctc---atgaacaggta--ttctacatga-tttacaaa-atcatacaatatct--agtacaacat-gcgaatattggaatacactatgatagagaccttaacaaagat-aagcaaatcactac---tatt-acagatgc--atcagttgg---aacagaata-cgatgcaca-atcaa-gaattggagtt-ataatttggta-tgg-aaagaacattt---tcaatgtat-actcaaataaaagcaccaacaagtgtgt---atcct--caaccg-aagcggaacttcatgc--tatcta-tgaaggttatgcaga-ctcagaaaccctgaaa--gcaaccttaacag-aactt-ggagaag-----gaaaaaataaagaacttac------aatgattactgattc-aaaaccag---ctatcgaaggctt-aaatcggag-ctacctacaacc-caaacagaagtt--cacatggat-aaaaaccgaaataat-taaagagaaacta-----aaagagaagactataaaactaataaaaatc--------aatggtaaagaaaatatag-cagattt-acttaca-aaaccagtatcaat----ttctgacttt-gatagatttattaaggtatt--gaagaataagataacaccacaggata-ttttggcctc-aacgga-ctattga
>yue_UFRJ50816_f552+_TSU4|CP020304.1|104355-110352
atggcga-ccccagtga---ggg-atgacacaag-atat----------------------------------------------------------------------------------------------------------------------------------------------------------------------------------------------------------------------------------------------------------------------------------------------------------------------------------gtta--ctgacta-caacatttct---aacctg-gttcaat-caaaagt-caaactcc-------------------------aaaaatcaa-----gtattgatatttcc---gtt-aaaaa--caaactaaggaatcaaactc-aaatcgattt--gaaaacgtat----------------gaaagattctt-acacagatt-aaccact-aaaaaga-ataaaattacaaatgaggc-tgaagaggatgatgatatttcaaatctcgaccttttaa-ttgaagta-gatgaaaa-aa--t--cgaaaaaactaat-aatataat----------tcttaggt--tac-aaga-aaagttagaatcg-attgaattagataa-aga-tgctaagaag-ttacacgaaagaaatg-attccactgga-acatatta--cttattcgatactctta---ccttaaaaaac-aggaaatattatcctaaggattgga---ttttcaag----ca-taaaatg--aataa-aattg-gagat-attcctgtg-ttttt------gaacagcttt-caacaattcattgaa-aagcat--gaattcg---------------ataatattttt--gaacaaca--aatacaa--aacatcg-at-cctcgtg--aaaacgaaatcttgtgtaagattatcaaag-aaggtttc--gatgaaag-tcctgatataa---tgaacattaacacagttgaca-tctttagaatcatt---cgtgattt-aaa-gaaaaaatacacaagc-ctttttggcaga-gatgta--agacta---aaggcttgggaaaaagtgttggtgga--tacaa-cttgtaagaata-ctgacttattga--tgaatga----acttc-aaaagttagtatta-atggaaaaatgga-tcctttcaaaatgttgtcaagactgt----ccaaatctcaca--cacattttagtagaagcaattct-tggaac----cttaca--tgaatc---gttgagaaatccgg----ttaagcaacg--tttac-acatctgc-tcaattgatgaa-aatgagagagt-cgaagaagtt---ctaatca----ata-tcgtaattgaaacagtaatg----gacttgag-tacaacagatttgtattatccag---aaagaaattgcaagtactgt-aaatcgg-aattccacag-ctc--ggta-aattgt-agaaagaaactaacca-gagaactt--aggcctaccacg-cccagttactc--aaaaggttattattcg---caa-ggttcaaccc-aaaaagaatacactaaaa----------ctggcac-aaacccaga-cagagccgtt-aaaaagg------ctaaagaagaagaac-aga-aagggttcaaac--agaaacctagtca-ttattgata-ctgggtcaggcgtcaacatta-cgaataacaagagat---tattacatgagt--atgaagaca-----acaaagaaaag-ataaga----ttctttggtattgg-a--aaaaacaatt--cagttcc--cgtta--aaggatcaggatacat-taaaata--aa---------aagta-acacaaatg--atgatta-cttattaa------ctcattatgttcc---tgaggaggaaactacc-attat-cagtggcta-tgagt---tagct-aaa-gaaac-cgatc--ttg-tcttgaac-aaaaactactccacgtt-ggaaaacaaggacat-gaacattaagactcatgtaaaagat-gggattattc-atgta-a-aaatggac-gatttaatt---gatcatcctgc-atatgattt-taaaatcaat--gcaat-acaac--ctactt-cttctaa--aaaa-atta--gactgaagcc-aaaaa--ttataa-gcttaaaagatgctcat-aaacgaatgggac-atacaggag--ttcaacaaattg---aaaactccattaaacatagccattac--gaagaaa-gtattgacttaatt-aaagaaccaaat-gaa-ttttggtgc-gaaacttgt---aaagtttca---aaaaccacgaga-aggaacca---ttatgc-tggatc-tatg---aacgaaca--cagtatcgatca--tg-aacc---tggttca-----tcgtgg---tgcat----ggatat----ctttgg-tccagt-atcgaa-ctcgaactc-ggatacg-aaaaga---tacatgtttattatggt-tgataacaatac-aagatattg-tatcacct-cca--cacattttaac-aaaaat---gctgaaa-ctatcttag-cacagatcaa-gaagaata-ttcagtatg---tggaaactcaatttgacaga-aaagtcag-aaa--aatcaa-----ttcaga-tcaaggaact-gaattcac-aaatgatcagatagc-agaata-ttttgtttc-aaaaggaattcatcata-ttt---tttccgctacacaagatcatgctgccaatg-gaagagcagaaagaca-catcagaac--catcg-ttact-gatgcaacaacctt--gttaaaacatag-taacttgcgtattaaa-ttttgggagta---tgcagtaaca-tctgccac--caatgta--cgcaattgtttagaaaac-aaagccac-aggt-caactgccacta-----aaggcgatct---ctagtcaacc--tgttaaa----gtgagattca---------tgtcc-ttctt---accattcggag-aacaa-ggaataa-tttggaatcataatcac-aacaaactaagacctt--cagga----cttcgtgcta-ttatatt-atgca-aagaccctaata--gtcacggatacaaa-ttttttgta-ccatctctt-aaaaaaattgtcacttctgataat---tacacaatt-ccagacta--tgcagtg-gaccca---atattaaggaacaccc--agaacatat--acctagat-gatcga----agtagatcaga-taccttcaataagacag-aaaactcag-atgcagtttcaaggttatatg-atgcatt--ggaaaattac-gaagatgatc--ataaaca-agttacattacttacag--acttgttc-accac-agaagaattagctcaaa-tcg-aaac--taatgctaaat-----atccgtct-cctagt-gataatctag---aaggaaactt----agactac-atcttctcc--aacaca-gaagaatct-------------------------------------gaagaagatgaatctg--atc--------------------atgt-gac-aaacatgga-tgtagatt-cag--aacttaaacc-aaat-gaaaagatcactaca-gaaagtgaacgaa-acgaatt-aaataaat----caagtaatactgatg--aggattt---tta-cgatg-aaaaagcttatagaattccc--acggcaatacaagaaa-accttgttggaagc-cagaagactataaacattaataa-tgaggata----atattgctagcagaatgcaaagg-aagattagt-ggaaatgaaa--taaactac-aatgaattgtcg--gatgacgagagcgattacagatctcatgacctc------------------------------------------------acagatgataatatctcgaaatcccagc--aagaaatat---t------caagaaaactatcgattc-ag---------aagtactacct-------gaacagataaacatt-gaaaa-ac-atgt-tacattgcaagattcggataatgata--cgtcaca-atgcgtagaggctca-gcctgagtcaat----tgtcacatcatcgaaa-gaagatgat-gttcaaaa-tgatgactattc-ttc-------------------tg-----acaaagaaagtcatcac-ctg-cccc-tgggt-gtaaatg--ttatg-gacaa-tt-cgatccaaa----catgtgt-tgaaccaaacaaggcagaaagcaaacacaactc---------------------tgat-acaattgc-ctcaccgaaaggtaa-taatgaagagttagtacaatt--ggtaggaagtagc--ggagcag-aaaaaccggatgctacaccagaatcatcaat----gataacagatgaaccaattgacccagga-aacccagca-gtaaac-aaagctggattcctaaac-aaaacgttcaattc-tctcaataag----------aaaagaaagagacctgtt-gaaaacaagactcc-cttcaatgacac-agttgaaagagattataa----acgtca-aag-aaaaaaaataa--tcaaac-tactt-ccggataacac--agaaacaagtt--ctgcacc-gagaatcaaaaccatctactataatg-aagctatttc---aagaaatgttgattt-caaag-aaaaaca-tgctt---ataaagaagca--tacagg--aaggaatta-caaaatct-caaggacatgaaggt---attcgacgttgatgtcaa-ata--caaca-gatctgatgt-tcccagtaattt-aataatcccgacgaat-acaatatt--ctcaaag-aagagaaat--ggcattta---taaagca-agaattgtttgtagagg-----tgata-tccagaca-ccggaca-cgta--taatgtt-attgg--aaca-gaatc--cctgaac--cataaccacattaaaata-----tttctgat-gattgc------aaacaa-taggaatatgttcat--gaaaacattggatatt-aaccatgcgt--tcctatatgctaaatt----agaagaag-acatatac-attccaca---cccacatgac-aggagatgc-gttgttaaact-agacaa-agcgtt---atatggtct--caagcagagt-cct-aaagaatggaa--cgaccatctta-gacg-atatttaaat-agtgttggactaaaagata-acacatatactc-caggact---ataccaatccaa-ggat-aa-aaaa--ctcatga-tcgcagt--ttatgttgat-gact-gtgtgattgc-agcaa---gtgatgaac--aaagatt-agatgatttca-taagcaat-tt-agaaaaca--cctttgagct-aaaaattact--ggtactctaat-agatgat-atattggctacagacatcttg-gggatggat--ttgatctataac-aagaaacg---tggcacggtggatttaacgt-taaaatcattcatagaaa-aaatgggt-gagaagtat-aaaaaggaatt-g-gataaggttag-aaaaagttcaa--ttccacata-catcaat-ataca-ggattgat-ccc-aaaaagg----gaga-actaaaaatgaccgaaaaaga--atataaagacggtgtgtt-gaaattacaaca-actactaggagaactta------attatg-ttaggtacaa--gtgtag-atacg-atgtt--gaatttgcggt---taagaaagtag-ctagattagttaa-cttccctc---atgaacaggta--ttctacatga-tttacaaa-atcatacaatatct--agtacaacat-gcgaatattggaatacactatgatagagaccttaacaaagat-aagcaaatcactac---tatt-acagatgc--atcagttgg---aacagaata-cgatgcaca-atcaa-gaattggagtt-ataatttggta-tgg-aaagaacattt---tcaatgtat-actcaaataaaagcaccaacaagtgtgt---atcct--caaccg-aagcggaacttcatgc--tatcta-tgaaggttatgcaga-ctcagaaaccctgaaa--gcaaccttaacag-aactt-ggagaag-----gaaaaaataaagaacttac------aatgattactgattc-aaaaccag---ctatcgaaggctt-aaatcggag-ctacctacaacc-caaacagaagtt--cacatggat-aaaaaccgaaataat-taaagagaaacta-----aaagagaagactataaaactaataaaaatc--------aatggtaaagaaaatatag-cagattt-acttaca-aaaccagtatcaat----ttctgacttt-gatagatttattaaggtatt--gaagaataagataacaccacaggata-ttttggcctc-aacgga-ctattga
>yue_UFRJ50816_f584+_TSU4|CP020304.1|647011-653005
atggcga-ccccagtga---ggg-atgacacaag-atat----------------------------------------------------------------------------------------------------------------------------------------------------------------------------------------------------------------------------------------------------------------------------------------------------------------------------------gtta--ctgacta-caacatttct---aacctg-gttcaat-caaaagt-caaactcc-------------------------aaaaatcaa-----gtattgatatttcc---gtt-aaaaa--caaactaaggaatcaaactc-aaatcgattt--gaaaacgtat----------------gaaagattctt-acacagatt-aaccact-aaaaaga-ataaaattacaaatgaggc-tgaagaggatgatgatatttcaaatctcgaccttttaa-ttgaagta-gatgaaaa-aa--t--cgaaaaaactaat-aatataat----------tcttaggt--tac-aaga-aaagttagaatcg-attgaattagataa-aga-tgctaagaag-ttacacgaaagaaatg-attccactgga-acatatta--cttattcgatactctta---ccttaaaaaac-aggaaatattatcctaaggattgga---ttttcaag----ca-taaaatg--aataa-aattg-gagat-attcctgtg-ttttt------gaacagcttt-caacaattcattgaa-aagcat--gaattcg---------------ataatattttt--gaacaaca--aatacaa--aacatcg-at-cctcgtg--aaaacgaaatcttgtgtaagattatcaaag-aaggtttc--gatgaaag-tcctgatataa---tgaacattaacacagttgaca-tctttagaatcatt---cgtgattt-aaa-gaaaaaatacacaagc-ctttttggcaga-gatgta--agacta---aaggcttgggaaaaagtgttggtgga--tacaa-cttgtaagaata-ctgacttattga--tgaatga----acttc-aaaagttagtatta-atggaaaaatgga-tcctttcaaaatgttgtcaagactgt----ccaaatctcaca--cacattttagtagaagcaattct-tggaac----cttaca--tgaatc---gttgagaaatccgg----ttaagcaacg--tttac-acatctgc-tcaattgatgaa-aatgagagagt-cgaagaagtt---ctaatca----ata-tcgtaattgaaacagtaatg----gacttgag-tacaacagatttgtattatccag---aaagaaattgcaagtactgt-aaatcgg-aattccacag-ctc--ggta-aattgt-agaaagaaactaacca-gagaactt--aggcctaccacg-cccagttactc--aaaaggttattattcg---caa-ggttcaaccc-aaaaagaatacactaaaa----------ctggcac-aaacccaga-cagagccgtt-aaaaagg------ctaaagaagaagaac-aga-aagggttcaaac--agaaacctagtca-ttattgata-ctgggtcaggcgtcaacatta-cgaataacaagagat---tattacatgagt--atgaagaca-----acaaagaaaag-ataaga----ttctttggtattgg-a--aaaaacaatt--cagttcc--cgtta--aaggatcaggatacat-taaaata--aa---------aagta-acacaaatg--atgatta-cttattaa------ctcattatgttcc---tgaggaggaaactacc-attat-tagtggcta-tgagt---tagct-aaa-gaaac-cgatc--ttg-tcttgaac-aaaaactactccacgtt-ggaaaacaaggacat-gaacattaagactcatgtaaaagat-gggattattc-atgta-a-aaatggac-gatttaatt---gatcatcctgc-atatgattt-taaaatcaat--gcaat-acaac--ctactt-cttctaa--aaaa-atta--gactgaagcc-aaaaa--ttataa-gcttaaaagatgctcat-aaacgaatgggac-atacaggag--ttcaacaaattg---aaaactccattaaacatagccattac--aaagaaa-gtattgacttaatt-aaagaaccaaat-gaa-ttttggtgc-gaaacttgt---aaagtttca---aaaaccacgaga-aggaacca---ttatgc-tggatc-tatg---aacgaaca--cagtatcgatca--tg-aacc---tggttca-----tcgtgg---tgcat----ggatat----ctttgg-tccagt-atcgaa-ctcgaactc-ggatacg-aaaaga---tacatgtttattatggt-tgataacaatac-aagatattg-tatcacct-cca--cacattttaac-aaaaat---gctgaaa-ctatcttag-cacagatcaa-gaagaata-ttcagtatg---tggaaactcaatttgacaga-aaagtcag-aaa--aatcaa-----ttcaga-tcaaggaact-gaattcac-aaatgatcagatagc-agaata-ttttgtttc-aaaaggaattcatcata-ttt---tttccgctacacaagatcatgctgccaatg-gaagagcagaaagaca-catcagaac--catcg-ttact-gatgcaacaacctt--gttaaaacatag-taacttgcgtattaaa-ttttgggagta---tgcagtaaca-tctgccac--caatgta--cgcaattgtttagaaaac-aaagccac-aggt-caactgccacta-----aaggcgatct---ctagtcaacc--tgttaaa----gtgagattca---------tgtcc-ttctt---accattcggag-aacaa-ggaataa-tttggaatcataatcac-aacaaactaagacctt--cagga----cttcgtgcta-ttatatt-atgca-aagaccctaata--gtcacggatacaaa-ttttttgta-ccatctctt-aaaaaaattgtcacttctgataat---tacacaatt-ccagacta--tgcagtg-gaccca---atattaaggaacaccc--agaacatat--acctagat-gatcga----agtagatcaga-taccttcaataagacag-aaaactcag-atgcagtttcaaggttatatg-atgcatt--ggaaaattac-gaagatgatc--aaaaaca-agttacattacttacag--acttgttt-accac-agaagaattagctcaaa-tcg-aaac--taatgctaaat-----atccgtct-cctagt-gataatctag---aaggaagttt----agactac-gtcttctcc--aacaca-gaagaatct-------------------------------------gaagaagatgaatctg--atc--------------------atgt-gac-aaacatgga-tgtagatt-cag--aacttaaacc-aaat-gaaaagatcactaca-gaaagtgaacgaa-acgaatt-aaataaat----caagtaatactgatg--aggattt---tta-cgatg-aaaaagcttatagaattccc--acggcaatacaagaaa-accttgttggaagc-cagaagactataaacattaataa-tgaggata----atattgctagcagaatgcaaagg-aagattagt-ggaaatgaaa--taaactac-aatgaattgtcg--gatgacgagagcgattacagatctcatgacctc------------------------------------------------acagatgataatatctcgaaatcccagc--aagaaatat---t------caagaaaactatcgattc-ag---------aagtactacct-------gaacagataaacatt-gaaaa-ac-atgt-tacattgcaagattcggataatgata--cgtcaca-atgcgtagaggctca-gcctgagtcaat----tgtcacatcatcgaaa-gaagatgat-gttcaaaa-tgatgactattc-ttc-------------------tg-----acaaagaaagtcatcac-ctg-cccc-tgggt-gtaaatg--ttatg-gacaa-tt-cgatccaaa----catgtgt-tgaaccaaacaaggcagaaagcaaacacaactc---------------------tgat-acaattgc-ctcaccgaaaggtaa-taatgaagagttagtacaatt--ggtaggaagtagc--ggagcag-aaaaaccggatgctacaccagaatcatcaat----gataacagatgaaccaattgacccagga-aacccagca-gtaaac-aaagctggattcctaaac-aaaacgttcaattc-tctcaataag----------aaaagaaagagacctgtt-gaaaacaagactcc-cttcaatgacac-agttgaaagagattataa----acgtca-aag-aaaaaaaataa--tcaaac-tactt-ccggataacac--agaaacaagtt--ctgcacc-gagaatcaaaaccatctactataatg-aagctatttc---aagaaatgttgattt-caaag-aaaaaca-tgctt---ataaagaagca--tacagg--aaggaatta-caaaatct-caaggacatgaaggt---attcgacgttgatgtcaa-ata--caaca-gatctgatgt-tcccagtaattt-aataatcccgacgaat-acaatatt--ctcaaag-aagagaaat--ggcattta---taaagca-agaattgtttgtagagg-----tgata-tccagaca-ccggaca-cgta--taatgtt-attgg--aaca-gaatc--cctgaac--cataaccacattaaaata-----tttctgat-gattgc------aaacaa-taggaatatgttcat--gaaaacattggatatt-aaccatgcgt--tcctatatgctaaatt----agaagaag-acatatac-attccaca---cccacatgac-aggagatgc-gttgttaaact-agacaa-agcgtt---atatggtct--caagcagagt-cct-aaagaatggaa--cgaccatctta-gacg-atatttaaat-agtgttggactaaaagata-acacatatactc-caggact---ataccaatccaa-ggat-aa-aaaa--ctcatga-tcgcagt--ttatgttgat-gact-gtgtgattgc-agcaa---gtgatgaac--aaagatt-agatgatttca-taagcaat-tt-agaaaaca--cctttgagct-aaaaattact--ggtactctaat-agatgat-atattggctacagacatcttg-gggatggat--ttgatctataac-aagaaacg---tggcacggtggatttaacgt-taaaatcattcatagaaa-aaatgggt-gagaagtat-aaaaaggaatt-g-gataaggttag-aaaaagttcaa--ttccacata-catcaat-ataca-ggattgat-ccc-aaaaagg----gaga-actaaaaatgaccgaaaaaga--atataaagacggtgtgtt-gaaattacaaca-actactaggagaactta------attatg-ttaggtacaa--gtgtag-atacg-atgtt--gaatttgcggt---taagaaagtag-ctagattagttaa-cttccctc---atgaacaggta--ttctacatga-tttacaaa-atcatacaatatct--agtacaacat-gcgaatattggaatacactatgatagagaccttaacaaagat-aagcaaatcactac---tatt-acagatgc--atcagttgg---aacagaata-cgatgcaca-atcaa-gaattggagtt-ataatttggta-tgg-aaagaacattt---tcaatgtat-actcaaataaaagcaccaacaagtgtgt---atcct--caaccg-aagcggaacttcatgc--tatcta-tgaaggttatgcaga-ctcagaaaccctgaaa--gcaaccttaacag-aactt-ggagaag-----gaaaaaataaagaacttac------aatgattactgattc-aaaactag---ctatcgaaggctt-aaatcggag-ctacctacaacc-caaacagaagtt--cacatggat-aaaaaccgaaataat-taaagagaaacta-----aaagagaagactataaaactaataaaaatc--------aatggtaaagaaaatatag-cagattt-acttaca-aaaccagtatcaat----ttctgacttt-gatagatttattaaggtatt--gaagaataagataacaccacaggata-ttttggcctc-aacgga-ctattga
>yue_UFRJ50816_f604-_TSU4|CP020304.1|952680-958679
atggcga-ccccagtga---ggg-atgacacaag-atat----------------------------------------------------------------------------------------------------------------------------------------------------------------------------------------------------------------------------------------------------------------------------------------------------------------------------------gtta--ctgacta-caacatttct---aacctg-gttcaat-caaaagt-caaactcc-------------------------aaaaatcaa-----gtattgatatttcc---gtt-aaaaa--caaactaaggaatcaaactc-aaatcgattt--gaaaacgtat----------------gaaagattctt-acacagatt-aaccact-aaaaaga-ataaaattacaaatgaggc-tgaagaggatgatgatatttcaaatctcgaccttttaa-ttgaagta-gatgaaaa-aa--t--cgaaaaaactaat-aatataat----------tcttaggt--tac-aaga-aaagttagaatcg-attgaattagataa-aga-tgctaagaag-ttacacgaaagaaatg-attccactgga-acatatta--cttattcgatactctta---ccttaaaaaac-aggaaatattatcctaaggattgga---ttttcaag----ca-taaaatg--aataa-aattg-gagat-attcctgtg-ttttt------gaacagcttt-caacaattcattgaa-aagcat--gaattcg---------------ataatattttt--gaacaaca--aatacaa--aacatcg-at-cctcgtg--aaaacgaaatcttgtgtaagattatcaaag-aaggtttc--gatgaaag-tcctgatataa---tgaacattaacacagttgaca-tctttagaatcatt---cgtgattt-aaa-gaaaaaatacacaagc-ctttttggcaga-gatgta--agacta---aaggcttgggaaaaagtgttggtgga--tacaa-cttgtaagaata-ctgacttattga--tgaatga----acttc-aaaagttagtatta-atggaaaaatgga-tcctttcaaaatgttgtcaagactgt----ccaaatctcaca--cacattttagtagaagcaattct-tggaac----cttaca--tgaatc---gttgagaaatccgg----ttaagcaacg--tttac-acatctgc-tcaattgatgaa-aatgagagagt-cgaagaagtt---ctaatca----ata-tcgtaattgaaacagtaatg----gacttgag-tacaacagatttgtattatccag---aaagaaattgcaagtactgt-aaatcgg-aattccacag-ctc--ggta-aattgt-agaaagaaactaacca-gagaactt--aggcctaccacg-cccagttactc--aaaaggttattattcg---caa-ggttcaaccc-aaaaagaatacactaaaa----------ctggcac-aaacccaga-cagagccgtt-aaaaagg------ctaaagaagaagaac-aga-aagggttcaaac--agaaacctagtca-ttattgata-ctgggtcaggcgtcaacatta-cgaataacaagagat---tattacatgagt--atgaagaca-----acaaagaaaag-ataaga----ttctttggtattgg-a--aaaaacaatt--cagttcc--cgtta--aaggatcaggatacat-taaaata--aa---------aagta-acacaaatg--atgatta-cttattaa------ctcattatgttcc---tgaggaggaaactacc-attat-tagtggcta-tgagt---tagct-aaa-gaaac-cgatc--ttg-tcttgaac-aaaaactactccacgtt-ggaaaacaaggacat-gaacattaagactcatgtaaaagat-gggattattc-atgta-a-aaatggac-gatttaatt---gatcatcctgc-atatgattt-taaaatcaat--gcaat-acaac--ctactt-cttctaa--aaaa-atta--gactgaagcc-aaaaa--ttataa-gcttaaaagatgctcat-aaacgaatgggac-atacaggag--ttcaacaaattg---aaaactccattaaacatagccattac--aaagaaa-gtattgacttaatt-aaagaaccaaat-gaa-ttttggtgc-gaaacttgt---aaagtttca---aaaaccacgaga-aggaacca---ttatgc-tggatc-tatg---aacgaaca--cagtatcgatca--tg-aacc---tggttca-----tcgtgg---tgcat----ggatat----ctttgg-tccagt-atcgaa-ctcgaactc-ggatacg-aaaaga---tacatgtttattatggt-tgataacaatac-aagatattg-tatcacct-cca--cacattttaac-aaaaat---gctgaaa-ctatcttag-cacagatcaa-gaagaata-ttcagtatg---tggaaactcaatttgacaga-aaagtcag-aaa--aatcaa-----ttcaga-tcaaggaact-gaattcac-aaatgatcagatagc-agaata-ttttgtttc-aaaaggaattcatcata-ttt---tttccgctacacaagatcatgctgccaatg-gaagagcagaaagaca-catcagaac--catcg-ttact-gatgcaacaacctt--gttaaaacatag-taacttgcgtattaaa-ttttgggagta---tgcagtaaca-tctgccac--caatgta--cgcaattgtttagaaaac-aaagccac-aggt-caactgccacta-----aaggcgatct---ctagtcaacc--tgttaaa----gtgagattca---------tgtcc-ttctt---accattcggag-aacaa-ggaataa-tttggaatcataatcac-aacaaactaagacctt--cagga----cttcgtgcta-ttatatt-atgca-aagaccctaata--gtcacggatacaaa-ttttttgta-ccatctctt-aaaaaaattgtcacttctgataat---tacacaatt-ccagacta--tgcagtg-gaccca---atattaaggaacaccc--agaacatat--acctagat-gatcga----agtagatcaga-taccttcaataagacag-aaaactcag-atgcagtttcaaggttatatg-atgcatt--ggaaaattac-gaagatgatc--ataaaca-agttacactacttacag--acttgttt-accac-agaagaattagctcaaa-tcg-aaac--taatgctaaat-----atccgtct-cctagt-gataatctag---aaggaaattt----agactac-gtcttctcc--aacaca-gaagaatct-------------------------------------gaagaagatgaatctg--atc--------------------atgt-gac-aaacatgga-tgtagatt-cag--aacttaaacc-aaat-gaaaagatcactaca-gaaagtgaacgaa-acgaatt-aaataaat----caagtaatactgatg--aggattt---tta-cgatg-aaaaagcttatagaattccc--acggcaatacaagaaa-accttgttggaagc-cagaagactataaacattaataa-tgaggata----atattgctagcagaatgcaaagg-aagattagt-ggaaatgaaa--taaactac-aatgaattgtcg--gaggacgagagcgattacagctctcatgacctc------------------------------------------------acagatgataatatctcgaaatcccagc--aagaaatat---t------caagaaaactatcgattc-ag---------gagtactacct-------gaacagataaacatt-gaaaa-ac-atgt-tacattgcaagattcggataatgata--cgtcaca-atgcgtagaggctca-gcctgagtcaat----tgtcacatcatcgaaa-gaagatgat-gttcaaaa-tgatgactattc-ttc-------------------tg-----acaaagaaagtcatcac-ctg-cccc-tgggt-gtaaatg--ttatg-gacaa-tt-cgatccaaa----catgtgt-tgaaccaaacaaggcagaaagcaaacacaactc---------------------tgat-acaattgc-ctcaccgaaaggtaa-taatgaagagttagtacaatt--ggtaggaagtagc--ggagcag-aaaaaccggatgctacaccagaatcatcaat----gataacagatgaaccaattgacccagga-aacccagca-gtaaac-aaagctggattcctaaac-aaaacgttcaattc-tctcaataag----------aaaagaaagagacctgtt-gaaaacaagactcc-cttcaatgacac-agttgaaagagattataa----acgtca-aag-aaaaaaaataa--tcaaac-tactt-ccggataacac--agaaacaagtt--ctgcacc-gagaatcaaaaccatctactataatg-aagctatttc---aagaaatgttgattt-caaag-aaaaaca-tgctt---ataaagaagca--tacagg--aaggaatta-caaaatct-caaggacatgaaggt---attcgacgttgatgtcaa-ata--caaca-gatctgatgt-tcccagtaattt-aataatcccgacgaat-acaatatt--ctcaaag-aagagaaat--ggcattta---taaagca-agaattgtttgtagagg-----tgata-tccagaca-ccggaca-cgta--taatgtt-attgg--aaca-gaatc--cctgaac--cataaccacattaaaata-----tttctgat-gattgc------aaacaa-taggaatatgttcat--gaaaacattggatatt-aaccatgcgt--tcctatatgctaaatt----agaagaag-acatatac-atttcaca---cccacatgac-aggagatgc-gttgttaaact-agacaa-agcgtt---atatggtct--caagcagagt-cct-aaagaatggaa--cgaccatctta-gacg-atatttaaat-agtgttggactaaaagata-acacatatactc-caggact---ataccaatccaa-ggat-aa-aaaa--ctcatga-tcgcagt--ttatgttgat-gact-gtgtgattgc-agcaa---gtgatgaac--aaagatt-agatgatttca-taagcaat-tt-agaaaaca--cctttgagct-aaaaattact--ggtactctaat-agatgat-atattggatacagacatcttg-gggatggat--ttgatctataac-aagaaacg---tggcacggtggatttaacgt-taaaatcattcatagaaa-aaatgggt-gagaagtat-aaaaaggaatt-g-gataaggttag-aaaaagttcaa--ttccacata-catcaat-ataca-ggattgat-ccc-aaaaagg----gaga-actaaaaatgaccgaaaaaga--atataaagacggtgtgtt-gaaattacaaca-actactaggagaactta------attatg-ttaggtacaa--gtgtag-atacg-atgtt--gaatttgcggt---taagaaagtag-ctagattagttaa-cttccctc---atgaacaggta--ttctacatga-tttacaaa-atcatacaatatct--agtacaacat-gcgaatattggaatacactatgatagagaccttaacaaagat-aagcaaatcactac---tatt-acagatgc--atcagttgg---aacagaata-cgatgcaca-atcaa-gaattggagtt-ataatttggta-tgg-aaagaacattt---tcaatgtat-actcaaataaaagcaccaacaagtgtgt---atcct--caaccg-aagcggaacttcatgc--tatcta-tgaaggttatgcaga-ctcagaaaccctgaaa--gcaaccttaacag-aactt-ggagaag-----gaaaaaataaagaacttac------aatgattactgattc-aaaactag---ctatcgaaggctt-aaatcggag-ctacctacaacc-caaacagaagtt--cacatggat-aaaaaccgaaataat-taaagagaaacta-----aaagagaagactataaaactaataaaaatc--------aatggtaaagaaaatatag-cagattt-acttaca-aaaccagtatcaat----ttctgacttt-gatagatttattaaggtatt--gaagaataagataacaccacaggata-ttttggcctc-aacgga-ctattga
>yue_UFRJ50816_f620+_TSU4|CP020305.1|66202-72199
atggcga-ccccagtga---ggg-atgacacaag-atat----------------------------------------------------------------------------------------------------------------------------------------------------------------------------------------------------------------------------------------------------------------------------------------------------------------------------------gtta--ctgacta-caacatttct---aacctg-gttcaat-caaaagt-caaactcc-------------------------aaaaatcaa-----gtattgatatttcc---gtt-aaaaa--caaactaaggaatcaaactc-aaatcgattt--gaaaacgtat----------------gaaagattctt-acacagatt-aaccact-aaaaaga-ataaaattacaaatgaggc-tgaagaggatgatgatatttcaaatctcgaccttttaa-ttgaagta-gatgaaaa-aa--t--cgaaaaaactaat-aatataat----------tcttaggt--tac-aaga-aaagttagagtcg-attgaattagataa-aga-tgctaagaag-ttacacgaaagaaatg-attccactgga-acatatta--cttattcgatactctta---ccttaaaaaac-aggaaatattatcctaaggattgga---ttttcaag----ca-taaaatg--aataa-aattg-gagat-attcctgtg-ttctt------gaacagcttt-caacaattcattgaa-aagcat--gaattcg---------------ataatattttt--gaacaaca--aatacaa--aacatcg-at-cctcgtg--aaaacgaaatcttgtgtaagattatcaaag-aagttttc--gatgaaag-tcctgatataa---tgaacattaacacagttgaca-tctttagaatcatt---cgtgattt-aaa-gaaaaaatacacaagt-ctttttggcaga-gatgta--agacta---aaggcttgggaaaaagtgttggtgga--tacaa-cttgtaagaata-ctgacttattga--tgaatga----acttc-aaaagttagtatta-atggaaaaatgga-tcctttcaaaatgttgtcaagactgt----ccaaatctcaca--cacattttagaagaagcaattct-tggaac----cttaca--tgaatc---gttgagaaatccgg----ttaagcaacg--tttac-acatctac-tcaattgatgaa-aatgagagagt-cgaagaagtt---ctaatca----ata-tcgtaattgaaacagtaatg----gacttgag-ttcaacagatttgtattatccag---aaagaaattgcaagtactgt-aaatcgg-aattccacgg-ctc--ggta-aactgt-agaaagaaactaacca-gagaactt--aggcctatcacg-cccagctactc--aaaaggttattattcg---caa-ggttcaaccc-aaaaagaatacactaaaa----------ctggcac-aaaccttga-cagagccgtt-aaaaaag------ctaaagaagaagaac-aaa-aagggttcaaac--agaaacctagtca-ttattgata-ctgggtcaggcgtcaacatta-cgaataacaagagat---tattacatgagt--atgaagaca-----acaaagaaaag-ataaga----ttctttggtattgg-a--aaaaacaatt--cagttcc--cgtta--aaggatcaggatacat-taaaata--aa---------aagta-acacaaatg--atgatta-cttattaa------ctcattatgttcc---tgaggaggaaactacc-attat-cagtggcta-tgagt---tagct-aaa-gaaac-cgatc--ttg-tcttgaac-aaaaactactccacgtt-ggaaaacaaggacat-gaacattaagactcatgtaaaagat-gggattattc-atgta-a-aaatggac-gatttaatt---gatcatcctgc-atatgattt-taaaatcaat--gcaat-acaac--ctactt-cttctaa--aaaa-atta--gactgaagcc-aaaaa--ttataa-gcttaaaagatgctcat-aaacgaatgggac-atacaggag--ttcaacaaattg---aaaactccattaaacatagccattac--gaagaaa-gtattgacttaatt-aaagaaccaaat-gaa-ttttggtgc-gaaacttgt---aaagtttca---aaaaccacgaga-aggaacca---ttatgc-tggatc-tatg---aacgaaca--cagtatcgatca--tg-aacc---tggttca-----tcgtgg---tgcat----ggatat----ctttgg-tccagt-atcgaa-ctcgaactc-ggatacg-aaaaga---tacatgtttattatggt-tgataacaatac-aagatattg-tatcacct-cca--cacattttaac-aaaaat---gctgaaa-ctatcttag-cacagatcaa-gaagaata-ttcagtatg---tggaaactcaatttgacaga-aaagtcag-aaa--aatcaa-----ttcaga-tcaaggaact-gaattcac-aaatgatcagatagc-agaata-ttttgtttc-aaaaggaattcatcata-ttt---tttccgctacacaagatcatgctgccaatg-gaagagcagaaagaca-catcagaac--catcg-ttact-gatgcaacaacctt--gttaaaacatag-taacttgcgtattaaa-ttttgggagta---tgcagtaaca-tctgccac--caatgta--cgcaattgtttagaaaac-aaagccac-aggt-caactgccacta-----aaggcgatct---ctagtcaacc--tgttaaa----gtgagattca---------tgtcc-ttctt---accattcggag-aacaa-ggaataa-tttggaatcataatcac-aacaaactaagacctt--cagga----cttcgtgcta-ttatatt-atgca-aagaccctaata--gtcacggatacaaa-ttttttgta-ccatctctt-aaaaaaattgtcacttctgataat---tacacaatt-ccagacta--tgcagtg-gaccca---atattaaggaacaccc--agaacatat--acctagat-gatcga----agtagatcaga-taccttcaataagacag-aaaactcag-atgcagtttcaaggttatatg-atgcatt--ggaaaattac-gaagatgatc--ataaaca-agttacattacttacag--acttgttc-accac-agaagaattagctcaaa-tcg-aaac--taatgctaaat-----atccgtct-cctagt-gataatctag---aaggaaactt----agactac-atcttctcc--aacaca-gaagaatct-------------------------------------gaagaagatgaatctg--atc--------------------atgt-gac-aaacatgga-tgtagatt-cag--aacttaaacc-aaat-gaaaagatcactaca-gaaagtgaacgaa-acgaatt-aaataaat----caagtaatactgatg--aggattt---tta-cgatg-aaaaagcttatagaattccc--acggcaatacaagaaa-accttgttggaagc-cagaagactataaacattaataa-tgaggata----atattgctagcagaatgcaaagg-aagattagt-ggaaatgaaa--taaactac-aatgaattgtcg--gatgacgagagcgattacagatctcatgacctc------------------------------------------------acagatgataatatctcgaaatcccagc--aagaaatat---t------caagaaaactatcgattc-ag---------aagtactacct-------gaacagataaacatt-gaaaa-ac-atgt-tacattgcaagattcggataatgata--cgtcaca-atgcgtagaggctca-gcctgagtcaat----tgtcacatcatcgaaa-gaagatgat-gttcaaaa-tgatgactattc-ttc-------------------tg-----acaaagaaagtcatcac-ctg-cccc-tgggt-gtaaatg--ttatg-gacaa-tt-cgatccaaa----catgtgt-tgaaccaaacaaggcagaaagcaaacacaactc---------------------tgat-acaattgc-ctcaccgaaaggtaa-taatgaagagttagtacaatt--ggtaggaagtagc--ggagcag-aaaaaccggatgctacaccagaatcatcaat----gataacagatgaaccaattgacccagga-aacccagca-gtaaac-aaagctggattcctaaac-aaaacgttcaattc-tctcaataag----------aaaaggaagagacctgtt-gaaaacaagactcc-cttcaatgacac-agttgaaagagattataa----acgtca-aag-aaaaaaaataa--tcaaac-tactt-ccggataacac--agaaacaagtt--ctgcacc-gagaatcaaaaccatctactataatg-aagctatttc---aagaaatgttgattt-caaag-aaaaaca-tgctt---ataaagaagca--tacagg--aaggaatta-caaaatct-caaggacatgaaggt---attcgacgttgatgtcaa-ata--caaca-gatctgatgt-tcccagtaattt-aataatcccgacgaat-acaatatt--ctcaaag-aagagaaat--ggcattta---taaagca-agaattgtttgtagagg-----tgata-tccagaca-ccggaca-cgta--taatgtt-attgg--aaca-gaatc--cctgaac--cataaccacattaaaata-----tttctgat-gattgc------aaacaa-taggaatatgttcat--gaaaacattggatatt-aaccatgcgt--tcctatatgctaaatt----agaagaag-acatatac-attccaca---cccacatgac-aggagatgc-gttgttaaact-agacaa-agcgtt---atatggtct--caagcagagt-cct-aaagaatggaa--cgaccatctta-gacg-atatttaaat-agtgttggactaaaagata-acacatatactc-caggact---ataccaatccaa-ggat-aa-aaaa--ctcatga-tcgcagt--ttatgttgat-gact-gtgtgattgc-agcaa---gtgatgaac--aaagatt-agatgatttca-taagcaat-tt-agaaaaca--cctttgagct-aaaaattact--ggtactctaat-agatgat-atattggatacagacatcttg-gggatggat--ttgatctataac-aagaaacg---tggcacggtggatttaacgt-taaaatcattcatagaaa-aaatgggt-gagaagtat-aaaaaggaatt-g-gataaggttag-aaaaagttcaa--ttccacata-catcaat-atacc-ggattgat-ccc-aaaaagg----gaga-actaaaaatgaccgaaaagga--atataaagacggtgtgtt-gaaattacaaca-actactaggagaactta------attatg-ttaggtacaa--gtgtag-atacg-atgtt--gaatttgcggt---taagaaagtag-ctagattagttaa-cttccctc---atgaacaggta--ttctacatga-tttacaaa-atcatacaatatct--agtacaacat-gcgaatattggaatacactatgatagagaccttaacaaagat-aagcaaatcactac---tatt-acagatgc--atcagttgg---aacagaata-cgatgcaca-atcaa-gaattggagtt-ataatttggta-tgg-aaagaacattt---tcaatgtat-actcaaataaaagcaccaacaagtgtgt---atcct--caaccg-aagcggaacttcatgc--tatcta-tgaaggttatgcaga-ctcagaaaccctgaaa--gcaaccttaacag-aactt-ggagaag-----gaaaaaataaagaacttac------aatgattactgattc-aaaactag---ctatcgaaggctt-aaatcggag-ctacctacaacc-caaacagaagtt--cacatggat-aaaaaccgaaataat-taaagagaaacta-----aaagagaagactataaaactaataaaaatc--------aatggtaaagaaaatatag-cagattt-acttaca-aaaccagtatcaat----ttctgacttt-gatagatttattaaggtatt--gaagaataagataacaccacaggata-ttttggcctc-aacgga-ctattga
>yue_UFRJ50816_f631-_TSU4|CP020305.1|266452-272447
atggcga-ccccagtga---ggg-atgacacaag-atat----------------------------------------------------------------------------------------------------------------------------------------------------------------------------------------------------------------------------------------------------------------------------------------------------------------------------------gtta--ctgacta-caacatttct---aacctg-gttcaat-caaaagt-caaactcc-------------------------aaaaatcaa-----gtattgatatttcc---gtt-aaaaa--caaactaaggaatcaaactc-aaatcgattt--gaaaacgtat----------------gaaagattctt-acacagatt-aaccact-aaaaaga-ataaaattacaaatgaggc-tgaagaggatgatgatatttcaaatctcgaccttttaa-ttgaagta-gatgaaaa-aa--t--cgaaaaaactaat-aatataat----------tcttaggt--tac-aaga-aaagttagagtcg-attgaattagataa-aga-tgctaagaag-ttacacgaaagaaatg-attccactgga-acatatta--cttattcgatactctta---ccttaaaaaac-aggaaatattatcctaaggattgga---ttttcaag----ca-taaaatg--aataa-aattg-gagat-attcctgtg-ttctt------gaacagcttt-caacaattcattgaa-aagcat--gaattcg---------------ataatattttt--gaacaaca--aatacaa--aacatcg-at-cctcgtg--aaaacgaaatcttgtgtaagattatcaaag-aagttttc--gatgaaag-tcctgatataa---tgaacattaacacagttgaca-tctttagaatcatt---cgtgattt-aaa-gaaaaaatacacaagt-ctttttggcaga-gatgta--agacta---aaggcttgggaaaaagtgttggtgga--tacaa-cttgtaagaata-ctgacttattga--tgaatga----acttc-aaaagttagtatta-atggaaaaatgga-tcctttcaaaatgttgtcaagactgt----ccaaatctcaca--cacattttagtagaagcaattct-tggaac----cttaca--tgaatc---gttgagaaatccgg----ttaagcaacg--tttac-acatctgc-tcaattgatgaa-aatgagagagt-cgaagaagtt---ctaatca----ata-tcgtaattgaaacagtaatg----gacttgag-ttcaacagatttgtattatccag---aaagaaattgcaagtactgt-aaatcgg-aattccacag-ctc--ggta-aattgt-agaaagaaactaacca-gagaactt--aggcctaccacg-cccagttactc--aaaaggttattattcg---caa-ggttcaaccc-aaaaagaatacactaaaa----------ctggcac-aaacccaga-cagagccgtt-aaaaagg------ctaaagaagaagaac-aga-aagggttcaaac--agaaacctagtca-ttattgata-ctgggtcaggcgtcaacatta-cgaataacaagagat---tattacatgagt--atgaagaca-----acgaagataaa-gtaaaa----ttctttggtattgg-t--aaagataact--cagttcc--cgtta--aaggatcaggatacat-taaaata--aa---------aagta-acacaaatg--atgatta-cttattaa------ctcattatgttcc---tgaggaggaaactacc-attat-cagtggcta-tgagt---tagct-aaa-gaaac-cgatc--ttg-tcttgaac-aaaaactactccacgtt-ggaaaacaaggacat-gaacattaagactcatgtaaaagat-gggattattc-atgta-a-aaatggac-gatttaatt---gatcatcctgc-atatgattt-taaaatcaat--gcaat-acaac--ctactt-cttctaa--aaaa-atta--gactgaagcc-aaaaa--ttataa-gcttaaaagatgctcat-aaacgaatgggac-atacaggag--ttcaacaaattg---aaaactccattaaacatagccattac--gaagaaa-gtattgacttaatt-aaagaaccaaat-gaa-ttttggtgc-gaaacttgt---aaagtttca---aaaaccacgaga-aggaacca---ttatgc-tggatc-tatg---aacgaaca--cagtatcgatca--tg-aacc---tggttca-----tcgtgg---tgcat----ggatat----ctttgg-tccagt-atcgaa-ctcgaactc-ggatacg-aaaaga---tacatgtttattatggt-tgataacaatac-aagatattg-tatcacct-cca--cacattttaac-aaaaat---gctgaaa-ctatcttag-cacagatcaa-gaagaata-ttcagtatg---tggaaactcaatttgacaga-aaagtcag-aaa--aatcaa-----ttcaga-tcaaggaact-gaattcac-aaatgatcagatagc-agaata-ttttgtttc-aaaaggaattcatcata-ttt---tttccgctacacaagatcatgctgccaacg-gaagagcagaaagaca-catcagaac--catcg-ttact-gatgcaacaacctt--gttaaaacatag-taacttgcgtattaaa-ttttgggagta---tgcagtaaca-tctgccac--caatgta--cgcaattgtttagaaaac-aaagccac-aggt-caactgccacta-----aaggcgatct---ctagtcaacc--tgttaaa----gtgagattca---------tgtcc-ttctt---accattcggag-aacaa-ggaataa-tttggaatcataatcac-aacaaactaagacctt--cagga----cttcgtgcta-ttatatt-atgca-aagaccctaata--gtcacggatacaaa-ttttttgta-ccatctctt-aaaaaaattgtcacttctgataat---tacacaatt-ccagacta--tgcagtg-gaccca---atattaaggaacaccc--agaacatat--acctagat-gatcga----agtagatcaga-taccttcaataagacag-aaaactcag-atgcagtttcaaggttatatg-atgcatt--ggaaaattac-gaagatgatc--ataaaca-agttacattacttacag--acttgttc-accac-agaagaattagctcaaa-tcg-aaac--taatgctaaat-----atccgtct-cctagt-gataatctag---aaggaaactt----agactac-atcttctcc--aacaca-gaagaatct-------------------------------------gaagaagatgaatctg--atc--------------------atgt-gac-aaacatgga-tgtagatt-cag--aacttaaacc-aaat-gaaaagatcactaca-gaaagtgaacgaa-acgaatt-aaataaat----caagtaatactgatg--aggattt---tta-cgatg-aaaaagcttatagaattccc--acggcaatacaagaaa-accttgttggaagc-cagaagactataaacattaataa-tgaggata----atattgctagcagaatgcaaagg-aagattagt-ggaaatgaaa--taaactac-aatgaattgtcg--gatgacgagagcgattacagatctcatgacctc------------------------------------------------acagatgataatatctcgaaatcccagc--aagaaatat---t------caagaaaactatcgattc-ag---------aagtactacct-------gaacagataaacatt-gaaaa-ac-atgt-tacattgcaagattcggataatgata--cgtcaca-atgcgtagaggctca-gcctgagtcaat----tgtcacatcatcgaaa-gaagatgat-gttcaaaa-tgatgactattc-ttc-------------------tg-----acaaagaaagtcatcac-ctg-cccc-tgggt-gtaaatg--ttatg-gacaa-tt-cgatccaaa----catgtgt-tgaaccaaacaaggcagaaagcaaacacaactc---------------------tgat-acaattgc-ctcaccgaaaggtaa-taatgaagagttagtacaatt--ggtaggaagtagc--ggagcag-aaaaaccggatgctacaccagaatcatcaat----gataacagatgaaccaattgacccagga-aacccagca-gtaaac-aaagctggattcctaaac-aaaacgttcaattc-tctcaataag----------aaaaggaagagacctgtt-gaaaacaagactcc-cttcaatgacac-agttgaaagagattataa----acgtca-aag-aaaaaaaataa--tcaaac-tactt-ccggataacac--agaaacaagtt--ctgcacc-gagaatcaaaaccatctactataatg-aagctatttc---aagaaatgttgattt-caaag-aaaaaca-tgctt---ataaagaagca--tacagg--aaggaatta-caaaatct-caaggacatgaaggt---attcgacgttgatgtcaa-ata--caaca-gatctgatgt-tcccagtaattt-aataatcccgacgaat-acaatatt--ctcaaag-aagagaaat--ggcattta---taaagca-agaattgtttgtagagg-----tgata-tccagaca-ccggaca-cgta--taatgtt-attgg--aaca-gaatc--cctgaac--cataaccacattaaaata-----tttctgat-gattgc------aaacaa-taggaatatgttcat--gaaaacattggatatt-aaccatgcgt--tcctatatgctaaatt----agaagaag-acatatac-attccaca---cccacatgac-aggagatgc-gttgttaaact-agacaa-agcgtt---atatggtct--caagcagagt-cct-aaagaatggaa--cgaccatctta-gacg-atatttaaat-agtgttggactaaaagata-acacatatactc-caggact---ataccaatccaa-ggat-aa-aaaa--ctcatga-tcgcagt--ttatgttgat-gact-gtgtgattgc-agcaa---gtgatgaac--aaagatt-agatgatttca-taagcaat-tt-agaaaaca--cctttgagct-aaaaattact--ggtactctaat-agatgat-atattggatacagacatcttg-gggatggat--ttgatctataac-aagaaacg---tggcacggtggatttaacgt-taaaatcattcatagaaa-aaatgggt-gagaagtat-aaaaaggaatt-g-gataaggttag-aaaaagttcaa--ttccacata-catcaat-atacc-ggattgat-ccc-aaaaagg----gaga-actaaaaatgaccgaaaagga--atataaagacggtgtgtt-gaaattacaaca-actactaggagaactta------attatg-ttaggtacaa--gtgtag-atacg-atgtt--gaatttgcggt---taagaaagtag-ctagattagttaa-cttccctc---atgaacaggta--ttctacatga-tttacaaa-atcatacaatatct--agtacaacat-gcgaatattggaatacactatgatagagaccttaacaaagat-aagcaaatcactac---tatt-acagatgc--atcagttgg---aacagaata-cgatgcaca-atcaa-gaattggagtt-ataatttggta-tgg-aaagaacattt---tcaatgtat-actcaaataaaagcaccaacaagtgtgt---atcct--caaccg-aagcggaacttcatgc--tatcta-tgaaggttatgcaga-ctcagaaaccctgaaa--gcaaccttaacag-aactt-ggagaag-----gaaaaaataaagaacttac------aatgattactgattc-aaaactag---ctatcgaaggctt-aaatcggag-ctacctacaacc-caaacagaagtt--cacatggat-aaaaaccgaaataat-taaagagaaacta-----aaagagaagactataaaactaataaaaatc--------aatggtaaagaaaatatag-cagattt-acttaca-aaaccagtatcaat----ttctgacttt-gatagatttattaaggtatt--gaagaataagataacaccacaggata-ttttggcctc-aacgga-ctattga
>yue_UFRJ50816_f648-_TSU4|CP020305.1|664356-670350
atggcga-ccccagtga---ggg-atgacacaag-atat----------------------------------------------------------------------------------------------------------------------------------------------------------------------------------------------------------------------------------------------------------------------------------------------------------------------------------gtta--ctgacta-caacatttct---aacctg-gttcaat-caaaagt-caaactcc-------------------------aaaaatcaa-----gtattgatatttcc---gtt-aaaaa--caaactaaggaatcaaactc-aaatcgattt--gaaaacgtat----------------gaaagattctt-acacagatt-aaccact-aaaaaga-ataaaattacaaatgaggc-tgaagaggatgatgatatttcaaatctcgaccttttaa-ttgaagta-gatgaaaa-aa--t--cgaaaaaactaat-aatataat----------tcttaggt--tac-aaga-aaagttagaatcg-attgaattagataa-aga-tgctaagaag-ttacacgaaagaaatg-attccactgga-acatatta--cttattcgatactctta---ccttaaaaaac-aggaaatattatcctaaggattgga---ttttcaag----ca-taaaatg--aataa-aattg-gagat-attcctgtg-ttttt------gaacagcttt-caacaattcattgaa-aagcat--gaattcg---------------ataatattttt--gaacaaca--aatacaa--aacatcg-at-cctcgtg--aaaacgaaatcttgtgtaagattatcaaag-aaggtttc--gatgaaag-tcctgatataa---tgaacattaacacagttgaca-tctttagaatcatt---cgtgattt-aaa-gaaaaaatacacaagc-ctttttggcaga-gatgta--agacta---aaggcttgggaaaaagtgttggtgga--tacaa-cttgtaagaata-ctgacttattga--tgaatga----acttc-aaaagttagtatta-atggaaaaatgga-tcctttcaaaatgttgtcaagactgt----ccaaatctcaca--cacattttagtagaagcaattct-tggaac----cttaca--tgaatc---gttgagaaatccgg----ttaagcaacg--tttac-acatctgc-tcaattgatgaa-aatgagagagt-cgaagaagtt---ctaatca----ata-tcgtaattgaaacagtaatg----gacttgag-tacaacagatttgtattatccag---aaagaaattgcaagtactgt-aaatcgg-aattccacag-ctc--ggta-aattgt-agaaagaaactaacca-gagaactt--aggcctaccacg-cccagttactc--aaaaggttattattcg---caa-ggttcaaccc-aaaaagaatacactaaaa----------ctggcac-aaacccaga-cagagccgtt-aaaaagg------ctaaagaagaagaac-aga-aagggttcaaac--agaaacctagtca-ttattgata-ctgggtcaggcgtcaacatta-cgaataacaagagat---tattacatgagt--atgaagaca-----acaaagaaaag-ataaga----ttctttggtattgg-a--aaaaacaatt--cagttcc--cgtta--aaggatcaggatacat-taaaata--aa---------aagta-acacaaatg--atgatta-cttattaa------ctcattatgttcc---tgaggaggaaactacc-attat-cagtggcta-tgagt---tagct-aaa-gaaac-cgatc--ttg-tcttgaac-aaaaactactccacgtt-ggaaaacaaggacat-gaacattaagactcatgtaaaagat-gggattattc-atgta-a-aaatggac-gatttaatt---gatcatcctgc-atatgattt-taaaatcaat--gcaat-acaac--ctactt-cttctaa--aaaa-atta--gactgaagcc-aaaaa--ttataa-gcttaaaagatgctcat-aaacgaatgggac-atacaggag--ttcaacaaattg---aaaactccattaaacatagccattac--gaagaaa-gtattgacttaatt-aaagaaccaaat-gaa-ttttggtgc-gaaacttgt---aaagtttca---aaaaccacgaga-aggaacca---ttatgc-tggatc-tatg---aacgaaca--cagtatcgatca--tg-aacc---tggttca-----tcgtgg---tgcat----ggatat----ctttgg-tccagt-atcgaa-ctcgaactc-ggatacg-aaaaga---tacatgtttattatggt-tgataacaatac-aagatattg-tatcacct-cca--cacattttaac-aaaaat---gctgaaa-ctatcttag-cacagatcaa-gaagaata-ttcagtatg---tggaaactcaatttgacaga-aaagtcag-aaa--aatcaa-----ttcaga-tcaaggaact-gaattcac-aaatgatcagatagc-agaata-ttttgtttc-aaaaggaattcatcata-ttt---tttccgctacacaagatcatgctgccaatg-gaagagcagaaagaca-catcagaac--catcg-ttact-gatgcaacaacctt--gttaaaacatag-taacttgcgtattaaa-ttttgggagta---tgcagtaaca-tctgccac--caatgta--cgcaattgtttagaaaac-aaagccac-aggt-caactgccacta-----aaggcgatct---ctagtcaacc--tgttaaa----gtgagattca---------tgtcc-ttctt---accattcggag-aacaa-ggaataa-tttggaatcataatcac-aacaaactaagacctt--cagga----cttcgtgcta-ttatatt-atgca-aagaccctaata--gtcacggatacaaa-ttttttgta-ccatctctt-aaaaaaattgtcacttctgataat---tacacaatt-ccagacta--tgcagtg-gaccca---atattaaggaacaccc--agaacatat--acctagat-gatcga----agtagatcaga-taccttcaataagacag-aaaactcag-atgcagtttcaaggttatatg-atgcatt--ggaaaattac-gaagatgatc--ataaaca-agttacactacttacag--acttgttt-accac-agaagaattagctcaaa-tcg-aaac--taatgctaaat-----atccgtct-cctagt-gataatctag---aaggaaattt----agactac-gtcttctcc--aacaca-gaagaatct-------------------------------------gaagaagatgaatctg--atc--------------------atgt-gac-aaacatgga-tgtagatt-cag--aacttaaacc-aaat-gaaaagatcactaca-gaaagtgaacgaa-acgaatt-aaataaat----caagtaatactgatg--aggattt---tta-cgatg-aaaaagcttatagaattccc--acggcaatacaagaaa-accttgttggaagc-cagaagactataaacattaataa-tgaggata----atattgctagcagaatgcaaagg-aagattagt-ggaaatgaaa--taaactac-aatgaattgtcg--gatgacgagagcgattacagatctcatgacctc------------------------------------------------acagatgataatatctcgaaatcccagc--aagaaatat---t------caagaaaactatcgattc-ag---------aagtactacct-------gaacagataaacatt-gaaaa-ac-atgt-tacattgcaagattcggataatgata--cgtcaca-atgcgtagaggctca-gcctgagtcaat----tgtcacatcatcgaaa-gaagatgat-gttcaaaa-tgatgactattc-ttc-------------------tg-----acaaagaaagtcatcac-ctg-cccc-tgggt-gtaaatg--ttatg-gacaa-tt-cgatccaaa----catgtgt-tgaaccaaacaaggcagaaagcaaacacaactc---------------------tgat-acaattgc-ctcaccgaaaggtaa-taatgaagagttagtacaatt--ggtaggaagtagc--ggagcag-aaaaaccggatgctacaccagaatcatcaat----gataacagatgaaccaattgacccagga-aacccagca-gtaaac-aaagctggattcctaaac-aaaacgttcaattc-tctcaataag----------aaaagaaagagacctgtt-gaaaacaagactcc-cttcaatgacac-agttgaaagagattataa----acgtca-aag-aaaaaaaataa--tcaaac-tactt-ccggataacac--agaaac-agtt--ctgcacc-gagaatcaaaaccatctactataatg-aagctatttc---aagaaatgttgattt-caaag-aaaaaca-tgctt---ataaagaagca--tacagg--aaggaatta-caaaatct-caaggacatgaaggt---attcgacgttgatgtcaa-ata--caaca-gatctgatgt-tcccagtaattt-aataatcccgacgaat-acaatatt--ctcaaag-aagagaaat--ggcattta---taaagca-agaattgtttgtagagg-----tgata-tccagaca-ccggaca-cgta--taatgtt-attgg--aaca-gaatc--cctgaac--cataaccacattaaaata-----tttctgat-gattgc------aaacaa-taggaatatgttcat--gaaaacattggatatt-aaccatgcgt--tcctatatgctaaatt----agaagaag-acatatac-attccaca---cccacatgac-aggagatgc-gttgttaaact-agacaa-agcgtt---atatggtct--caagcagagt-cct-aaagaatggaa--cgaccatctta-gacg-atatttaaat-agtgttggactaaaagata-acacatatactc-caggact---ataccaatccaa-ggat-aa-aaaa--ctcatga-tcgcagt--ttatgttgat-gact-gtgtgattgc-agcaa---gtgatgaac--aaagatt-agatgatttca-taagcaat-tt-agaaaaca--cctttgagct-aaaaattact--ggtactctaat-agatgat-atattggatacagacatcttg-gggatggat--ttgatctataac-aagaaacg---tggcacggtggatttaacgt-taaaatcattcatagaaa-aaatgggt-gagaagtat-aaaaaggaatt-g-gataaggttag-aaaaagttcaa--ttccacata-catcaat-atacc-ggattgat-ccc-aaaaagg----gaga-actaaaaatgaccgaaaagga--atataaagacggtgtgtt-gaaattacaaca-actactaggagaactta------attatg-ttaggtacaa--gtgtag-atacg-atgtt--gaatttgcggt---taagaaagtag-ctagattagttaa-cttccctc---atgaacaggta--ttctacatga-tttacaaa-atcatacaatatct--agtacaacat-gcgaatattggaatacgctatgatagagaccttaacaaagat-aagcaaatcactac---tatt-acagatgc--atcagttgg---aacagaata-cgatgcaca-atcaa-gaattggagtt-ataatttggta-tgg-aaaggacattt---tcaatgtat-actcaaataaaagcaccaacaagtgtgt---atcct--caaccg-aagcggaacttcatgc--tatcta-tgaaggttatgcaga-ctcagaaaccctgaaa--gcaaccttaacag-aactt-ggagaag-----gaaaaaataaagaacttac------aatgattactgattc-aaaactag---ctatcgaaggctt-aaatcggag-ctacctacaacc-caaacagaagtt--cacatggat-aaaaaccgaaataat-taaagagaaacta-----aaagagaagactataaaactaataaaaatc--------aatggtaaagaaaatatag-cagattt-acttaaa-aaaccagtatcaat----ttctgacttt-gatagatttattaaggtatt--gaagaataagataacaccacaggata-ttttggcctc-aacgga-ctattga
>yue_UFRJ50816_f676-_TSU4|CP020306.1|608489-614486
atggcga-ccccagtga---ggg-atgacacaag-atat----------------------------------------------------------------------------------------------------------------------------------------------------------------------------------------------------------------------------------------------------------------------------------------------------------------------------------gtta--ctgacta-caacatttct---aacctg-gttcaat-caaaagt-caaactcc-------------------------aaaaatcaa-----gtattgatatttcc---gtt-aaaaa--caaactaaggaatcaaactc-aaatcgattt--gaaaacgtat----------------gaaagattctt-acacagatt-aaccact-aaaaaga-ataaaattacaaatgaggc-tgaagaggatgatgatatttcaaatctcgaccttttaa-ttgaagta-gatgaaaa-aa--t--cgaaaaaactaat-aatataat----------tcttaggt--tac-aaga-aaagttagaatcg-attgaattagataa-aga-tgctaagaag-ttacacgaaagaaatg-attccactgga-acatatta--cttattcgatactctta---ccttaaaaaac-aggaaatattatcctaaggattgga---ttttcaag----ca-taagatg--aataa-aattg-gagat-attcctgtc-ttttt------gaacagcttt-caacaattcattgaa-aagtac--gaattcg---------------ataatattttt--gaacatca--aatacaa--aacatcg-at-cctcgtg--aaaacgaaatcttgtgtaagattatcaaag-aaggtttc--catgaaag-tcctgatataa---tgaacattaacacagttgaca-tctttagaatcatt---cgtgattt-aaa-gaaaaaatacacaagc-ttttttggcaga-gattta--agacta---aaggcttgggaaaaagtgtttgtgga--tacaa-cttgtaagaata-ctgacctattga--tgaatga----acttc-aaaagttagtatta-atggaaaaatgga-tcctttcaaaatgttgtcaagactgt----ccaaatctcaca--cacattttagaagaagcaattct-tggaac----cttaca--tgaatc---gttgagaaatccgg----ttaagcaacg--tttac-acatctac-tcaattgatgaa-aatgagagagt-cgaagaagtt---ctaatca----ata-tcgtaattgaaacagtaatg----gacttgag-ttcaacagatttgtattatccag---aaagaaattgcaagtactgt-aaatcgg-aattccacgg-ctc--ggta-aactgt-agaaagaaactaacca-gagaactt--aggcctatcacg-cccagctactc--aaaaggttattattcg---caa-ggttcaaccc-aaaaagaatacactaaaa----------ctggcac-aaaccttga-cagagccgtt-aaaaaag------ctaaagaagaagaac-aaa-aagggttcaaac--agaaacctagtca-ttattgata-ctgggtcaggcgtcaacatta-cgaataacaagagat---tattacatgagt--atgaagaca-----acaaagaaaag-ataaga----ttctttggtattgg-a--aaaaacaatt--cagttcc--cgtta--aaggatcaggatacat-taaaata--aa---------aagta-acacaaatg--atgatta-cttattaa------ctcattatgttcc---tgaggaggaaactacc-attat-cagtggcta-tgagt---tagct-aaa-gaaac-cgatc--ttg-tcttgaac-aaaaactactccacgtt-ggaaaacaaggacat-gaacattaagactcatgtaaaagat-gggattattc-atgta-a-aaatggac-gatttaatt---gatcatcctgc-atatgattt-taaaatcaat--gcaat-acaac--ctactt-cttctaa--aaaa-atta--gactgaagcc-aaaaa--ttataa-gcttaaaagatgctcat-aaacgaatgggac-atacaggag--ttcaacaaattg---aaaactccattaaacatagccattac--gaagaaa-gtattgacttaatt-aaagaaccaaat-gaa-ttttggtgc-gaaacttgt---aaagtttca---aaaaccacgaga-aggaacca---ttatgc-tggatc-tatg---aacgaaca--cagtatcgatca--tg-aacc---tggttca-----tcgtgg---tgcat----ggatat----ctttgg-tccagt-atcgaa-ctcgaactc-ggatacg-aaaaga---tacatgtttattatggt-tgataacaatac-aagatattg-tatcacct-cca--cacattttaac-aaaaat---gctgaaa-ctatcttag-cacagatcaa-gaagaata-ttcagtatg---tggaaactcaatttgacaga-aaagtcag-aaa--aatcaa-----ttcaga-tcaaggaact-gaattcac-aaatgatcagatagc-agaata-ttttgtttc-aaaaggaattcatcata-ttt---tttccgctacacaagatcatgctgccaatg-gaagagcagaaagaca-catcagaac--catcg-ttact-gatgcaacaacctt--gttaaaacatag-taacttgcgtattaaa-ttttgggagta---tgcagtaaca-tctgccac--caatgta--cgcaattgtttagaaaac-aaagccac-aggt-caactgccacta-----aaggcgatct---ctagtcaacc--tgttaaa----gtgagattca---------tgtcc-ttctt---accattcggag-aacaa-ggaataa-tttggaatcataatcac-aacaaactaagacctt--cagga----cttcgtgcta-ttatatt-atgca-aagaccctaata--gtcacggatacaaa-ttttttgta-ccatctctt-aaaaaaattgtcacttctgataat---tacacaatt-ccagacta--tgcagtg-gaccca---atattaaggaacaccc--agaacatat--acctagat-gatcga----agtagatcaga-taccttcaataagacag-aaaactcag-atgcagtttcaaggttatatg-atgcatt--ggaaaattac-gaagatgatc--ataaaca-agttacattacttacag--acttgttc-accac-agaagaattagctcaaa-tcg-aaac--taatgctaaat-----atccgtct-cctagt-gataatctag---aaggaaactt----agactac-atcttctcc--aacaca-gaagaatct-------------------------------------gaagaagatgaatctg--atc--------------------atgt-gac-aaacatgga-tgtagatt-cag--aacttaaacc-aaat-gaaaagatcactaca-gaaagtgaacgaa-acgaatt-aaataaat----caagtaatactgatg--aggattt---tta-cgatg-aaaaagcttatagaattccc--acggcaatacaagaaa-accttgttggaagc-cagaagactataaacattaataa-tgaggata----atattgctagcagaatgcaaagg-aagattagt-ggaaatgaaa--taaactac-aatgaattgtcg--gatgacgagagcgattacagatctcatgacctc------------------------------------------------acagatgataatatctcgaaatcccagc--aagaaatat---t------caagaaaactatcgattc-ag---------aagtactacct-------gaacagataaacatt-gaaaa-ac-atgt-tacattgcaagattcggataatgata--cgtcaca-atgcgtagaggctca-gcctgagtcaat----tgtcacatcatcgaaa-gaagatgat-gttcaaaa-tgatgactattc-ttc-------------------tg-----acaaagaaagtcatcac-ctg-cccc-tgggt-gtaaatg--ttatg-gacaa-tt-cgatccaaa----catgtgt-tgaaccaaacaaggcagaaagcaaacacaactc---------------------tgat-acaattgc-ctcaccgaaaggtaa-taatgaagagttagtacaatt--ggtaggaagtagc--ggagcag-aaaaaccggatgctacaccagaatcatcaat----gataacagatgaaccaattgacccagga-aacccagca-gtaaac-aaagctggattcctaaac-aaaacgttcaattc-tctcaataag----------aaaagaaagagacctgtt-gaaaacaagactcc-cttcaatgacac-agttgaaagagattataa----acgtca-aag-aaaaaaaataa--tcaaac-tactt-ccggataacac--agaaacaagtt--ctgcacc-gagaatcaaaaccatctactataatg-aagctatttc---aagaaatgttgattt-caaag-aaaaaca-tgctt---ataaagaagca--tacagg--aaggaatta-caaaatct-caaggacatgaaggt---attcgacgttgatgtcaa-ata--caaca-gatctgatgt-tcccagtaattt-aataatcccgacgaat-acaatatt--ctcaaag-aagagaaat--ggcattta---taaagca-agaattgtttgtagagg-----tgata-tccagaca-ccggaca-cgta--taatgtt-attgg--aaca-gaatc--cctgaac--cataaccacattaaaata-----tttctgat-gattgc------aaacaa-taggaatatgttcat--gaaaacattggatatt-aaccatgcgt--tcctatatgctaaatt----agaagaag-acatatac-attccaca---cccacatgac-aggagatgc-gttgttaaact-agacaa-agcgtt---atatggtct--caagcagagt-cct-aaagaatggaa--cgaccatctta-gacg-atatttaaat-agtgttggactaaaagata-acacatatactc-caggact---ataccaatccaa-ggat-aa-aaaa--ctcatga-tcgcagt--ttatgttgat-gact-gtgtgattgc-agcaa---gtgatgaac--aaagatt-agatgatttca-taagcaat-tt-agaaaaca--cctttgagct-aaaaattact--ggtactctaat-agatgat-atattggctacagacatcttg-gggatggat--ttgatctataac-aagaaacg---tggcacggtggatttaacgt-taaaatcattcatagaaa-aaatgggt-gagaagtat-aaaaaggaatt-g-gataaggttag-aaaaagttcaa--ttccacata-catcaat-ataca-ggattgat-ccc-aaaaagg----gaga-actaaaaatgaccgaaaaaga--atataaagacggtgtgtt-gaaattacaaca-actactaggagaactta------attatg-ttaggtacaa--gtgtag-atacg-atgtt--gaatttgcggt---taagaaagtag-ctagattagttaa-cttccctc---atgaacaggta--ttctacatga-tttacaaa-atcatacaatatct--agtacaacat-gcgaatattggaatacactatgatagagaccttaacaaagat-aagcaaatcactac---tatt-acagatgc--atcagttgg---aacagaata-cgatgcaca-atcaa-gaattggagtt-ataatttggta-tgg-aaagaacattt---tcaatgtat-actcaaataaaagcaccaacaagtgtgt---atcct--caaccg-aagcggaacttcatgc--tatcta-tgaaggttatgcaga-ctcagaaaccctgaaa--gcaaccttaacag-aactt-ggagaag-----gaaaaaataaagaacttac------aatgattactgattc-aaaaccag---ctatcgaaggctt-aaatcggag-ctacctacaacc-caaacagaagtt--cacatggat-aaaaaccgaaataat-taaagagaaacta-----aaagagaagactataaaactaataaaaatc--------aatggtaaagaaaatatag-cagattt-acttaca-aaaccagtatcaat----ttctgacttt-gatagatttattaaggtatt--gaagaataagataacaccacaggata-ttttggcctc-aacgga-ctattga
>yue_UFRJ50816_f711-_TSU4|CP020307.1|322305-328300
atggcga-ccccagtga---ggg-atgacacaag-atat----------------------------------------------------------------------------------------------------------------------------------------------------------------------------------------------------------------------------------------------------------------------------------------------------------------------------------gtta--ctgacta-caacatttct---aacctg-gttcaat-caaaagt-caaactcc-------------------------aaaaatcaa-----gtattgatatttcc---gtt-aaaaa--caaactaaggaatcaaactc-aaatcgattt--gaaaacgtat----------------gaaagattctt-acacagatt-aaccact-aaaaaga-ataaaattacaaatgaggc-tgaagaggatgatgatatttcaaatctcgaccttttaa-ttgaagta-gatgaaaa-aa--t--cgaaaaaactaat-aatataat----------tcttaggt--tac-aaga-aaagttagaatcg-attgaattagataa-aga-tgctaagaag-ttacacgaaagaaatg-attccactgga-acatatta--cttattcgatactctta---ccttaaaaaac-aggaaatattatcctaaggattgga---ttttcaag----ca-taaaatg--aataa-aattg-gagat-attcctgtg-ttttt------gaacagcttt-caacaattcattgaa-aagcat--gaattcg---------------ataatattttt--gaacaaca--aatacaa--aacatcg-at-cctcgtg--aaaacgaaatcttgtgtaagattatcaaag-aaggtttc--gatgaaag-tcctgatataa---tgaacattaacacagttgaca-tctttagaatcatt---cgtgattt-aaa-gaaaaaatacacaagc-ctttttggcaga-gatgta--agacta---aaggcttgggaaaaagtgttggtgga--tacaa-cttgtaagaata-ctgacttattga--tgaatga----acttc-aaaagttagtatta-atggaaaaatgga-tcctttcaaaatgttgtcaagactgt----ccaaatctcaca--cacattttagtagaagcaattct-tggaac----cttaca--tgaatc---gttgagaaatccgg----ttaagcaacg--tttac-acatctgc-tcaattgatgaa-aatgagagagt-cgaagaagtt---ctaatca----ata-tcgtaattgaaacagtaatg----gacttgag-tacaacagatttgtattatccag---aaagaaattgcaagtactgt-aaatcgg-aattccacag-ctc--ggta-aattgt-agaaagaaactaacca-gagaactt--aggcctaccacg-cccagttactc--aaaaggttattattcg---caa-ggttcaaccc-aaaaagaatacactaaaa----------ctggcac-aaacccaga-cagagccgtt-aaaaagg------ctaaagaagaagaac-aga-aagggttcaaac--agaaacctagtca-ttattgata-ctgggtcaggcgtcaacatta-cgaataacaagagat---tattacatgagt--atgaagaca-----acaaagaaaag-ataaga----ttctttggtattgg-a--aaaaacaatt--cagttcc--cgtta--aaggatcaggatacat-taaaata--aa---------aagta-acacaaatg--atgatta-cttattaa------ctcattatgttcc---tgaggaggaaactacc-attat-tagtggcta-tgagt---tagct-aaa-gaaac-cgatc--ttg-tcttgaac-aaaaactactccacgtt-ggaaaacaaggacat-gaacattaagactcatgtaaaagat-gggattattc-atgta-a-aaatggac-gatttaatt---gatcatcctgc-atatgattt-taaaatcaat--gcaat-acaac--ctactt-cttctaa--aaaa-atta--gactgaagcc-aaaaa--ttataa-gcttaaaagatgctcat-aaacgaatgggac-atacaggag--ttcaacaaattg---aaaactccattaaacatagccattac--aaagaaa-gtattgacttaatt-aaagaaccaaat-gaa-ttttggtgc-gaaacttgt---aaagtttca---aaaaccacgaga-aggaacca---ttatgc-tggatc-tatg---aacgaaca--cagtatcgatca--tg-aacc---tggttca-----tcgtgg---tgcat----ggatat----ctttgg-tccagt-atcgaa-ctcgaactc-ggatacg-aaaaga---tacatgtttattatggt-tgataacaatac-aagatattg-tatcacct-cca--cacattttaac-aaaaat---gctgaaa-ctatcttag-cacagatcaa-gaagaata-ttcagtatg---tggaaactcaatttgacaga-aaagtcag-aaa--aatcaa-----ttcaga-tcaaggaact-gaattcac-aaatgatcagatagc-agaata-ttttgtttc-aaaaggaattcatcata-ttt---tttccgctacacaagatcatgctgccaatg-gaagagcagaaagaca-catcagaac--catcg-ttact-gatgcaacaacctt--gttaaaacatag-taacttgcgtattaaa-ttttgggagta---tgcagtaaca-tctgccac--caatgta--cgcaattgtttagaaaac-aaagccac-aggt-caactgccacta-----aaggcgatct---ctagtcaacc--tgttaaa----gtgagattca---------tgtcc-ttctt---accattcggag-aacaa-ggaataa-tttggaatcataatcac-aacaaactaagacctt--cagga----cttcgtgcta-ttatatt-atgca-aagaccctaata--gtcacggatacaaa-ttttttgta-ccatctctt-aaaaaaattgtcacttctgataat---tacacaatt-ccagacta--tgcagtg-gaccca---atattaaggaacaccc--agaacatat--acctagat-gatcga----agtagatcaga-taccttcaataagacag-aaaactcag-atgcagtttcaaggttatatg-atgcatt--ggaaaattac-gaagatgatc--ataaaca-agttacactacttacag--acttgttt-accac-agaagaattagctcaaa-tcg-aaac--taatgctaaat-----atccgtct-cctagt-gataatctag---aaggaaattt----agactac-gtcttctcc--aacaca-gaagaatct-------------------------------------gaagaagatgaatctg--atc--------------------atgt-gac-aaacatgga-tgtagatt-cag--aacttaaacc-aaat-gaaaagatcactaca-gaaagtgaacgaa-acgaatt-aaataaat----caagtaatactgatg--aggattt---tta-cgatg-aaaaagcttatagaattccc--acggcaatacaagaaa-accttgttggaagc-cagaagactataaacattaataa-tgaggata----atattgctagcagaatgcaaagg-aagattagt-ggaaatgaaa--taaactac-aatgaattgtcg--gatgacgagagcgattacagatctcatgacctc------------------------------------------------acagatgataatatctcgaaatcccagc--aagaaatat---t------caagaaaactatcgattc-ag---------aagtactacct-------gaacagataaacatt-gaaaa-ac-atgt-tacattgcaagattcggataatgata--cgtcaca-atgcgtagaggctca-gcctgagtcaat----tgtcacatcatcgaaa-gaagatgat-gttcaaaa-tgatgactattc-ttc-------------------tg-----acaaagaaagtcatcac-ctg-cccc-tgggt-gtaaatg--ttatg-gacaa-tt-cgatccaaa----catgtgt-tgaaccaaacaaggcagaaagcaaacacaactc---------------------tgat-acaattac-ctcaccgaaaggtaa-taatgaagagttagtacaatt--ggtaggaagtagc--ggagcag-aaaaaccggatgctacaccagaatcatcaat----gataacagatgaaccaattgacccagga-aacccagca-gtaaac-aaagctggattcctaaac-aaaacgttcaattc-tctcaataag----------aaaagaaagagacctgtt-gaaaacaagactcc-cttcaatgacac-agttgaaagagattataa----acgtca-aag-aaaaaaaataa--tcaaac-tactt-ccggataacac--agaaacaagtt--ctgcacc-gagaatcaaaaccatctactataatg-aagctatttc---aagaaatgttgattt-caaag-aaaaaca-tgctt---ataaagaagca--tacagg--aaggaatta-caaaatct-caaggacatgaaggt---attcgacgttgatgtcaa-ata--caaca-gatctgatgt-tcccagtaattt-aataatcccgacgaat-acaatatt--ctcaaag-aagagaaat--ggcattta---taaagca-agaattgtttgtagagg-----tgata-tccagaca-ccggaca-cgta--taatgtt-attgg--aaca-gaatc--cctgaac--cataaccacattaaaata-----tttctgat-gattgc------aaacaa-taggaatatgttcat--gaaaacattggatatt-aaccatgcgt--tcctatatgctaaatt----agaagaag-acatatac-attccaca---cccacatgac-aggagatgc-gttgttaaact-agacaa-agcgtt---atatggtct--caagcagagt-cct-aaagaatggaa--cgaccatctta-gacg-atatttaaat-agtgttggactaaaagata-acacatatactc-caggact---ataccaatccaa-ggat-aa-aaaa--ctcatga-tcgcagt--ttatgttgat-gact-gtgtgattgc-agcaa---gtgatgaac--aaagatt-agatgatttca-taagcaat-tt-agaaaaca--cctttgagct-aaaaattact--ggtactctaat-agatgat-atattggctacagacatcttg-gggatggat--ttgatctataac-aagaaacg---tggcacggtggatttaacgt-taaaatcattcatagaaa-aaatgggt-gagaagtat-aaaaaggaatt-g-gataaggttag-aaaaagttcaa--ttccacata-catcaat-atacc-ggattgat-ccc-aaaaagg----gaga-actaaaaatgaccgaaaagga--atataaagacggtgtgtt-gaaattacaaca-actactaggagaactta------attatg-ttaggtacaa--gtgtag-atacg-atgtt--gaatttgcggt---taagaaagtag-ctagattagttaa-cttccctc---atgaacaggta--ttctacatga-tttacaaa-atcatacaatatct--agtacaacat-gcgaatattggaatacactatgatagagaccttaacaaagat-aagcaaatcactac---tatt-acagatgc--atcagttgg---aacagaata-cgatgcaca-atcaa-taattggagtt-ataatttggta-tgg-aaagaacattt---tcaatgtat-actcaaataaaagcaccaacaagtgtgt---atcct--caaccg-aagcggaacttcatgc--tatcta-tgaaggttatgcaga-ctcagaaaccctgaaa--gcaaccttaacag-aactt-ggagaag-----gaaaaaataaagaacttac------aatgattactgattc-aaaactag---ctatcgaaggctt-aaatcggag-ctacctacaacc-caaacagaagtt--cacatggat-aaaaaccgaaataat-taaagagaaacta-----aaagagaagactataaaactaataaaaatc--------aatggtaaagaaaatatag-cagattt-acttaca-aaaccagtatcaat----ttctgacttt-gatagatttattaaggtatt--gaagaataagataacaccacaggata-ttttggcctc-aacgga-ctattga
>yue_UFRJ50816_f759-_TSU4|CP020308.1|52498-58491
atggcga-ccccagtga---ggg-atgacacaag-atat----------------------------------------------------------------------------------------------------------------------------------------------------------------------------------------------------------------------------------------------------------------------------------------------------------------------------------gtta--ctgacta-caacatttct---aacctg-gttcaat-caaaagt-caaactcc-------------------------aaaaatcaa-----gtattgatatttcc---gtt-aaaaa--caaactaaggaatcaaactc-aaatcgattt--gaaaacgtat----------------gaaagattctt-acacagatt-aaccact-aaaaaga-ataaaattacaaatgaggc-tgaagaggatgatgatatttcaaatctcgaccttttaa-ttgaagta-gatgaaaa-aa--t--cgaaaaaactaat-aatataat----------tcttaggt--tac-aaga-aaagttagaatcg-attgaattagataa-aga-tgctaagaag-ttacacgaaagaaatg-attccactgga-acatatta--cttattcgatactctta---ccttaaaaaac-aggaaatattatcctaaggattgga---ttttcaag----ca-taaaatg--aataa-aattg-gagat-attcctgtg-ttttt------gaacagcttt-caacaattcattgaa-aagcat--gaattcg---------------ataatattttt--gaacaaca--aatacaa--aacatcg-at-cctcgtg--aaaacgaaatcttgtgtaagattatcaaag-aaggtttc--gatgaaag-tcctgatataa---tgaacattaacacagttgaca-tctttagaatcatt---cgtgattt-aaa-gaaaaaatacacaagc-ctttttggcaga-gatgta--agacta---aaggcttgggaaaaagtgttggtgga--tacaa-cttgtaagaata-ctgacttattga--tgaatga----acttc-aaaagttagtatta-atggaaaaatgga-tcctttcaaaatgttgtcaagactgt----ccaaatctcaca--cacattttagtagaagcaattct-tggaac----cttaca--tgaatc---gttgagaaatccgg----ttaagcaacg--tttac-acatctgc-tcaattgatgaa-aatgagagagt-cgaagaagtt---ctaatca----ata-tcgtaattgaaacagtaatg----gacttgag-tacaacagatttgtattatccag---aaagaaattgcaagtactgt-aaatcgg-aattccacag-ctc--ggta-aattgt-agaaagaaactaacca-gagaactt--aggcctaccacg-cccagttactc--aaaaggttattattcg---caa-ggttcaaccc-aaaaagaatacactaaaa----------ctggcac-aaacccaga-cagagccgtt-aaaaagg------ctaaagaagaagaac-aga-aagggttcaaac--agaaacctagtca-ttattgata-ctgggtcaggcgtcaacatta-cgaataacaagagat---tattacatgagt--atgaagaca-----acaaagaaaag-ataaga----ttctttggtattgg-a--aaaaacaatt--cagttcc--cgtta--aaggatcaggatacat-taaaata--aa---------aagta-acacaaatg--atgatta-cttattaa------ctcattatgttcc---tgaggaggaaactacc-attat-cagtggcta-tgagt---tagct-aaa-gaaac-cgatc--ttg-tcttgaac-aaaaactactccacgtt-ggaaaacaaggacat-gaacattaagactcatgtaaaagat-gggattattc-atgta-a-aaatggac-gatttaatt---gatcatcctgc-atatgattt-taaaatcaat--gcaat-acaac--ctactt-cttctaa--aaaa-atta--gactgaagcc-aaaaa--ttataa-gcttaaaagatgctcat-aaacgaatgggac-atacaggag--ttcaacaaattg---aaaactccattaaacatagccattac--gaagaaa-gtattgacttaatt-aaagaaccaaat-gaa-ttttggtgc-gaaacctgt---aaagtttca---aaaaccacgaga-aggaacca---ttatgc-tggatc-tatg---aacgaaca--cagtatcgatca--tg-aacc---tggttca-----tcgtgg---tgcat----ggatat----ctttgg-tccagt-atcgaa-ctcgaactc-ggatacg-aaaaga---tacatgtttattatggt-tgataacaatac-aagatattg-tatcacct-cca--cacattttaac-aaaaat---gctgaaa-ctatcttag-cacagatcaa-gaagaata-ttcagtatg---tggaaactcaatttgacaga-aaagtcag-aaa--aatcaa-----ttcaga-tcaaggaact-gaattcac-aaatgatcagatagc-agaata-ttttgtttc-aaaaggaattcatcata-ttt---tttccgctacacaagatcatgctgccaatg-gaagagcagaaagaca-catcagaac--catcg-ttact-gatgcaacaacctt--gttaaaacatag-taacttgcgtattaaa-ttttgggagta---tgcagtaaca-tctgccac--caatgta--cgcaattgtttagaaaac-aaagccac-aggt-caactgccacta-----aaggcgatct---ctagtcaacc--tgttaaa----gtgagattca---------tgtcc-ttctt---accattcggag-aacaa-ggaataa-tttggaatcataatcac-aacaaactaagacctt--cagga----cttcgtgcta-ttatatt-atgca-aagaccctaata--gtcacggatacaaa-ttttttgta-ccatctctt-aaaaaaattgtcacttctgataat---tacacaatt-ccagacta--tgcagtg-gaccca---atattaaggaacaccc--agaacatat--acctagat-gatcga----agtagatcaga-taccttcaataagacag-aaaactcag-atgcagtttcaaggttatatg-atgcatt--ggaaaattac-gaagatgatc--ataaaca-agttacactacttacag--acttgttt-accac-agaagaattagctcaaa-tcg-aaac--taatgctaaat-----atccgtct-cctagt-gataatctag---aaggaaattt----agactac-gtcttctcc--aacaca-gaagaatct-------------------------------------gaagaagatgaatctg--atc--------------------atgt-gac-aaacatgga-tgtagatt-cag--aacttaaacc-aaat-gaaaagatcactaca-gaaagtgaactaa-acgaatt-aaataaat----caagtaatactgatg--aggattt---tta-cgatg-aaaaagcttatagaattccc--acggcaatacaagaaa-accttgttggaagc-cagaagactataaacattaataa-tgaggata----atattgctagcagaatgcaaagg-aagattagt-ggaaatgaaa--taaactac-aatgaattgtcg--gatgacgagagcgattacagatctcatgacctc------------------------------------------------acagatgataatatctcgaaatcccagc--aagaaatat---t------caagaaaactatcgattc-ag---------aagtactacct-------gaacagataaacatt-gaaaa-ac-atgt-tacattgcaagattcggataatgata--cgtcaca-atgcgtagaggctca-gcctgagtcaat----tgtcacatcatcgaaa-gaagatgat-gttcaaaa-tgatgactattc-ttc-------------------tg-----acaaagaaagtcatcac-ctg-cccc-tgggt-gtaaatg--ttatg-gacaa-tt-cgatccaaa----catgtgt-tgaaccaaacaaggcagaaagcaaacacaactc---------------------tgat-acaattgc-ctcaccgaaaggtaa-taatgaagagttagtacaatt--agtaggaagtagc--ggagcgg-aaaaaccggatgctacaccagaatcatcaat----gataacagatgaaccaattgacccagga-aacccagca-gtaaac-aaagctggattcctaaac-aaaacgttcaattc-tctcaataag----------aaaagaaagagacctgtt-gaaaacaagactcc-cttcaatgacac-agttgaaagagattataa----acgtca-aag-aaaaaaaataa--tcaaac-tactt-ccggataacac--agaaacaagtt--ctgcatc-gagaatcaaaaccatctactataatg-aagctatttc---aagaaatgttgattt-caaag-aaaaaca-tgctt---ataaagaagca--tacagg--aaggaatta-caaaatct-caaggacatgaaggt---attcgacgttgatgtcaa-ata--caaca-gatctgatgt-tcccagtaattt-aataatcccgacgaat-acaatatt--ctcaaag-aagagaaat--ggcattta---taaagca-agaattgtttgtagagg-----tgata-tccagaca-ccggaca-cgta--taatgtt-attgg--aaca-gaatc--cctgaac--cataaccacattaaaata-----tttctgat-gattgc------aaacaa-taggaatatgttcat--gaaaacattggatatt-aaccatgcgt--tcctatatgctaaatt----agaagaag-acatatac-attccaca---cccacatgac-aggagatgc-gttgttaaact-agacaa-agcgtt---atatggtct--caagcagagt-cct-aaagaatggaa--cgaccatctta-gacg-atatttaaat-agtgttggactaaaagata-acacatatactc-caggact---ataccaatccaa-ggat-aa-aaaa--ctcatga-tcgcagt--ttatgttgat-gact-gtgtgattgc-agcaa---gtgatgaac--aaagatt-agatgatttca-taagcaat-tt-agaaaaca--cctttgagct-aaaaattact--ggtactctaat-agatgat-atattggatacagacatcttg-gggatggat--ttgatctataac-aagaaacg---tggcacggtggatttaacgt-taaaatcattcatagaaa-aaatgggt-gagaagtat-aaaaaggaatt-g-gataaggttag-aaaaagttcaa--ttccacata-catcaat-ataca-ggattgat-ccc-aaaaagg----gaga-actaaaaatgaccgaaaaaga--atataaagacggtgtgtt-gaaattacaaca-actactaggagaactta------attatg-ttaggtacaa--gtgtag-atacg-atgtt--gaatttgcggt---taagaaagtag-ctagattagttaa-cttccctc---atgaacaggta--ttctacatga-tttacaaa-atcatacaatatct--agtacaacat-gcgaatattggaatacactatgatagagaccttaacaaagat-aagcaaatcactac---tatt-acagatgc--atcagttgg---aacagaata-cgatgcaca-atcaa-gaattggagtt-ataatttggta-tgg-aaagaacattt---tcaatgtat-actcaaataaaagcaccaacaagtgtgt---atcct--caaccg-aagcggaacttcatgc--tatcta-tgaaggttatgcaga-ctcagaaaccctgaaa--gcaaccttaacag-aactt-ggagaag-----gaaaaaataaagaacttac------aatgattactgattc-aaaaccag---ctatcgaaggctt-aaaacggag-ctacctacaacc-caaacagaagtt--cacatggat-aaaaaccgaaataat-taaagagaaacta-----aaagagaagactataaaactaataaaaatc--------aatggtaaagaaaatatag-cagattt-acttaca-aaaccagtatcaat----ttctgacttt-gatagatttattaaggtatt--gaagaataagataacaccacaggata-ttttggcctc-aacgga-ctattga
>yue_UWOPS91-917.1_f267-_TSU4|CP020315.1|194111-200150
atggcga-ccccagtga---ggg-atgacacaag-atat----------------------------------------------------------------------------------------------------------------------------------------------------------------------------------------------------------------------------------------------------------------------------------------------------------------------------------gtta--ctgacga-caacatttct---aacctg-gttcaat-caaaagt-caaatttc-------------------------aaaaatcaa-----gtattgatatttcc---gtt-aaaaa--caaactaaggaatcaaactc-aaatcgattt--gaaaacgtat----------------gaaagattctt-acacagatt-aaccact-aaaaaga-ataaaattacaaacgaggc-tgaagaggatgatgatatttcaaatctcgaccttttaa-ttgaagta-gatgaaaa-aa-at--cgaaaaaactaat-aatataat----------tcttaggt--tac-aaga-aaagttagaatcg-attgaattagataa-aga-tgctaagaag-ttacacgaaagaaatg-attccactgga-acatatta--cttattcgatactatta---ccttaaaaaac-aggaaatattatcctaaggattgga---ttttcaag----ca-taagatg--aataa-aattg-gagat-attcctgtc-ttttt------gaacagcttt-caacaattcattgaa-aagtat--gaattcg---------------ataatattttt--gaacatca--aatacaa--aacatcg-at-cctcgtg--aaaacgaaatcttgtgtaagattatcaaag-aaggtttc--gatgaaag-tcctgatataa---tgaacattaacacagttgaca-tctttagaatcatt---cgtgattt-aaa-gaaaaaatacacaagc-ttttttggcaga-gattta--agacta---aaggcttgggaaaaagtgttggtgga--tacaa-cttgtaagaata-ctgacctattga--tgaatga----acttc-aaaagttagtatta-atggaaaaatgga-tcctttcaaaatgttgtcaagactgt----ccaaatctcaca--cacattttagaagaagcaattct-tggaac----cttaca--tgaatc---gttgagaaatccgg----ttaagcaacg--tttac-acatctac-tcaattgatgaa-aatgagagagt-cgaagaagtt---ctaatca----ata-tcgtaattgaaacagtaatg----gacttgag-ttcaacagatttgtattatccag---aaagaaattgcaagtactgt-aaatcgg-aattccacgg-ctc--ggta-aactgt-agaaagaaactaacca-gagaactt--aggcctatcacg-cccagctactc--aaaaggttattattcg---caa-ggttcaaccc-aaaaagaatacactaaaa----------ctggcac-aaacccaga-cagagccgtt-aaaaagg------ctaaagaagaagaac-aaa-aagggttcaaac--agaaacctagtca-ttattgata-ctgagtcaggcgtcaacatta-cgaataacaagatat---tattacatgagt--atgaagaca-----acaaagaaaag-ataaga----ttctttggtattgg-a--aaaaacaatt--cagttcc--cgtta--aaggatcaggatacat-aaaaata--aa---------aagta-acacaaatg--atgatta-cttattag------ctcattatgttcc---tgaggaagaaactacc-attat-cagtggtta-cgagt---tagct-aaa-gaaac-cgatc--tga-tactaaac-aaaaactattccacctt-ggaaaataaggacat-gaacattaaaactcatgtaaaagat-ggaattattc-acgta-a-aattggat-gacttaatt---gatcatcctgc-atatgattt-taaaatcaat--gcaat-acaac--caactt-cttctaa--aaaa-atta--gactgaagca-aaaaa--ttataa-gcttaaaagatgctcat-aaacgaatgggac-atacaggag--ttcaacaaattg---aaagctccattaaacatagtcattac--gaagaaa-gtattgatttaatt-aaagaaccaaat-gaa-ttttggtgt-gaaacttgt---aaagtgtca---aaagccacgaga-aagaacca---ttatac-gggata-tatg---aacgaaca--caatagtgatca--ag-aatc---tggttca-----tcgtgg---tgcat----ggatat----ctttgg-tccagt-atcgaa-ctcgaactc-ggatacg-aaaaga---tacatgtttatcatggt-tgataacaatac-aagatattg-tatgacct-cca--cacattttaat-aaaaat---gctgaaa-ctatcttag-ctcagatcaa-gaagaata-ttcagtatg---tggaaacccaatttgacaga-aaagtcag-aaa--aatcaa-----ttcaga-tcaaggaact-gaattcac-aaatgatcagatagc-agaata-ttttgtttc-aaaaggaattcatcata-ttt---tttccgctacacaagatcatgctgccaatg-gaagagcagaaagaca-catcagaac--catcg-ttact-gatgcaacaaccct--gttaaaa-atag-taatttgcgtattaaa-ttttgggagta---tgcagtaaca-tctgccac--caatgta--cgcaattgtttagaaaac-aaagccac-aggt-caactgccacta-----aaggcgatct---ctagtcaacc--tgttaaa----gtgagattca---------tgtcc-ttctt---accattcggag-aacaa-ggaataa-tttggaatcataatcac-aacaaactaaaacctt--cagga----cttcgtgcta-taatatt-atgca-aagaccttaata--gtcacggatacaaa-ttttttgta-ccatctctt-aaaaaaattgtcacttctgataat---tacacaatt-ccagacta--tgcagtg-gaccca---atattaaggaacaccc--agaacatat--acctagat-gatcga----agtagatcaga-taccttcaataagactg-aaaactcag-atgcagtttcaaggttatatg-atgcatt--ggaaaattac-gaagatgatc--ataaaca-agttacattacttacag--acttgttc-accac-agaagaattagctcaaa-tcg-aaac--taatgctaaat-----atccgtct-cctagt-gataatctag---aaggaaattt----agactac-gtcttttcc--aacaca-gaagaatct-------------------------------------gacgaagatgaatacg--atc--------------------atgt-aaa-aaacatgga-tgtagatt-cag--aacttcaacc-aaaa-gaaaagattagtact-gaaagcgaacaaa-acaaaat-aaataaat----caagtaacactgatg--aggattt---tta-cgatg-aaaatgtttatagaattccc--acgacaatacaagaaa-accttgttggaagt-cagaaaactataaacatcaataa-tgaggata----atattgctagcagaatgcaaagg-aatatcagt-ggaaatcaaa--taaactac-aaagaattatca--gatgatgagaatgattgtagctcccatgattctacaaatg--act-ctgttacagttgcaagc-aaaaaggataa-ttta-acagatgataaaatattacaatcacagc--aagaattag---t------caaaaacattagtgatcc-ag---------aagtattacct-------gaacgcatgagcatt-aaaaa-at-atgt-ggagtctaaaaatccagataataaaa--cctcaca-aggcgtagaggttca-acctgaatcaat----tatcacatcactaagt-gataatgat-attcataa-tgataacttttc-aac-------------------tg-----acaaagaaagtcatcac-ctg-cccc-tggtt-gtaaacg--ttatg-gacaa-ta-ctgaccaaa----catatga-taaaccaaacaaggcagaaagcaaaaacaactc---------------------tgat-acaagtgt-ctcaccgaaaggtaa-tattaaagagttaggacaatt--cgtagagagcagc--aaagcgg-aaaccccaaatgccacactagaatcatcagc----gataacagatgaaacgattgagatagaa-aacccagca-gtaaat-aaagctggattcttaaat-aaaacgttcaattc-tcttaataag----------aaaaggaagcgacctttt-gaaaacaagactcc-ctttaatgacat-agttgaaagagataataa----acgtca-aag-aaaaaatataa--tcaaac-tactt-ccggataacac--agaaacaagtt--ctgcacc-gagaatcaaaaccatctattataatg-aagctatttc---aagaaatgttgattt-caaag-aaaaaca-tgctt---ataaagaagcg--tacagg--aaggaatta-caaaatct-caaggacatgaaggt---attcgacgttgatgtcaa-ata--caaca-gatctgatgt-tcccagtaattt-aataatcccgacaaat-acaatatt--ctcaaag-aagagaaat--ggaattta---taaagca-agaattgtttgtagagg-----tgata-tccagaca-ccggaca-cgta--taatgtt-attgg--aaca-gaatc--cctgaac--cataaccacattaaaata-----tttctaat-gattgc------aaacaa-taggaatatgttcat--gaaaacattagatatt-aaccatgcgt--tcctatatgctaaatt----ggaagaag-acatatac-attccaca---cccacatgac-aggagatgc-gttgttaaact-agataa-agcgtt---atatggtct--caagtagagt-cct-aaagaatggaa--cgaccatctta-gacg-gtatttaaat-agtgttggactaaaagata-acacttatactc-caggact---ataccaatccaa-ggat-aa-aaaa--ctcatga-tcgcagt--ttatgttgat-gact-gtgtgatcgc-agcaa---gtgatgaac--aaagatt-agatgatttca-taagcaat-tt-agaaaaca--cctttgagct-aaaaattact--ggtacactaat-agatgat-atattggatacagacatcttg-gggatggat--ttgatctataac-aagaaacg---tggcacggtggatttaacgt-taaaatcattcatagaaa-aaatgggt-gagaagtat-aaaaaggaatt-g-gataaggttag-aaaaagttcaa--ttccacata-catcaac-ataca-ggattgat-ccc-aaaaagg----gaga-actaaaaatgaccgaaaagga--atataaagacggtgtgtt-gaaattacaaca-actactaggagaactta------actatg-ttaggtacaa--gtgtag-atacg-atgtt--gaatttgcggt---taagaaagtag-ctagattagttaa-cttccctc---atgaacaggta--ttctacatga-tttacaaa-atcatacaatatct--agtacaacat-gcgaatattggaatacactatgatagagacctcaacaaagat-aaaaaaatcactac---tatc-acagatgc--atcagttgg---aacagaata-cgatgcaca-atcaa-gaattggagtt-ataatttggta-tgg-aaagaatattt---tcaatgtat-actcaaataaaagtaccaacaagtgtgt---atcat--caaccg-aagcggaaattcatgc--tatcta-tgaaggttatgcaga-ctcagaaaccctgaaa--gcaaccttaacag-aactt-ggagaag-----gaaaaaataaagaacttac------aatgattactgattc-aaaaccag---ctatcgaaggctt-aaatcggag-ctacctacaacc-caagcagaagtt--cacatggat-aaaaaccgaaataat-taaagagaaacta-----aaagagaagattataaaactaataaaaatc--------aatggtaaagaaaatatag-cagattt-acttaca-aaaccagtatcaat----ttctgacttt-gatagatttattaaggtatt--gaagaataagataacaccacaggata-ttttggcctc-aacgga-ctattga
>yue_YPS138_f6-_TSU4|CP020276.1|185170-191202
atggcga-ccccagtga---ggg-atgacacaag-atat----------------------------------------------------------------------------------------------------------------------------------------------------------------------------------------------------------------------------------------------------------------------------------------------------------------------------------gtta--ctgacga-caacatttct---aacctg-gttcaat-caaaagt-caaatttc-------------------------aaaaatcta-----gtattgatatttcc---gtt-aaaaa--caaactaaggaatcaaactc-aaatcgattt--gaaaacgtat----------------gaaagattctt-acacagatt-aaccact-aaaaaga-ataaaattacaaatgaggc-tgaagaggatgatgatatttcaaatctcgaccttttaa-ttgaagta-gatgaaaa-aa--t--cgaaaaaactaat-aatataat----------tcttaggt--tac-aaga-aaagttagaatcg-attgaattagataa-aga-tgctaagaag-ttacacgaaagaaatg-attccactgga-acatatta--cttattcgatactctta---ccttaaaaaac-aggaaatattatcctaaggattgga---ttttcaag----ca-taagatg--aataa-aattg-gagat-attcctgtc-ttttt------gaacagcttt-caacaattcattgaa-aagtac--gaattcg---------------ataatattttt--gaacctca--aatacaa--aacatcg-at-cctcgtg--aaaacgaaatcttgtgtaagattatcaaag-aaggtttc--catgaaag-tcctgatataa---tgaacattaacacagttgaca-tctttagaatcatt---cgtgattt-aaa-gaaaaaatacacaagc-ttttttggcaga-gattta--agacta---aaggcttgggaaaaagtgtttgtgga--tacaa-cttgtaagaata-ctgacctattga--tgaatga----acttc-aaaagttagtatta-atggaaaaatgga-tcctttcaaaatgttgtcaagactgt----ccaaatctcaca--cacattttagaagaagcaattct-gggaac----cttaca--tgaatc---gttgagaaatccgg----ttaagcaacg--tttac-acatctac-tcaattgatgaa-aatgagagagt-cgaagaagtt---ctaatca----ata-tcgtaattgaaacagtaatg----gacttgag-ttcaacagatttgtattatccag---aaagaaattgcaagtactgt-aaatcgg-aattccacgg-ctc--ggta-aactgt-agaaagaaactaacca-gagaactt--aggcctatcacg-cccagctactc--aaaaggttattattcg---caa-ggttcaaccc-aaaaagaatacactaaaa----------ctggcac-aaaccttga-cagagccgtt-aaaaaag------ctaaagaagaagaac-aaa-aagggtccaaac--agaaacctagtca-ttattgata-ctgggtcaggcgtcaacatta-cgaataacaagagat---tattacatgagt--atgaggaca-----acaaagaaaac-ataaga----ttctttggtattgg-a--aaaaacaatt--cagttcc--cgtta--aaggatcaggatacat-aaaaata--aa---------aagta-acacaaatg--atgatta-cttattaa------ctcattatgttcc---tgaggaggaaactacc-attat-cagtggcta-tgagt---tagct-aaa-gaaac-cgatc--ttg-tcttaaac-aaaaactactccacgtt-ggaaaacaaggaaat-gaacattaagactcatgtaaaagat-gggattattc-atgta-a-aaatggac-gatttaatt---gatcatcctgc-atatgattt-taaaatcaat--gcaat-acaac--ctactt-ct---aa--aaaa-atta--gactgaagcc-aaaaa--ttataa-gcttaaaagatgctcat-aaacgaatgggac-atacaggag--ttcaacaaattg---aaaactccattaaacatagtcattac--gaagaaa-gtattgatttaatt-aaagaaccaaat-gaa-ttttggtgc-gaaacttgt---aaagtttca---aaaaccacgaga-aggaacca---ttatgc-tggatc-tatg---aacgaaca--cagtatcgatca--ag-aacc---tggttca-----tcgtgg---tgcat----ggatat----ctttgg-tccagt-atcgaa-ctcgaactc-ggataca-aaaaga---tacatgtttatcatggt-tgataacaatac-aagatattg-tatgacct-cca--cacattttaat-aaaaat---gctgaaa-ccatcttag-ctcagatcaa-gaagaata-ttcagtatg---tggaaactcaatttgacaga-aaagtcag-aaa--aatcaa-----ttcaga-tcaaggaact-gaattcac-aaatgatcagatagc-agaata-ttttgtttc-aaaaggaattcatcata-ttt---tttccgctacacaagatcatgctgccaatg-gaagagcagaaagaca-catcagaac--catcg-ttact-gatgcaacaacctt--gttaaaacatag-taacttgcgtattaaa-ttttgggagta---tgcagtaaca-tctgccac--caatgta--cgcaattgtttagaaaac-aaagccac-aggt-caactgccacta-----aaggcgatct---ctagccaacc--tgttaaa----gtgagattca---------tgtcc-ttctt---accattcggag-aacaa-ggaataa-tttggaatcataatcac-aacaaactaaaacctt--cagga----ctccgtgcca-taatatt-atgca-aagaccctaata--gtcacggatacaaa-ttttttgta-ccatctctt-aaaaaaattgtcacttctgataat---tacacaatt-ccagacta--tgcagtg-gaccca---atattaaggaacaccc--agaacatat--acctagat-gatcga----agtagatcaga-taccttcaataagacag-aaaactcag-atgcagtttcaaggttatatg-atgcatt--ggaaaattac-gaagatgatc--ataaaca-agttacactacttacag--acttgttc-accac-agaagaattagctcaaa-tcg-aaac--taatgctaaat-----atccgtct-cctagt-gataatctag---aaggaaattt----agactac-gtcttctcc--aacaca-gaagaatct-------------------------------------gacgaagatgaatacg--atc--------------------atgt-aaa-aaacatgga-tgtagatt-cag--aacttcaacc-aaaa-gaaaagactagtact-gaaagcgaacaaa-acaaaat-aaataaat----caagtaacactgatg--aggattt---tta-cgatg-aaaatgtttatagaattccc--acggcaatacaagaaa-accttgttggaagt-cagaaaactttaaacatcaataa-tgaggata----atattgctagcagaatgcaaagg-aatatcagt-ggaaatcaaa--taaactac-aaagaattatca--gatgatgagaacggtggtagctcctatgattctacaaatg--act-ctgttacagttgcaagc-aaaaaggataa-ttta-acagatgataaaatattacaatcacagc--aagaattag---t------caaaaatattagtgatcc-ag---------aagtattacct-------gaacgcatgagcatt-aaaaa-at-atgt-ggagtctaaaaattcagatgataaaa--cctcaca-aggcgtagaggttca-acctgaatcaat----tatcacatcactaagt-gataatgat-attcataa-tgataacttttc-aac-------------------tg-----acaaagaaagtcatcac-ctg-cccc-tggtt-gtaaacg--ttatg-gacaa-ta-ctgaccaaa----catatga-taaaccaaacaaggcagaaagcaaaaacaactc---------------------tgat-acaagtgt-ctcaccgaaaggtaa-tattaaagagttaggacaatt--ggtagagagcagc--aaagcgg-aaaccccaaatgccacactagaatcatcagc----gataacagatgaaacgattgagataaaa-aacccagca-gtaaat-aaagctggattcttaaat-aaaacgttcaattc-tcttaataag----------aaaaggaagcgaccttct-gaaaacaagactcc-ctttaatgacat-agttgaaagagataataa----acgtca-aag-aaaaaatataa--tcaaac-tactt-ccggataacac--agaaacaagtt--ctgcacc-gagaattagaaccatctactacaatg-aagctatttc---cagaaatgctgacct-caaag-aaaaaca-tgctt---ataaagaggca--tacagg--aaggaatta-caaaatct-caaggatatgaaggt---attcgacgtcgatgtcaa-ata--caaca-gatctgatgt-tcctagtaattt-aataattccgacaaat-acaatttt--ctcaaag-aagagaaat--ggtattta---taaagca-agaattgtttgtagagg-----tgata-tccagacg-ccagaca-cgta--taatgtt-attgg--aaca-gaatc--cctgaat--cataaccacattaaaata-----tttctgat-gattgc------aaacaa-taggaacatgttcat--gaagacattagatatt-aaccatgcgt--tcctatatgctaaatt----agaagaag-acatatac-attccaca---cccacatgac-aggagatgc-gttgttaaact-agataa-agcgtt---atatggtct--caagcagagt-cct-aaagaatggaa--cgaccatctta-gacg-atatttaaat-agtgttggactaaaagata-acacttatactc-caggact---ataccaatccaa-ggat-aa-aaaa--ctcatga-tcgcagt--ttatgttgat-gact-gtgtgatcgc-agcaa---gtgatgaac--aaagatt-agatgatttta-taagcaat-tt-agaaaaca--cctttgagct-aaaaattact--ggtactctaat-agatgat-atattggatacagacatctta-gggatggat--ttgatctataac-aaaaaact---tggtacggttgatttaacgt-taaaatcattcatagaaa-aaatggct-gagaagtat-atagaggaatt-g-gataaggttag-aaaaagttcaa--ttccacata-catcaat-ataca-ggattgat-ccc-aaaaagg----gaga-actaaaaatgacagaaaagga--atataaagacggtgtgtt-gaaattacaaca-actactaggagaactta------actatg-ttaggtacaa--gtgtag-atacg-atgtt--gaatttgcggt---taagaaagtag-ctagattagttaa-cttccctc---atgaacaggta--ttctacatga-tttacaaa-atcatacaatatct--agtacaacat-gcgaatattggaatacactatgatagagacctcaacaaagat-aagaaaatcactac---tatc-acagatgc--atcagttgg---aacagaata-cgatgcaca-atcaa-gaattggagtt-ataatttggta-tgg-aaagaatattt---tcaatgtat-actcaaataaaagcaccaacaagtgtgt---atcct--caaccg-aagcggaacttcatgc--tatcta-tgaaggttatgcaga-ctcagaaaccctgaaa--gcaaccttaacag-aactt-ggagaag-----gaaaaaataaagaacttac------aatgattactgattc-aaaaccag---ctatcgaaggctt-aaaacggag-ctatctgcaacc-caaacagaagtt--cacatggat-aaaaaccgaaataat-taaagagaaacta-----aaagagaagattataaaactaataaaaatc--------aatggtaaagacaatatag-cagattt-actcaca-aaaccagtatcaat----ttctgatttc-gataggtttattaaagtatt--gaataatcagataacaccacaggata-ttttggcctc-agcgga-ctattga
>che_CBS7001_f32-_TSU4|CM034480.1|12570-18571
atggcga-ccccagtga---ggg-atgagacaag-atat----------------------------------------------------------------------------------------------------------------------------------------------------------------------------------------------------------------------------------------------------------------------------------------------------------------------------------gtta--ttgacga-caacatatct---acgcag-gttcaat-caaaagt-caaatttc-------------------------aaaacttaa-----gttttgatacttcc---gtt-aaaaa--caaacaaaggattcaaactc-aaattgattt--aaaaatgtat----------------gaaagattctt-aaacaaatt-aaccact-aaaaaga-ataaaattgcaaatgaggc-tgaagaggatgatgatatttcaaatctcgaccagttaa-ttgaagtc-gatgaaaa-aa--t--tgaaaaaactaat-aatataat----------tcttaggt--tac-aaga-aaagttagaattg-attgaattcaataa-aga-tgttaagaag-ttacataaaagaaatg-attccactgga-acatatta--cttattcgacacaatta---cctcaaaaaat-aataaatattatcctaaggattgga---tattcaag----ta-taagatg--aataa-aattg-gagat-attcctgtt-ttttt------gaacaacttt-cagcaattcattgaa-aaatat--gaattcg---------------ataatgttttt--gatcaaca--aatacaa--aacatcg-at-ccccgtg--aaaacgaaatcttatgtaagattatcaaag-aaggtttt--gatgaaag-tcctgatataa---tgaacattaatacagttgaca-tctttagaatcatt---agtgaatt-aaa-gaaaaaatacactcgt-ttttttggcaga-gataga--aggtta---aaggcttgggaaaaagtgttggtgga--tacaa-cttgtaagaata-ctgaattattga--taaatga----acttc-aaaagttaatatta-atggaaaaatgga-ttctttcaaagtgttgtcaagattgt----ccaaatcttaca--cacattttagaagaggctattct-tggaac----cttaca--tgaatc---tgtgagaaatccgg----ttaaacaacg--tttac-acatgtac-tcaattagtgaa-aatgaaaaaac-tgaagaaatt---ctgatta----aca-tcgtaattgaaacagtaatg----gacttgag-tccacctgactctcattatacag---aaagaaattgtaagtactgc-aaatcgg-aattacacag-ctc--tgtg-aactgt-agaaagaaagtaaaca-gagaactt--aggcctactaca-tccagctactc--aaaaggtaattattca---caa-ggctcaaacc-aaaaagaatacacaaaga----------ctggctc-aaaaccatt-cagaactttt-gaaaaga------caaaagaagaagaac-aaa-aagggttcaaac--aaaactctagtaa-ttattgata-ccggttcaggcgtcaatatta-cgaataataagaatt---tattacacgagt--acgaggaca-----acaaagaaaaa-gtaaaa----ttcttcggtattgg-g--aaagataact--cagttcc--tgtta--aaggatcaggatacat-taaaata--aa---------aagta-acacaaatg--atgatta-cttattaa------ctcattatgttcc---tgaagaaaaaactacc-attat-cagtggata-tgatt---tagcc-aaa-gaaac-cgatc--tcg-tattaaac-caaaactactccacctt-ggaaaacaaggacat-gaacattaaaactcatgtaaaagat-ggaattattc-acgta-a-gaatggat-gacttaatt---gatcatcctgc-atatggtta-taaaatcaat--gcgat-acaac--ctactt-cttctaa--aaaa-atta--gactgaagcc-caaaa--ttataa-gcttaaaagatgctcat-aaacgaatgggac-atacaggag--ttcaacaaattg---aaaactctattaaacatagtcattac--gaagaaa-gtattgacttaatt-aaagaaccaaat-gaa-ttttggtgt-gaaacttgt---aaagtttca---aaagccacgaga-aggaacca---ttatgc-tggatc-catg---aatgaaca--cagtatcgatca--cg-aacc---tggttca-----tcgtgg---tgcat----ggatgt----ctttgg-tccagt-atcaaa-ctcgaactt-ggataca-aaaaga---tacatgcttattatggt-tgataacaatac-aagatattg-tatcacct-cca--cacattttaat-aaaaat---gctgaaa-ctatcttgg-cacagatcaa-gaagaata-ttcagtatg---tggaaactcaattcgacaga-aaagtcag-aga--aatcaa-----ttcaga-tcaaggaact-gaatttac-aaatgatcaaatcgc-aaaata-ttttgtttc-aaaaggaattcatcata-tat---tttccgctacacaagatcatgctgccaacg-gaagagcagaaaggta-catcagaac--catcg-ttact-gatgcaacaacttt--gttaaaacatag-taacttacgtattaaa-ttttgggaata---cgcagtaata-tctgctac--caatgta--cgcaattgtttagaaaac-aaaaccac-aggt-caactgccgcta-----aaggcgatat---ctagtcaacc--tgttaaa----gtgagattca---------tgtcc-ttctt---accattcggag-aacaa-ggaataa-tttggaatcataatcac-aacaaactaaaaccat--cagga----cttagtgcta-taatatt-atgca-aagatcctaata--gtcacggatacaaa-ttttttgta-ccatctatt-aaaaaaattgtcacttccgataat---tacacaatt-ccagacta--tgctgtg-gatcca---atattaaggaacacac--agaacatat--acctagat-gatcaa----agcagatcaga-tactttcaatgaagcag-aaaacatag-atgctgtttcaaggttgtatg-attcact--ggaagattac-gaagatgatc--ataaaca-agttacactacttacag--acttgttc-accac-agaagaactagcccaaa-tcg-aagc--taattctaaat-----atccatct-cctagt-gataatctag---aaggtaattt----agactac-gttttctct--aacata-gaagaatct-------------------------------------gacgaagatgaatacg--atc--------------------atgt-aac-aaacatgga-tgtagatt-cag--aacttcaacc-gaaa-gaaaatatcactact-gaaagtgaaacaa-acgaaat-aaataaac----caagtaatactgatg--aggatgt---tta-cgaag-aaaatgtttatagaatttct--acggcaatacaagaaa-accttgttggaagc-cagaaaactataaacatcaataa-tgaggata----atattgctagtagaatgcaaaag-aatatcagt-ggaaatgaaa--taaactac-aaagagttatca--gatgacgacagtgattgtagccttcatgattctacaaatg--act-cagttacgattgcaagc-aaaaaggataa-ttta-acagatgataaagatttacaatcacagc--aagaattat---t------cgaaaaagttagtgatcc-ag---------aagtattacct-------gaacacatgaaaatt-gaaaa-ag-atgt-ggagtctcaaaattcagataatgaaa--cctcaca-aggcgtacagtttca-acctgaatcaat----tgtcacatcatcaagt-gacaatgat-actcaaaa-tgatgactattc-aac-------------------tg-----acaaagaaagtcatcac-ctg-cccc-tggtt-gtaaacg--ttatg-gacaa-ta-ctgaccaaa----catatga-taaaccaaacaaggaaaaaagtaaaaacaactc---------------------tgat-ataagtat-ctcaccgaaaggtaa-taatgaagagttagtacaatt--ggtagatagtaac--aaagccg-aaaaacaggatgctacactagaatcatcagc----gataacagatgaaccaattaaaatagaa-aacccagca-gcaaac-aaagctggatttttaaat-aaagcgttcaattc-tcttaataag----------aaaaggaagagacctatt-gaaaacaagacttc-ctttaatgacac-agctaaaagagacaataa----acgtca-aag-aaaaaacataa--tcaaac-tactt-ccggataacac--agaaacaagtt--ctgcacc-gagaataaaaaccatctactacaatg-aagctatttc---aagaaatgctgatct-caaag-aaaaaca-tgctt---ataaagaggca--tacagg--aaagaatta-caaaatct-caaggatatgaatgt---attcgacgtagatgtcaa-ata--caaca-gatctgatgt-tcctagtaattt-aataattccgacaaat-acaatatt--ctcaaag-aagagaaat--ggtattta---taaagca-agaattgtttgtagagg-----tgata-tccagaca-ccagaca-cgta--taatgtt-attgg--aaca-gaatc--actgaac--cataatcacattaaaata-----tttctgat-gattgc------aaacaa-tagaaacatgttcat--gaaaacattagatatt-aatcatgcgt--tcctatatgcgaaatt----agaagaag-acatatac-attccaca---cccacatgac-aggagatgt-gttgttaaact-aaataa-agcact---atatgggct--taagcagagt-cct-aaagaatggaa--cgaccatctta-gacg-atatttaaac-agtattggattaaaagata-acacttatactc-caggact---atatcaatgcaa-ggat-aa-aaaa--ctcatga-tcgcagt--ttatgttgat-gact-gtgtgattgc-agcaa---gtgatgaac--aaagatt-agatgatttca-taaacaat-tt-agaaaata--cctttgagct-aaaaatcacc--ggtactctaat-aaatgat-atattggatacagacatctta-gggatggat--ttgatctataac-aaaaaagt---tggcacagtggatttaacgt-taaaatcattcatagaaa-aaatgggt-gagaagtat-aaaaaggaatt-g-gataaggttag-aaaaagttcaa--ttccacata-catcaat-ataca-agattgat-ccc-aaaaagg----gaga-acttaaaatgaccgaaaagga--atataaagacggtgtgtt-gaaattacaaca-actactaggagaactta------actatg-ttaggtacaa--gtgtag-atacg-atgtt--gaatttgcggt---taagaaagtag-ctagactagtaaa-ctttcctc---atgaacaggta--ttctacatga-tttacaaa-atcatacaatatct--agtacaacat-gcgaatatcggaatacactatgatagagaccttaacaaagat-aagaaaatcactac---tatc-acagatgc--atcagttgg---aacagaata-cgatgcgca-atcaa-gaattggagtt-ataatttggta-tgg-aaagaacattt---tcaatatat-actcaaataaaagcacaaacaagtgcgt---atcct--caaccg-aagcagaacttcatgc--tatcta-tgaaggttatgcaga-ctcagaaaccctgaaa--gcaaccttaacag-aactc-ggagaag-----ggaaggataaggaaattac------aatgattacggattc-aaaaccag---ctattgaaggctt-aaatcgtag-ttacctacaacc-gaaacagaagtt--cacatggat-aaaaaccgaaataat-taaagagaagcta-----aaagagaagattataaaactaataaaaatc--------aatggtaaagacaatatag-cagattt-actcaca-aaaccagtatcaat----ttctgacttt-gatagatttattaaagtatt--gaataatcagataacaccacaggata-ttttggcctc-aacgga-ctattga
>che_CBS7001_f73+_TSU4|CM034482.1|131583-137546
atggcga-ccccagtga---ggg-atgagacaag-aaat----------------------------------------------------------------------------------------------------------------------------------------------------------------------------------------------------------------------------------------------------------------------------------------------------------------------------------gtta--ttgacga-caacatttct---acgcag-attcaat-caaaagt-caaacttc-------------------------aagaataca-----gtattgatacttct---att-gaaat--cgatcagcaa----------------gattt--agaaatactc----------------agaacgttatt-acaaaaatt-aatcatc-aaaagga-atgaaataatgaataatca-tacacaagaagatgaatctctggttactgataagttag-tggaagtc-attggaaa-aa--t--cgataaagtacaa-aataatat----------tcatacct--taa-aaaa-aaggttagaaaca-attgattttgaaaa-agg-tcaacatatg-ttacatgaaagaaatg-attccactgga-acacatta--ctatttcgacacattta---cctcaaaaaat-aggaaatattatcctaaggattgga---tatttaag----ca-taagatg--aataa-aattg-gagat-attcctgtc-ttttt------gaacagcttt-caacaattcattgaa-aaatat--gaattcg---------------ataatattttt--gatcaaca--aatacaa--aacatcg-at-ccccgtg--aaaacgaaatcttatgtaagattatcaaag-acagtttc--gatgaaag-tcctgatataa---tgaacattaacacagttgaca-tctttagaatcatt---cgtgattt-aaa-gaaaaaatacacaagc-ttttttggcaga-gatgtg--agaata---aaggcttgggaaaaggtggtggtgga--tacaa-cttgtaaaaata-ctgaactattaa--tgaagga----acttc-aaaagttagtatta-atggaaaaatgga-tcctttcaaaatgttgtcaagattgt----tcaaatcttaca--tacattctagaagaagcaattct-cggaac----cttaca--tgaatc---tgtgagaaatccgg----ttaaacaacg--tttac-acatgtac-tcaattagtgaa-aatgaaaaaac-tgaagaaatt---ctgatta----aca-tcgtaattgaaacagtaatg----gacttgag-tccacctgactctcattatacag---aaagaaattgtaagtactgt-aaatcgg-aattacatag-ctc--tgtg-aactgt-agaaagaaagtaaaca-gagaactt--aggcctactaca-tccagctactc--aaaaggtaattattca---caa-ggctcaaacc-aaaaagaatacacaaaga----------ctggcac-aaaaccatt-cagaactttt-gaaaaga------caaaagaagaagaac-aaa-aagggttcaaac--aaaactctagtaa-ttattgata-ccggttcaggcgtcaatatta-cgaataataagaatt---tattacacgagt--acgaggaca-----acaaagaaaaa-gtaaaa----ttcttcggtattgg-g--aaagataact--cagttcc--tgtta--aaggatcaggatacat-taaaata--aa---------aagta-acacaaatg--atgatta-cttattaa------ctcattatgttcc---tgaagaaaaaactacc-attat-cagtggata-tgatt---tagcc-aaa-gaaac-cgatc--tcg-tattaaac-caaaactactccacctt-ggaaaacaaggacat-gaacattaaaactcatgtaaaagat-ggaattattc-acgta-a-gaatggat-gacttaata---gatcatcctgc-atatgatta-taaaatcaat--gcgat-acaac--ctactt-cttctaa--aaaa-atta--gactgaagcc-caaaa--ttataa-gcttaaaagatgctcat-aaacgaatgggac-atacaggag--ttcaacaaattg---aaaactctattaaacatagtcattac--gaagaaa-gtattgatttaatt-aaagaaccaaat-gaa-ttttggtgt-gaaacttgt---aaagtttca---aaagccacgaga-aggaacca---ttatgc-tggatc-catg---aatgaaca--cagtatcgatca--tg-aacc---tggttca-----tcgtgg---tgcat----ggatat----ctttgg-tccagt-atcaaa-ttcgaactt-ggataca-aaaaga---tacatgcttattatggt-tgataacaatac-aagatattg-tatcacct-cca--cacattttaat-aaaaat---gctgaaa-ctatcttgg-cacagatcaa-gaagaata-ttcagtatg---tggaaactcaattcgacaga-aaagtcag-aga--aatcaa-----ttcaga-tcaaggaact-gaatttac-aaatgatcaaatcgc-aaaata-ttttgtttc-aaaaggaattcatcata-tat---tttctgctacacaagatcatgctgccaacg-gaagagcagaaagata-catcagaac--catcg-ttact-gatgcaacaacttt--gttaaaacatag-taacttacgtattaaa-ttttgggaata---cgcagtaata-tctgctac--caatgta--cgcaattgtttagaaaac-aaaaccac-aggt-caactgccgcta-----aaggcgatat---ctagtcaacc--tgttaaa----gtgagattca---------tgtcc-ttctt---accatttggag-aacaa-ggaataa-tttggaatcataatcac-aacaaactaaaaccat--cagga----cttagtgcta-taatatt-atgca-aagatcctaata--gtcacggatacaaa-ttttttgta-ccatctatt-aaaaaaattgtcacttccgataat---tacacaatt-ccagacta--tgctgtg-gatcca---atattaaggaacacac--agaacatat--acctagat-gatcaa----agcagatcaga-tactttcaatgaagcag-aaaacatag-atgctgtttcaaggttgtatg-attcact--ggaagattac-gaagatgatc--ataaaca-agttacactacttacag--acttgttc-accac-agaagaactagcccaaa-tcg-aagc--taattctaaat-----atccatct-cctagt-gataatctag---aaggtaattt----agactac-gttttctct--aacata-gaagaatct-------------------------------------gacgaagatgaatacg--atc--------------------atgt-aac-aaacatgga-tgtagatt-cag--aacttcaatc-gaaa-gaaaatatcactact-gaaagtgaaacaa-acgaaat-aaataaac----caagtaatactgatg--aggatgt---tta-cgaag-aaaatgtttatagaattcct--acggcaatacaagaaa-accttgttggaagc-cagaaaactataaacatcaataa-tgaggata----atattgctagcagaatgcaaaag-aatatcagt-ggaaatgaaa--taaactac-aaagaattatca--gatgacgacagtgattgtagccttcatgattctacaaatg--act-cagttacgattacaagc-aaaaaggataa-ttta-acagatgataaagatttacaatcacagc--aagaattat---t------cgaaaaagttagtgatcc-ag---------aagtattacct-------gaacacatgaaaatt-gaaaa-ag-atgt-ggagtctcaaaattcagataatgaaa--cctcaca-aggcgtacagtttca-acctgaatcaat----tgtcacatcatcaagt-gacaatgat-actcaaaa-tgatgactattc-aac-------------------tg-----acaaagaaagtcatcac-ctg-cccc-tggtt-gtaaacg--ttatg-gacaa-ta-ctgaccaaa----catatga-taaaccaaacaaggaaaaaagtaaaaacaactc---------------------tgat-ataagtat-ctcaccgaaaggtaa-taatgaagagttagtacaatt--ggtagatagtaac--aaagtcg-aaaaacaggatgctacactagaatcatcagc----gataacagatgaaccaattgaaatagaa-aacccagca-gcaaac-aaagctggattcttaaat-aaagcgttcaattc-tcttaataag----------aaaaggaagagacctatt-gaaaacaagacttc-ctttaatgacac-agctaaaagagacaataa----acgtca-aag-aaaaaacataa--tcaaac-tactt-ccggataacac--agaaacaagtt--ctgcacc-gagaataaaaaccatctactacaatg-aagctatttc---aagaaatgttgatct-caaag-aaaaaca-tgctt---ataaagaggca--tacaga--aaagaatta-caaaatct-caaggatatgaatgt---attcgacgtagatgtcaa-ata--caaca-gatctgatgt-tcctagtaattt-aataattccgacaaat-acaatatt--ctcaaag-aagagaaat--ggtattta---taaagca-agaattgtttgtagagg-----tgata-tccagaca-ccagaca-cgta--taatgtt-attgg--aaca-gaatc--actgaac--cataatcacattaaaata-----tttctgat-gattgc------gaacaa-tagaaacatgttcat--gaaaacattagatatt-aatcatgcgt--ttctatatgcgaaatt----agaagaag-acatatac-attccaca---cccacatgac-aggagatgt-gttgttaaact-aaataa-agcact---atatgggct--taagcagagt-cct-aaagaatggaa--cgaccatctta-gacg-atatttaaac-agtattggattaaaagata-acacttatactc-caggact---ataccaatccaa-ggat-aa-aaaa--ctcatga-tcgcagt--ttatgttgat-gact-gtgtgattgc-agcaa---gtgatgaac--aaagatt-agatgacttca-taaacaac-tt-agaaaata--ctttcgaatt-aaaaatcact--ggtactctaat-agatgat-atattggacacagacatctta-gggatggac--ttgatctataac-aaaaaact---tggtacggtggatttaacgt-taaaatcattcatagaaa-aaatgggt-gagaagtat-aaaaaggaatt-g-gataaggttag-aaaaagttcaa--ttccacata-catcagt-ataca-agattgat-ccc-aaaaagg----gaga-attaaagatgaccgaaaaaga--atataaaaacggtgtgtt-gaaattacaaca-actactaggagaactta------actatg-ttaggtacaa--gtgtag-atacg-atgtt--gaatttgcggt---caagaaagtag-ctagattagtaaa-ctttcctc---atgaacaggta--ttttacatga-tttacaaa-atcatacaatattt--agtacaacat-acgaatatcggaatacactatgatagagacctcaacaaagat-aagaaaatcactac---tatc-actgatgc--atcagttgg---aacagaata-cgatgcgca-atcaa-gaattggagtt-ataatttggta-tgg-aaagaacattt---tcaatgtat-actcaaataaaagcaccaacaagtgcgt---atcct--caaccg-aagcggaacttcatgc--tatcta-tgaaggttatgcaga-ctcagaaaccctgaaa--gcaaccttaacag-aactc-ggagaag-----ggaaggataaggaaattac------aatgattacggattc-aaaaccag---ctattgaaggctt-aaatcgtag-ttacctacaacc-gaaacagaagtt--cacatggat-aaaaaccgaaataat-taaagagaagcta-----aaagagaagattataaaactaataaaaatc--------aatggtaaaaacaatatag-cagattt-actcaca-aaaccagtatcaat----ttctgacttt-gatagatttattaaagtatt--gaataatcagataacaccacaggata-ttttggcctc-aacgga-ctattga
>che_CBS7001_f127-_TSU4|CM034484.1|755730-761692
[truncated: 2,180,583 more chars]
