# Supplementary material for: Horizontal transfer and recombination fuel Ty4 retrotransposon evolution in Saccharomyces
Source: bioRxiv. 2023 Dec 20:2023.12.20.572574. Preprint. [Version 1] doi: 10.1101/2023.12.20.572574 (PMC10769310; doi:10.1101/2023.12.20.572574)
Supplement: Supplement 5 [file media-5.zip › SupplementalFile4/all_fl_tsu4ty4.unaligned.fasta]

>mar_450_f106-_TSU4|CP064154.1|499297-505273
taaagatctattaattgatcaggaattagtatataagcagatgagctataactgataactcattaataatgcctaaaccatatttgaaccattaggatttatataaccaatcagcgtgtgttttatatacctctcttatataataataagaaagaactgcttattcttaattattacaacttactaaactaactaattatcaacatggcgaccccagtgagggatgagacaagatatgttactgacgacaacatctctacgcaggttcaatcaaaagtcaaatttcaaaaattaagttttgatacttccgttaaaaacaaacaaaggaatcaaactcaaatcgatttaaaaacgtatgaaagattcttaaacaaattaaccactaaaaagaataaaattacaaatgaggctgaagaggatgatgatatttcaaatctcgaccagttaattgaagttgatgaaaaattgaaaaaactaataatataattcttaggttacaagaaaagttagaatcgattgaattagataaagatgttaagaagttacatgaaagaaatgattccactggaacatattacttattcgatactcttacctcaaaaaataggaaatattaccctaaggattggatctttaagcgtaagatgaataaaattggagatattcctctcttcttgaacagctttcaacaattcattgaaaaatatgaattcgataatatttttgatcaacaaatacaaaacatcgatcctcgtgaaaacgaaattttatgtaagattatcaaagacagtttcgatgaaagtcctgatataatgaacattaacacagttgacatctttagaatcattcgtgatttaaagaaaaaatacacaagctttttggcagagatgtgagattaaaggcttgggaaaagtgttggtggatacaacttgtaagaatactgagctattaatgaaggaacttcaaaggttagtattaatggaaaaatggatactttcaaaatgttgtcaagattgttcaaatcttgcatacattctagaagaagcaattcttggaaccttacatgaatctttgagaaatccggttaaacaacgtctacacatctactcaattggtgaaaatgagagaattgaagaaattctaattaatattgtaattgaaacagtaatggatttaagctcaactgactcccactatccagaaagaaattgtaagtactgtaaatcggaattacacagctcattaaactgtagaaagaaactaaacagagaacttaggcctaccacactcagctactcaaaaggtaattattcgcaaggttcaatccaaaaagaatacgcaaaaactggcacacaacaagtcagagcttttgacaaaacaaaagaagatgaacaaaaagggttcaaacaaaaacctggtcataattgatacaggttcaggtgtcaacattacaaataataagaaattattacacgattatgaagacaacaaagaaaaggtaaaattttttggtattggaaaagataactcagttcccgttaaaggatcaggatacattaaaataaaaagtaatgcaaatgatgattacttattaactcattatgtccctgaggaggacactaccattatcagtggttatgagttggccaaagaaaccgatcttgtattgaacaaaaaatactccaccttggaaaacaaggacatgaacatcaaaacgcatgtaaaagatggaattattcacgttaaaatggatgacttaattgatcatcctgcacatgattttaaaatcaatgcaatacaaccaacttcatctaaaaaaattagactgaaacccaaaatcataagcttaaaagatgctcataaacgaatgggacatacaggagtgcaacagattgaaaactccattaaacataatcaatacgaagaaagtattgatttgattaaagaaccaaatgaattttggtgtgaaacttgtaaagtttcgaaagccacaagaaggaaccattatgctggatctatgaacgaacacagtatcgatcatgaacctggttcatcgtggtgcatggatatctttggtccagtttcaaactcgaactcggatacgaaaagatacatgtttattatggttgataacaatacgagatattgtatgacctccacacattttaacaaaaatgctgaaactatcttagcacaaatcaagaagaatattcagtatgtggaaactcaatttgacagaaaagtcagagaaatcaattcagatcgaggaactgaattcacaaatgatcaaatagcaaaatattttgtctcaaaaggaattcatcatattttttccgctacacaagatcatgctgccaacggaagagcagaaagatacatcagaacaatcattactgatacaacaacgttgttaaaacatagtaacttacgtattaaattttgggaatacgcagtaacatctgctaccaatgtacgcaattgtttagaaaacaaagccacaggtcaactgccactaaaggcgatatctagtcaacctgttaaagtgagattcatgtccttcttaccatttggagaacaaggaataatttggaatcataatcacaacaaactgaaaccatcaggacttagtgctataatattatgcaaagaccctaatagtcatggatacaaattttttgtaccatctcttaaaaaaattgtcacttctgataattacacaattccagattatgcagtggatccaagattaaggaacacacagaacatatacctagatgatcaaagtagatcagatacgtttaatgaagcaggaaactcagatgccttttcaaggttatatgatgcattggaaaattacgaagatgatcataaacaagttacgctacttacagacttgttcaccacagaagaattagctcaaatcgaaactaatgctaaatatccatctcccagtgataatatagaaggtgatttagactacgtcttcgctaacacagaagaatctgaagaagatgaatctgattatgtgacaaacatggatatagattcagatcttcaatcaaaagcaaaaatcactacagaaagtgaacaaaacaaattaaataaatcaattaacactgatgaggattcttacgatgaaaaagtttatagagttcccacggcaatacaagaaaaccttgttggaagccagaaaactataaacatcgataatgaggataatattgctagcagaatgcaaaagaatatcagtggaaatgaaataaactacaaagaattatcaggtgatgagagcgattgtagctcccatgattccacaaatgacttcgttacagttgcaagcaaaaggataatttaacagataatgagaccttacaatcacagcatgaattaatccaaaaccttagtgctccagaagtattacctgaaaacatgagcattgaaaaacatgtggaatttaaaaattcagataataaaaaccacaaggcgtagaggttcaacctgaatcaattgtcacatcattacgtgataatgatactcaaaatgatgactattcaactgacaaagaaagtcatcacctgcccctggttgtaaacgttacggacaatactgaccaaacatatgataaaccaaacaaggcagaaagcaaaaacaactctgataaaagtaactcaccgaaaggtaataatgaagagttagtacaattggtaggaagtagcgaagcggaaaaaccggatgctacactagaatcatcaattataacagatgaaccaattgagccaggaaactcagcagtaaacaaagctggattcctaaacaaaacgtttaattctctcaataagaaaaggaagagacctgttgaaaacaagactccctttaatgacacagttgaaagagattataaacgtcaaagaaaaaaaacaatcaaactaattccggataacacagaaacaagttctgcaccgagagttaaaaccatctactacaatgaagctatctcgagaaatgttgatctcaaagaaaaacatgcttataaagaagcatacaggaaggaattacaaaatctcaaggatatgaaggtatttgacgtagatgtcaaatacaacagatctgatgttcctagtaatttaataattccgacaaatacaatattctcaaagaagagaaatggtatttataaagcaagaattgtttgtagaggtgatatccagacaccagacacatataatgttattggaacagaatccctgaatcataaccacattaagatatttctgatgattgcaaacaataggaatatgttcatgaaaacattagatattaaccatgcgttcctatatgctaaattagaagaagacatatacattccacacccacatgacaggagatgcgttgttaaactagataaagcattatatggtctcaaacagagtcctaaagaatggaacgaccatcttagacgatatttaaacagtattggactaaaagataacacttatactccaggactataccaatccaaggataaaaactcatgatcgcagtttatgttgatgactgtgtgattgcagcaagtgatgaacaaagattagatgatttcataaacaatttagaaaagacctttgagctaaaaattactggtactctaataaatgatatattgaatacagacatcttagggatggatttgatctataacaaaaaacttggcacggtggatttaacgttaaaatcattcatagaaaaaatgggcgaaaagtataaaaggaattggataaggttagaaaagttcaattccacacacatcaatatacaggattgatcccaaaaagggagaactaaaaatgaccgaaaaggaatataaagacggtgtgttgaaattacaacaactactaggagaacttaactatgttaggtacaagtgtagatacgatgttgaatttgcggttaagaaagtagctaggctagtaaactttcctcatgaacaggtattttacatgatttataaaatcatacaatatttagtacaacatacgaatatcggaatacactatgatagagacctcaacaaagataagaaaatcactactatcaccgacgcatcagttggaacagaatatgatgcacaatcaagaattggagttataatttggtatggaaagaatattttcaatgtatactcaaataaaagcaccaacaagtgcgtatcctcaaccgaagcggaacttcatgctatctatgaaggttatgcagactcagaaaccctgaaagcaaccttaacagaacttggagaaggaaaaaataaagaacttacaatgattactgattcaaaaccagctatcgaaggcttaaaacgaagctatctgcaacccaaacagaagttcacatggataaaaaccgaaataattaaagagaaactaaaagagaagactataaaactaataaaaatcaatggtaaagacaatatagcagatttactcacaaaaccagtatcaatttctgattttgatagatttattaaagtattaaataaccagataacaccacaggatattttggcctcaacggactattgataattaaaattacttaattaagaaccgaacacacagcagatatctgttggagtacaataatatatctttaaggggcatgttggaataaggtgatcttggacataacattccttatgtcaaaataagcgatctcgaacattctttaatatgatattaattatgttgatctgaaacaaacatacttaatgaagataagattaaagatctattaattgatcaggaattagtatataagcagatgagctataactgataactcattaataatgcctaaaccatatttgaaccattaggatttatataaccaatcagcgtgtgttttatatacctctcttatataataataagaaagaactgcttattcttaattattacaacttactaaactaactaattatcaaca
>mar_450_f170+_TSU4|CP064157.1|467081-473148
tgtcaaaataagcgatctcgaacattctttaatatgatattaattatgttgatctgaaacaaacatacttaatgaagataagattaaagatctattaattgatcaggaattagtatataagcagatgagctataactgataactcattaataatgcctaaaccatatttgaaccattaggatttatataaccaatcagcgtgtgttttatatacctctcttatataataataagaaagaactgcttattcttaattattacaacttactaaactaactaattatcaacatggcgaccccagtgagggatgagacaagatatgttactgacgacaacatctctacgcaggttcaatcaaaagtcaaatttcaaaaattaagttttgatacttccgttaaaaacaaacaaaggaatcaaactcaaatcgatttaaaaacgtatgaaagattcttaaacaaattaaccactaaaaagaataaaattacaaatgaggctgaagaggatgatgatatttcaaatctcgaccagttaattgaagttgatgaaaaaattgaaaaaactaataatataattcttaggttacaagaaaagttagaatcgattgaattagataaagatgttaagaagttacatgaaagaaatgattccactggaacatattacttattcgatactcttacctcaaaaaataggaaatactaccctaaggattggatctttaagcgtaagatgaataaaattggagatatccctctctttttgaacagctttcaacaattcattgaaaaatatgaattcgataatatttttgatcaacaaatacaaaacatcgatcctcgtgaaaacgaaattttatgtaagattatcaaagacagtttcgatgaaagtcctgatataatgaacattaacacagttgacatctttagaatcattcgtgatttaaagaaaaaatacacaagcttttttggcagagatgtgagattaaaggcttgggaaaaggtgttggtggatacaacttgtaagaatactgagctattaatgaaggaacttcaaaggttagtattaatggaaaaatggatactttcaaaatgttgtcaagattgttcaaatcttgcatacattctagaagaagcaattcttggaaccttacatgaatctttgagaaatccggttaaacaacgtctacacatctactcaattggtgaaaatgagagaattgaagaaattctaattaatattgtaattgaaacagtaatggatttaagctcaactgactcccactatccagaaagaaattgtaagtactgtaaatcggaattacacagctcattaaactgtagaaagaaactaaacagagaacttaggcctaccacactcagctactcaaaaggtaattattcgcaaggttcaatccaaaaagaatacgcaaaaactggcacacaacaagtcagagcttttgacaaaacaaaagaagatgaacaaaaagggttcaaacaaaaacctggtcataattgatacaggttcaggtgtcaacattacaaataataagaaattattacacgattatgaagacaacaaagaaaaggtaaaatttttggtattggaaaagataactcagttcccgttaaaggatcaggatacattaaaataaaaagtaatgcaaatgatgattacttattaactcattatgtccctgaggaggacactaccattatcagtggttatgagttggccaaagaaaccgatcttgtattgaacaaaaaatactccaccttggaaaacaaggacatgaacatcaaaacgcatgtaaaagatggaattattcacgttaaaatggatgacttaattgatcatcctgcacatgattttaaaatcaatgcaatacaaccaacttcatctaaaaaaattagactgaaacccaaaattataagcttaaaagatgctcataaacgaatgggacatacaggagtgcaacagattgaaaactccattaaacataatcaatacgaagaaagtattgatttgattaaagaaccaaatgaattttggtgtgaaacttgtaaagtttcgaaagccacaagaaggaaccattatgctggatctatgaacgaacacagtatcgatcatgaacctggttcatcgtggtgcatggatatctttggtccagtttcaaactcgaactcggatacgaaaagatacatgtttattatggttgataacaatacgagatattgtatgacctccacacattttaacaaaaatgctgaaactatcttagcacaaatcaagaagaatattcagtatgtggaaactcaatttgacagaaaagtcagagaaatcaattcagatcgaggaactgaattcacaaatgatcaaatagcaaaatattttgtctcaaaaggaattcatcatattttttccgctacacaagatcatgctgccaacggaagagcagaaagatacatcagaacaatcattactgatacaacaacgttgttaaaacatagtaacttacgtattaaattttgggaatacgcagtaacatctgctaccaatgtacgcaattgtgtagaaaacaaagccacaggtcaactgccactaaaggcgatatctagtcaacctgttaaagtgagattcatgtccttcttaccatttggagaacaaggaataatttggaatcataatcacaacaaactgaaaccatcaggacttagtgctataatattatgcaaagaccctaatagtcatggatacaaatttttgtaccatctcttaaaaaaattgtcacttctgataattacacaattccagattatgcagtggatccaagattaaggaacacacagaacatatacctagatgatcaaagtagatcagatacgtttaatgaagcaggaaactcagatgccttttcaaggttatatgatgcattggaaaattacgaagatgatcataaacaagttacgctacttacagacttgttcaccacagaagaattagctcaaatcgaaactaatgctaaatatccatctcccagtgataatatagaaggtgatttagactacgtcttcgctaacacagaagcatctgaagaagatgaatctgattatgtgacaaacatggatatagattcagatcttcaatcaaaagcaaaaatcactacagaaagtgaacaaaacaaattgaataaatcaattaacactgatgaggattcttacgatgaaaaagtttatagagttcccacggcaatacaagaaaaccttgttggaagccagaaaactataaacatcgataatgaggataatattgctagcagaatgcaaaagaatatcagtggaaatgaaataaactacaaagaattatcaggtgatgagagcgattgtagctcccatgattccacaaatgacttcgttacagttgcaagcaaaaaggataatttaacaaatgatgagaccttacaatcacagcatgaattaatccaaaaccttagtgctccagaagtattacctgaaaacatgagcattgaaaaacatgtggaatttaaaaattcagataataaaaacccacaaggcgtagaggttcaacctgaatcaattgtcacatcattacgtgataatgatactcaaaatgatgactattcaactgacaaagaaagtcatcacctgcccctggttgtaaacgttacggacaatactgaccaaacatatgataaaccaaacaaggcagaaagcaaaaacaactctgataaaagtaactcaccgaaaggtaataatgaagagttagtacaattggtaggaagtagcgaagcggaaaaaccggatgctacactagaatcatcaattataacagatgaaccaattgagccaggaaactcagcagtaaacaaagctggattcctaaacaaaacgtttaattctctcaataagaaaaggaagagacctgttgaaaacaagactccctttaataacacagttgaaagagattataaacgtcaaagaaaaaaaacaatcaaactaattccggataacacagaaacaagttctgcaccgagaattaaaaccatctactacaatgaagctatttcgagaaatgttgatctcaaagaaaaacatgcttataaagaagcatacaggaaggaattacaaaatctcaaggatatgaaggtattcgacgtagatgtcaaatacaacagatctgatgttcctagtaatttaataattccgacaaatacaatattctcaaagaagagaaatggtatttataaagcaagaattgtttgtagaggtgatatccagacaccagacacatataatgttattggaacagaatccctgaaccataaccacattaagatatttctgatgattgcaaacaataggaatatgttcatgaaaacattagatattaaccatgcgttcctatatgctaaattagaagaagacatatacattccacacccacatgacaggagatgcgttgttaaactagataaagcattatatggtctcaaacagagtcctaaagaatggaacgaccatcttagacgatatttaaacagtattggactaaaagataacacttatactccaggactataccaatccaaggataaaaaactcatgatcgcagtttatgttgatgactgtgtgattgcagcaagtgatgaacaaagattagatgatttcataaacaatttagaaaagacctttgagctaaaaattactggtactctaataaatgatatattgaatacagacatcttagggatggatttgatctataacaaaaaacttggcacggtggatttaacgttaaaatcattcatagaaaaaatgggcgagaagtataaaaaggaattggataaggttagaaaaagttcaattccacacacatcaatatacaggattgatcccaaaaagggagaactaaaaatgaccgaaaaggaatataaagacggtgtgttgaaattacaacaactactaggagaacttaattatgttaggtacaagtgtagatacgatgttgaatttgcggttaagaaagtagctaggctagtaaactttcctcatgaacaggtattttacatgatttataaaatcatacaatatttagtacaacatacgaatatcggaatacactatgatagagacctcaacaaagataagaaaatcactactatcaccgatgcatcagttggaacagaatacgatgcacaatcaagaattggagttataatttggtatggaaagaatattttcaatgtatactcaaataaaagcaccaacaagtgcgtatcctcaaccgaagcggaacttcatgctatctatgaaggttatgcagactcagaaaccctgaaagcaaccttaacagaacttggagaaggaaaaaataaagaacttacaatgattactgattcaaaaccagctatcgaaggcttaaaacgaagctatctgcaacccaaacagaagttcacatggataaaaaccgaaataattaaagagaaactaaaagagaagactataaaactaataaaaatcaatggtaaagacaatatagcagatttactcacaaaaccagtatcaatttctgattttgatagatttattaaagtattaaataaccagataacaccacaggatattttggcctcaacggactattgataattaaaattacttaattaagaaccgaacacacagcagatatctgttggagtacaataatatatctttaagggggcatgttggaataaggtgatcttggacataacattccttatgtcaaaataagcgatctcgaacattctttaatatgatattaattatgttgatctgaaacaaacatacttaatgaagataagattaaagatctattaattgatcaggaattagtatataagcagatgagctataactgataactcattaataatgcctaaaccatatttgaaccattaggatttatataaccaatcagcgtgtgttttatatacctctcttatataataataagaaagaactgcttattcttaattattacaacttactaaactaactaattatcaaca
>mar_450_f301+_TSU4|CP064165.1|553221-559281
tgtcaaaataagcgatctcgaacattctttaatatgatattaattatgttgatctgaaacaaacatacttaatgaagataagattaaagatctattaattgatcaggaattagtatataagcagatgagctataactgataactcattaataatgcctaaaccatatttgaaccattaggatttatataaccaatcagcgtgtgttttatatacctctcttatataataataagaaagaactgcttattcttaattattacaacttactaaactaactaattatcaacatggcgaccccagtgaggggatgagacaagatatgttactgacgacaacatctctacgcaggttcaatcaaaagtcaaatttcaaaaattaagttttgatacttccgttaaaaacaaacaaaggaatcaaactcaaatcgatttaaaaacgtatgaaagattcttaaacaaattaaccactaaaaagaataaaattacaaatgaggctgaagaggatgatgatatttcaaatctcgaccagttaattgaagttgatgaaaaaattgaaaaaactaataatataattcttaggttacaagaaaagttagaatcgattgaattagataaagatgttaagaagttacatgaaagaaatgattccactggaacatattacttattcgatactcttacctcaaaaaataggaaatattaccctaaggattggatctttaagcgtaagatgaataaaattggagatattcctctcttcttgaacagctttcaacaattcattgaaaaatatgaattcgataatatttttgatcaacaaatacaaaacatcgatcctcgtgaaaacgaaattttatgtaagattatcaaagacagtttcgatgaaagtcctgatataatgaacattaacacagttgacatctttagaatcattcgtgatttaaagaaaaaatacacaagcttttttggcagagatgtgagattaaaggcttgggaaaaggtgttggtggatacaacttgtaagaatactgagctattaatgaaggaacttcaaaggttagtattaatggaaaaatggatactttcaaaatgttgtcaagattgttcaaatcttgcatacattctagaagaagcaattcttggaaccttacatgaatctttgagaaatccggttaaacaacgtctacacatctactcaattggtgaaaatgagagaattgaagaaattctaattaatattgtaattgaaacagtaatggatttaagctcaactgactcccactatccagaaagaaattgtaagtactgtaaatcggaattacacagctcattaaactgtagaaagaaactaaacagagaacttaggcctaccacactcagctactcaaaaggtaattattcgcaaggttcaatccaaaaagaatacgcaaaaactggcacacaacaagtcagagcttttgacaaaacaaaagaagatgaacaaaaagggttcaaacaaaaacctggtcataattgatacaggttcaggtgtcaacattacaaataataagaaattattacacgattatgaagacaacaaagaaaaggtaaaatttttggtattggaaaagataactcagttcccgttaaaggatcaggatacattaaaataaaaagtaatgcaaatgatgattacttattaactcattatgtccctgaggaggacactaccattatcagtggttatgagttggccaaagaaaccgatcttgtattgaacaaaaaatactccaccttggaaaacaaggacatgaacatcaaaacgcatgtaaaagatggaattattcacgttaaaatggatgacttaattgatcatcctgcacatgattttaaaatcaatgcaatacaaccaacttcatctaaaaaaattagactgaaacccaaaatcataagcttaaaagatgctcataaacgaatgggacatacaggagtgcaacagattgaaaactccattaaacataatcaatacgaagaaagtattgatttgattaaagaaccaaatgaattttggtgtgaaacttgtaaagtttcgaaagccacaagaaggaaccattatgctggatctatgaacgaacacagtatcgatcatgaacctggttcatcgtggtgcatggatatctttggtccagtttcaaactcgaactcggatacgaaaagatacatgtttattatggttgataacaatacgagatattgtatgacctccacacattttaacaaaaatgctgaaactatcttagcacaaatcaagaagaatattcagtatgtggaaactcaatttgacagaaaagtcagagaaatcaattcagatcgaggaactgaattcacaaatgatcaaatagcaaaatattttgtctcaaaaggaattcatcatattttttccgctacacaagatcatgctgccaacggaagagcagaaagatacatcagaacaatcattactgatacaacaacgttgttaaaacatagtaacttacgtattaaattttgggaatacgcagtaacatctgctaccaatgtacgcaattgtttagaaaacaaagccacaggtcaactgccactaaaggcgatatctagtcaacctgttaaagtgagattcatgtccttcttaccatttggagaacaaggaataatttggaatcataatcacaacaaactgaaaccatcaggacttagtgctataatattatgcaaagaccctaatagtcatggatacaaatttttgtaccatctcttaaaaaattgtcacttctgataattacacaattccagattatgcagtggatccaatattaaggaacacacagaacatatacctagatgatcaaagtagatcagatacgtttaatgaagcaggaaactcagatgccttttcaaggttatatgatgcattggaaaattacgaagatgatcataaacaagttacgctacttacagacttgttcaccacagaagaattagctcaaatcgaaactaatgctaaatatccatctcccagtgataatatagaaggtgatttagactacgtcttcgctaacacagaagaatctgaagaagatgaatctgattatgtgacaaacatggatatagattcagatcttcaatcaaaagcaaaaatcactacagaaagtgaacaaaacaaattaaataaatcaattaacactgatgaggattcttacgatgaaaaagtttatagagttcccacggcaatacaagaaaaccttgttggaagccagaaaactataaacatcgataatgaggataatattgctagcagaatgcaaaagaatatcagtggaaatgaaataaactacaaagaattatcaggtgatgagagcgattgtagctcccatgattccacaaatgacttcgttacagttgcaagcaaaaggataatttaacagataatgagaccttacaatcacagcatgaattaatccaaaaccttagtgctccagaagtattacctgaaaacatgagcattgaaaaacatgtggaatttaaaaattcagataataaaaaccacaaggcgtagaggttcaacctgaatcaattgtcacatcattacgtgataatgatactcaaaatgatgactattcaactgacaaagaaagtcatcacctgcccctggttgtaaacgttacggacaatactgaccaaacatatgataaaccaaacaaggcagaaagcaaaaacaactctgataaaagtaactcaccgaaaggtaataatgaagagttagtacaattggtaggaagtagcgaagcggaaaaaccggatgctacactagaatcatcaattataacagatgaaccaattgagccaggaaactcagcagtaaacaaagctggattcctaaacaaaacgtttaattctctcaataagaaaaggaagagacctgttgaaaacaagactccctttaatgacacagttgaaagagattataaacgtcaaagaaaaaaaacaatcaaactaattccggataacacagaaacaagttctgcaccgagaattaaaaccatctactacaatgaagctatctcgagaaatgttgatctcaaagaaaaacatgcttataaagaagcatacaggaaggaattacaaaatctcaaggatatgaaggtattcgacgtagatgtcaaatacaacagatctgatgttcctagtaatttaataattccgacaaatacaatattctcaaagaagagaaatggtatttataaagcaagaattgtttgtagaggtgatatccagacaccagacacatataatgttattggaacagaatccctgaaccataaccacattaagatatttctgatgattgcaaacaataggaatatgttcatgaaaacattagatattaaccatgcgttcctatatgctaaattagaagaagacatatacattccacacccacatgacaggagatgcgttgttaaactagataaagcattatatggtctcaaacagagtcctaaagaatggaacgaccatcttagacgatatttaaacagtattggactaaaagataacacttatactccaggactataccaatccaaggataaaaactcatgatcgcagtttatgttgatgactgtgtgattgcagcaagtgatgaacaaagattagatgatttcataaacaatttagaaaagacctttgagctaaaaattactggtactctaataaatgatatattgaatacagacatcttagggatggatttgatctataacaaaaaacttggcacggtggatttaacgttaaaatcattcatagaaaaaatgggcgagaagtataaaaggaattggataaggttagaaaaagttcaattccacacacatcaatatacaggattgatcccaaaagggagaactaaaatgaccgaaaaggaatataaagacggtgtgttgaaattacaacaactactaggagaacttaactatgttaggtacaagtgtagatacgatgttgaatttgcggttaagaaagtagctaggctagtaaactttcctcatgaacaggtattttacatgatttataaaatcatacaatatttagtacaacatacgaatatcggaatacactatgatagagacctcaacaaagataagaaaatcactactatcaccgatgcatcagttggaacagaatacgatgcacaatcaagaattggagttataatttggtatggaaagaatattttcaatgtatactcaaataaaagcaccaacaagtgcgtatcctcaaccgaagcggaacttcatgctatctatgaaggttatgcagactcagaaaccctgaaagcaaccttaacagaacttggagaaggaaaaaataaagaacttacaatgattactgattcaaaaccagctatcgaaggcttaaaacgaagctatctgcaacccaaacagaagttcacatggataaaaaccgaaataattaaagagaaactaaaagagaagactataaaactaataaaaatcaatggtaaagacaatatagcagatttactcacaaaaccagtatcaatttctgattttgatagatttattaaagtattaaataaccagataacaccacaggatattttggcctcaacggactattgataattaaaattacttaattaagaaccgaacacacagcagatatctgttggagtacaataatatatctttaaggggcatgttggaataaggtgatcttggacataacattccttatgtcaaaataagcgatctcgaacattctttaatatgatattaattatgttgatctgaaacaaacatacttaatgaagataagattaaagatctattaattgatcaggaattagtatataagcagatgagctataactgataactcattaataatgcctaaaccatatttgaaccattaggatttatataaccaatcagcgtgtgttttatatacctctcttatataataataagaaagaactgcttattcttaattattacaacttactaaactaactaattatcaaca
>mar_450_f305-_TSU4|CP064165.1|775877-781857
taaagatctattaattgatcaggaattagtatataagcagatgagctataactgataactcattaataatgcctaaaccatatttgaaccattaggatttatataaccaatcagcgtgtgttttatatacctctcttatataataataagaaagaactgcttattcttaattattacaacttactaaactaactaattatcaacatggcgaccccagtgagggatgagacaagatatgttactgacgacaacatctctacgcaggttcaatcaaaagtcaaatttcaaaaattaagttttgatacttccgttaaaaacaaacaaaggaatcaaactcaaatcgatttaaaaacgtatgaaagattcttaaacaaattaaccactaaaaagaataaaattacaaatgaggctgaagaggatgatgatatttcaaatctcgaccagttaattgaagttgatgaaaaaattgaaaaaactaataatataattcttaggttacaagaaaagttagaatcgattgaattagataaagatgttaagaagttacatgaaagaaatgattccactggaacatattacttattcgatactcttacctcaaaaaataggaaatattaccctaaggattggatctttaagcgtaagatgaataaaattggagatattcctctctttttgaacagctttcaacaattcattgaaaaatatgaattcgataatatttttgatcaacaaatacaaaacatcgatcctcgtgaaaacgaaattttatgtaagattatcaaagacagtttcgatgaaagtcctgatataatgaacattaacacaattgacatctttagaatcattcgtgatttaaagaaaaaatacacaagcttttttggcagagatgtgagattaaaggcttgggaaaaggtgttggtggatacaacttgtaagaatactgagctattaatgaaggaacttcaaaggttagtattaatggaaaaatggatactttcaaaatgttgtcaagattgttcaaatcttgcatacattctagaagaagcaattcttggaaccttacatgaatctttgagaaatccggttaaacaacgtctacacatctactcaattggtgaaaatgagagaattgaagaaattctaattaatattgtaattgaaacagtaatggatttaagctcaactgactcccactatccagaaagaaattgtaagtactgtaaatcggaattacacagctcattaaactgtagaaagaaactaaacagagaacttaggcctaccacactcagctactcaaaaggtaattattcgcaaggttcaatccaaaaagaatacgcaaaaactggcacacaacaagtcagagcttttgacaaaacaaaagaagatgaacaaaaagggttcaaacaaaaacctggtcataattgatacaggttcaggtgtcaacattacaaataataagaaattattacacgattatgaagacaacaaagaaaaggtaaaatttttggtattggaaaagataactcagttcccgttaaaggatcaggatacattaaaataaaaagtaatgcaaatgatgattacttattaactcattatgtccctgaggaggacactaccattatcagtggttatgagttggccaaagaaaccgatcttgtattgaacaaaaaatactccaccttggaaaacaaggacatgaacatcaaaacgcatgtaaaagatggaattattcacgttaaaatggatgacttaattgatcatcctgcacatgattttaaaatcaatgcaatacaaccaacttcatctaaaaaaattagactgaaacccaaaattataagcttaaaagatgctcataaacgaatgggacatacaggagtgcaacagattgaaaactccattaaacataatcaatacgaagaaagtattgatttgattaaagaaccaaatgaattttggtgtgaaacttgtaaagtttcgaaagccacaagaaggaaccattatgctggatctatgaacgaacacagtatcgatcatgaacctggttcatcgtggtgcatggatatctttggtccagtttcaaactcgaactcggatacgaaaagatacatgtttattatggttgataacaatacgagatattgtatgacctccacacattttaacaaaaatgctgaaactatcttagcacaaatcaagaagaatattcagtatgtggaaactcaatttgacagaaaagtcagagaaatcaattcagatcgaggaactgaattcacaaatgatcaaatagcaaaatattttgtctcaaaaggaattcatcatattttttccgctacacaagatcatgctgccaacggaagagcagaaagatacatcagaacaatcattactgatacaacaacgttgttaaaacatagtaacttacgtattaaattttgggaatacgcagtaacatctgctaccaatgtacgcaattgtttagaaaacaaagccacaggtcaactgccactaaaggcgatatctagtcaacctgttaaagtgagattcatgtccttcttaccatttggagaacaaggaataatttggaatcataatcacaacaaactaaaaccaccaggacttagtgctataatattatgcaaagaccctaatagtcatggatacaaattttttgtaccatctcttaaaaaaattgtcacttctgataattacacaattccagattatgcagtggatccaatattaaggaatacacagaacatatacctagatgatcaaagtagatcagatacgtttaatgaagcaggaaactcagatgacttttcaacgttatatgatgcattggaaaattacgaagatgatcataaacaagttacgctacttacagacttgttcaccacagaagaattagctcaaatcgaaactaatgctaaatatccatctcccagtgataatatagaaggtgatttagactacgccttcgctaacacagaagaatctgaagaagatgaatctgattatgtgacaaacatggatatagattcagatcttcaatcaaaagcaaaaatcactacagaaagtgaacaaaataaattaaataaatcaattaacaatgatgaggattcttacgatgaaaaagtttatagagttcccacggcaatacaagaaaaccttgttggaagccaaaaaactataaacatcgataatgaggataatattgctagcagaatgcaaaagaatatcagtggaaatgaaataaactacaaagaattatcaggtgatgagagcgattgtagctcccatgattccacaaatgacttcgttagagttgcaagcaaaaaggataatttaacagatgatgagaccttacaatcacagcatgaattaatccaaaaccttagtgctccagaagtattacctgaaaacatgagcattgaaaaacatgtggaatttaaaaattcagataataaaaacccacaaggcgtagaggttcaacctgaatcaattgtcacatcattacgtgataatgatactcaaaatgatgactattcaactgacaaagaaagtcatcacctgcccctggttgtaaacgttacggacaatactgaccaaacatatgataaaccaaacaaggcagaaagcaaaaacaactctgataaaagtaactcaccgaaaggtaataatgaagagttagtacaattggtaggaagtagcgaagcggaaaaaccggatgctacactagaatcatcaattataacagatgaaccaattgagccaggaaactcagcagtaaacaaagctggattcctaaacaaaacgtttaattctctcaataagaaaaggaagagacctgttgaaaacaagactccctttaatgacacagttgaaagagattataaacgtcaaagaaaaaaaacaatcaaactaattccggataacacagaaacaagttctgcaccgagagttaaaaccatctactacaatgaagctatctcgagaaatgttgatctcaaagaaaaacatgcttataaagaagcatacaggaaggaattacaaaatctcaaggatatgaaggtatttgacgtagatgtcaaatacaacagatctgatgttcctagtaatttaataattccgacaaatacaatattctcaaagaagagaaatggtatttataaagcaagaattgtttgtagaggtgatatccagacaccagacacatataatgttattggaacagaatccctgaatcataaccacattaagatatttctgatgattgcaaacaataggaatatgttcatgaaaacattagatattaaccatgcgttcctatatgctaaattagaagaagacatatacattccacacccacatgacaggagatgcgttgttaaactagataaagcattatatggtctcaaacagagtcctaaagaatggaacgaccatcttagacgatatttaaacagtattggactaaaagataacacttatactccaggactataccaatccaaggataaaaaactcatgatcgcagtttatgttgatgactgtgtgattgcagcaagtgatgaacaaagattagatggtttcataaacaatttagaaaagacctttgagctaaaaattactggtactctaataaatgatatattggatacagacatcttagggatggatttgatctataacaaaaacttggcacggtggatttaacgttaaaatcattcatagaaaaaatgggcgaaaagtataaaaggaattggataaggttagaaaagttcaattccacacacatcaatatacaggattgatcccaaaaagggagaactaaaaatgaccgaaaaggaatataaagacggtgtgttgaaattacaacaactactaggagaacttaactatgttaggtacaagtgtagatacgatgttgaatttgcggttaagaaagtagctaggctagtaaactttcctcatgaacaggtattttacatgatttataaaatcatacaatatttagtacaacatacgaatatcggaatacactatgatagagacctcaacaaagataagaaaatcactactatcaccgacgcatcagttggaacagaatacgatgcacaatcaagaattggagttataatttggtatggaaagaatattttcaatgtatactcaaataaaagcaccaacaagtgcgtatcctcaaccgaagcggaacttcatgctatctatgaaggttatgcagactcagaaaccctgaaagcaaccttaacagaacttggagaaggaaaaaataaagaacttacaatgattactgattcaaaaccagctatcgaaggcttaaaacgaagctatctgcaacccaaacagaagttcacatggataaaaaccgaaataattaaagagaaactaaaagagaagactataaaactaataaaaatcaatggtaaagacaatatagcagatttactcacaaaaccagtatcaatttctgattttgatagatttattaaagtattaaataaccagataacaccacaggatattttggcctcaacggactattgataattaaaattacttaattaagaaccgaacacacagcagatatctgttggagtacaataatatatctttaaggggcatgttggaataaggtgatcttggacataacattccttatgtcaaaataagcgatctcgaacattctttaatatgatattaattatgttgatctgaaacaaacatacttaatgaagataagattaaagatctattaattgatcaggaattagtatataagcagatgagctataactgataactcattaataatgcctaaaccatatttgaaccattaggatttatataaccaatcagcgtgtgttttatatacctctcttatataataataagaaagaactgcttattcttaattattacaacttactaaactaactaattatcaaca
>bro_CDFM21L.1_f5+_TSU4|AS2_4948_chr_01_polished|155492-161517
tgttggaatatgtgacttcggacattccttagcgtgagtcaaaagttaatcaagagggcaaattctaattatagaattttccgaacaataaagatctattaattgatcataactcagtatataagagaatgtgttacacctgttaacttattatcgatgttccgaattatgtctgaaccattgggtttcatataaccaatcagcgtgtgttttatatacctctcttatataatttaagaaagaactgcttattcttaattattacaacttactaaactaactaattatcaacatggcgaccccagtgagggatgagacaagatatgttactgacgacaacatttctaacctggttcaatcaaaagtcaaacttcaaaaatcaagtattgatacttccgttaaaaacaaactaaggaatcaaactcaaatcgatttgaaaacgtatgaaagattcttacacagattaaccactaaaaagaataaaattacaaatgaggctgaagaggatgatgatatttcaaatctcgaccttttaattgaagtagatgaaaaatcgaaaaccaataatataattcttaggttacaagaaaagttagaatcgattgaattagataaagatgttcagaagttacacgaaagaaatgattccactggaacatattacttattcgatactcttacctcaaaaaacaggaaatattacctaaggattggattttaagcacaaggtgaataaaattggagatattcctgtttttttgaacagctttcaacagttcattgaaaagtatgaattcgataatatttttgatcaacaaatacaaaacatcgatcctcgtgaaaacgaaatcttatgtaagattatcagagacggtttcgatgaaagtcctgatataatgaacattaacacagttgacatctttagaatcattcgtgatttaaagaaaaaatacacaagcttttttggcagagatgtgagattaaaggcatgggaaaaggtgttggtggacacaacttgtaagaatactgatctattaatgaaggaacttcaaaagttagtattaatggaaaaatggatcctttcaaaatgttgccaagattgtccaaatcttacacatcttagaagaagcaattcttgggaccttacatgaatctttgagaaatccggttaaacaacgtttacatctactctgttgatgaaaatgagagaattgaagaagttttaatcaatatcataattgaaacagtaatggacttgagttcgacagactcgcattattcagaaagaaattgcaagtactgtaaatcggaattacacagctcagtaaactgtagaaagaaattaaacagagaacttaggcctaccacgcctaactactcaaaaggtaattattcgcaaggttcaacccaaaaagaatacacaaaaactggcacacaacaagtcagagcttttgacaaagcgaaagaaggcttcaaacaaaaacctggtcataattgatacaggttcaggcgtcaatattacaaacaataggagattattacacgattatgaagacaacaaagaaaaggtaaaattctttggtattggaaaaaacaactcggttcccgttaaaggatcaggatacataaaataaaagtaacacaaatgatgattgcttattagctcattatgttcctgaggaagaaactaccattatcagtggctacgagctagctaaagaaaccgacctggtactaagcaaaaaatattccaccttggaaaacaaggacatgaacattaaaactcatgtaaaagatggaatcattcacgtaaaaaaggatgacttaattgatcatcctacatatgatttcaaagtcaatgcaatacaaccaacttcttctaaaaaggttagattgaagaccaaagttgtaagtttgaaagatgctcataaacgaatgggacatacaggagttcaacaaattgaaaactccatcaaacataatcactacgaagaaagtattgatttaattaaagaaccaaatgaattttggtgtgaaacttgtaaagtttcaaaagccacgagaaggaaccattatacgggatccatgaacgaatacagtatcgataatgaacctggttcatcgtggtgcatggatatctttggtccagtatcaaactcgaactcggatacgaaaagatacatgtttattatggttgataacaatacaagatattgtatgacctccacacatcttaataaatatgctgaaactatcttggcacagatcaagaagaacattcaatatgtggaaactcaatttgacagaaaagtcagaaaaatcaattcagatcaaggaactgaattcacaaatgatcagatagcaaaatattttgtttcaaaaggaatccatcatattttttccactacacaagatcatgctgccaacggaagagcagaaagatacatcagaaccatcgttactgatgcaacaaccttgttaaaacatagtaacttgcgtatcaaattttgggaatatgcagtaacatctgccaccaatgtacgcaattgtttagaaaacaagaccacaggtcaactaccgctaaaggcgatatctagtcaacctgttaaagtgagattcatgtccttcttaccattcggagaacaaggaataatttggaatcataatcacaacaaactaaaaccatcagggtttaatgctatagtattatgcaaagatgctaatagttacggatacaaattttttgtaccatccatcaaaaaaattgtcacttccgataattacacaattccagactacgcagtggatccaatattaaggaacacacagaacatatacctagatgatccaagtagatcagatacgctcaatgaagcagaaaactcagaagcagtttcaaggttacatgatgcattggaaaattacgaagatgatcataaacaagttacactacttacagacttgttcaccacagaagaactagctcaaatcgaagctaatgctaaatatccatcacccagtgataatctagaaggtaatttagactacgtcttcgctaacacagaagaatctgaagaagaagaatctgaagaagatgaatctgatcatgtcacaaacattgatatatattcagatcgtcaatcaacagaaaagatcactaatgaaagagatcaaaatgaaatgcgtaaatcaagtaatactgatgaggattttttcgatgaaaatgtttatagaattccaacggcaatacaagaaaatcttgttggaagccagaagactataaatatcaataatgaggataatattgctagcagaatgcaaaggaagactagtggaaatgaaataaactacaatgagttgtcggatgacgagagcgattacagctctcatgaccccacaaatgacttacttacagttgtaagcaaaaaagataattccacagatgataacatctcgaaatcccagcaagaaatattcaagaaaactatcgattcagaagtactacctgaacagataaacatcgaaaaacatgttgcattacaagattcggataattgtaccccacaaagcgtagaggttcaatctgaatcaattgtcacatcatcgagtgaagatgatgttcaaaatgatgactattcttctgacaaagaaagtcatcacctgcccctggttgtaaacgttatggacaatactgaccaaacatatgataaaccgagcaaggcagaaagcaaaaacaactctgatacaagtatctcaccgaaaggtaataatgaagagttagtacaattggtgggaagtagcgaagcggaaaaaccgaatgctacaccagaatcatcaattataacagatgaaccaattgagccaggaaactcagcagtaaacaaagctggattcctaaacaaaacgtttaattctctcaataagaaaaggaagagacctgttgaaatcaagactccctttaatgacacagttgaaagagattataaacgtcaaagaaaaaaaataatcaaactacttccggataacacagaaacaagttctgcaccgagaattaaaaccatctactacaatgaagctatttcaagaaatgttgattacaaagaaaaacatgcttataaagaagcatacaggaaggaattacaaaatctcaaggatatgaaggtattcgacgttgatgtcaaatacaacagatctgatgttccgagtaatctaataatcccgacgaatacaatattctcaaagaagagaaatggtatttataaagcaagaattgtttgtagaggtgatatccagacaccagacacatataatgttattggaacagagtcctgaaccataaccacattaaaatatttctgatgattgcaaacaataggaatatgtttatgaaaacattagacattaaccatgcattcctatatgctaaattagaagaagacatatacattccacatccacatgacaggagatgcgttgttaaactagataaagcgttatatggtctcaagcagagtcctaaggaatggaacgaccatcttagacgatatttaaacagtattggactaaaagataacacttatactccaggactataccaatcaaggataaaaactcatgatcgcagtttatgttgatgactgtgtgattgcagcaagtgatgaacaaagattagatgattttataagcaatttagaaaacacctttgagctaaaaattactggtactctaatagatgatatattggatacagacatcttagggatggatttgatctataacaaaaaacttggtacggttgatttaacattaaaatcattcatagaaaaaatgggtgagaagtataaaaaggaattggataaggttagaaaaagttcaattccacatacatcaatatacagggttgatcccaaaaagggagaactaaaaatgaccgaaaaagaatataaagacggtgtgttgaaattacaacaactactaggagaacttaactatgttaggtacaagtgtagatacgatgttgaatttgcggttaagaaagtagctaggctagtaaactttcctcatgaacaggtattttacatgatttataaaatcatacaatatttagtacaacatacgaatatcggaatacactatgatagagacctcaacaaagataagaaaatcactactataaccgatgcatcagttggaacagaatacgatgcacaatcaagaattggagttataatttggtatggaaagaatattttcaatgtatactcaaataaaagcaccaacaagtgcgtatcctcaaccgaagcggaacttcatgctatctatgaaggttatgcagactcagaaaccctgaaagcaaccttaacagaacttgagaaggtaaagataaagaaattacaatgattacggattctaaaccagctattgaaggcttaaaccggagctatctgcaacccaaacagaagttcacatggataaaaaccgaaataattaaagagaaactaaaagagaagactataaaactaataaaaatcaatggtaaagacaatatagcagatttactcacaaaaccagtatcaatttctgattttgatagatttattaaagtattaaataaccagataacaccacaggatattttggcctcaacggactattgataattaaaatacttaattaagaaccgaacacagcagatatctgttggagtacaataatatatctttaagggggcatgttggaatatgtgacttcggacattccttagcgtgagtcaaaagttaatcaagagggcaaattctaattatagaattttccgaacaataaagatctattaattgatcataactcagtatataagagaatgtgttacacctgttaacttattatcgatgttccgaattatgtctgaaccattgggtttcatataaccaatcagcgtgtgttttatatacctctcttatataatttaagaaagaactgcttattcttaattattacaacttactaaactaactaattatcaaca
>bro_CDFM21L.1_f7-_TSU4|AS2_4948_chr_01_polished|178217-184241
tgttggaatatgtgacttcggacattccttagcgtgagtcaaaagttaatcaagagggcaaattctaattatagaattttccgaacaataaagatctattaattgatcataactcagtatataagagaatgtgttacacctgttaacttattatcgatgttccgaattatgtctgaaccattgggtttcatataaccaatcagcgtgtgttttatatacctctcttatataatttaagaaagaactgcttattcttaattattacaacttactaaactaactaattatcaacatggcgaccccagtgagggatgagacaagatatgttactgacgacaacatttctaacctggttcaatcaaaagtcaaacttcaaaaatcaagtattgatacttccgttaaaaacaaactaaggaatcaaactcaaatcgatttgaaaacgtatgaaagattcttacagattaaccactaaaagaataaaattacaaatgaggctgaagaggatgatgatatttcaaatctcgaccttttaattgaagtagatgaaaaaatcgaaaaaaccaataatataattcttaggttacaagaaaagttagaatcgattgaattagataaagatgttcagaagttacacgaaagaaatgattccactggaacatattacttattcgatactcttacctcaaaaaacaggaaatattaccctaaggattggatttttaagcacaaggtgaataaaattggagatattcctgtttttttgaacagctttcaacagttcattgaaaagtatgaattcgataatatttttgatcaacaaatacaaaacatcgatcctcgtgaaaacgaaatcttatgtaagattatcagagacggtttcgatgaaagtcctgatataatgaacattaacacagttgacatctttagaatcattcgtgatttaaagaaaaaatacacaagcttttttggcagagatgtgagattaaaggcatgggaaaaggtgttggtggacacaacttgtaagaatactgatctattaatgaaggaacttcaaaagttagtattaatggaaaaatggatcctttcaaaatgttgccaagattgtccaaatcttacacacatcttagaagaagcaattcttgggaccttacatgaatctttgagaaatccggttaaacaacgtttacacatctactctgttgatgaaaatgagagaattgaagaagttttaatcaatatcataattgaaacagtaatggacttgagttcgacagactcgcattattcagaaagaaattgcaagtactgtaaatcggaattacacagctcagtaaactgtagaaagaaattaaacagagaacttaggcctaccacgcctaactactcaaaaggtaattattcgcaaggttcaacccaaaaagaatacacaaaaactggcacacaacaagtcagagcttttgacaaagcgaaagaaggcttcaaacaaaaacctggtcataattgatacaggttcaggcgtcaatattacaaacaataggagattattacacgattatgaagacaacaaagaaaaggtaaaattctttggtattggaaaaaacaactcggttcccgttaaaggatcaggatacataaaataaaagtaacacaaatgatgattgcttattagctcattatgttcctgaggaagaaactaccattatcagtggctacgagctagctaaagaaaccgacctggtactaagcaaaaaatattccaccttggaaaacaaggacatgaacattaaaactcatgtaaagatggaatcattcacgtaaaaggatgacttaattgatcatcctacatatgatttcaaagtcaatgcaatacaaccaacttcttctaaaaaggttagattgaagaccaaagttgtaagtttgaaagatgctcataaacgaatgggacatacaggagttcaacaaattgaaaactccatcaaacataatcactacgaagaaagtattgatttaattaaagaaccaaatgaattttggtgtgaaacttgtaaagtttcaaaagccacgagaaggaaccattatacgggatccatgaacgaatacagtatcgataatgaacctggttcatcgtggtgcatggatatctttggtccagtatcaaactcgaactcggatacgaaagatacatgtttattatggttgataacaatacaagatattgtatgacctccacacatcttaataaaatgctgaaactatcttggcacagatcaagaagaacattcaatatgtggaaactcaatttgacagaaaagtcagaaaaatcaattcagatcaaggaactgaattcacaaatgatcagatagcaaaatattttgtttcaaaaggaatccatcatattttttccactacacaagatcatgctgccaacggaagagcagaaagatacatcagaaccatcgttactgatgcaacaaccttgttaaaacatagtaacttgcgtatcaaattttgggaatatgcagtaacatctgccaccaatgtacgcaattgtttagaaaacaagaccacaggtcaactaccgctaaaggcgatatctagtcaacctgttaaagtgagattcatgtccttcttaccattcggagaacaaggaataatttggaatcataatcacaacaaactaaaaccatcagggtttaatgctatagtattatgcaaagatgctaatagttacggatacaaattttttgtaccatccatcaaaaaaattgtcacttccgataattacacaattccagactacgcagtggatccaatattaaggaacacacagaacatatacctagatgatccaagtagatcagatacgctcaatgaagcagaaaactcagaagcagtttcaaggttacatgatgcattggaaaattacgaagatgatcataaacaagttacactacttacagacttgttcaccacagaagaactagctcaaatcgaagctaatgctaaatatccatcacccagtgataatctagaaggtaatttagactacgtcttcgctaacacagaagaatctgaagaagaagaatctgaagaagatgaatctgatcatgtcacaaacattgatatatattcagatcgtcaatcaacagaaaagatcactaatgaaagagatcaaaatgaaatgcgtaaatcaagtaatactgatgaggattttttcgatgaaaatgtttatagaattccaacggcaatacaagaaaatcttgttggaagccagaagactataaatatcaataatgaggataatattgctagcagaatgcaaaggaagactagtggaaatgaaataaactacaatgagttgtcggatgacgagagcgattacagctctcatgaccccacaaatgacttacttacagttgtaagcaaaaaagataattccacagatgataacatctcgaaatcccagcaagaaatattcaagaaaactatcgattcagaagtactacctgaacagataaacatcgaaaaacatgttgcattacaagattcggataattgtaccccacaaagcgtagaggttcaatctgaatcaattgtcacatcatcgagtgaagatgatgttcaaaatgatgactattcttctgacaaagaaagtcatcacctgccctggttgtaaacgttatggacaatactgaccaaacatatgataaaccgagcaaggcagaaagcaaaaacaactctgatacaagtatctcaccgaaaggtaataatgaagagttagtacaattggtgggaagtagcgaagcggaaaaaccgaatgctacaccagaatcatcaattataacagatgaaccaattgagccaggaaactcagcagtaaacaaagctggattctaaacaaaacgtttaattctctcaataagaaaaggaagagacctgttgaaaacaagactcctttaatgacacagttgaaagagattataaacgtcaaagaaaaaaaataatcaaactacttccggataacacagaaacaagttctgcaccgagaattaaaaccatctactacaatgaagctatttcaagaaatgttgattacaagaaaacatgcttataaagaagcatacaggaaggaattacaaaatctcaaggatatgaaggtattcgacgttgatgtcaaatacaacagatctgatgttccagtaatctaataatcccgacgaatacaatattctcaaagaagagaaatggtatttataaagcaagaattgtttgtagaggtgatatccagacaccagacacatataatgttattggaacagagtcctgaaccataaccacattaaaatatttctgatgattgcaaacaataggaatatgtttatgaaaacattagacattaaccatgcattcctatatgctaaattagaagaagacatatacattccacatccacatgacaggagatgcgttgttaaactagataaagcgttatatggtctcaagcagagtcctaaggaatggaacgaccatcttagacgatatttaaacagtattggactaaaagataacacttatactccaggactataccaatcaaggataaaaactcatgatcgcagtttatgttgatgactgtgtgattgcagcaagtgatgaacaaagattagatgattttataagcaatttagaaaacacctttgagctaaaaattactggtactctaatagatgatatattggatacagacatcttagggatggatttgatctataacaaaaaacttggtacggttgatttaacattaaaatcattcatagaaaaaatgggtgagaagtataaaaaggaattggataaggttagaaaaagttcaattccacatacatcaatatacagggttgatcccaaaaagggagaactaaaaatgaccgaaaaagaatataaagacggtgtgttgaaattacaacaactactaggagaacttaactatgttaggtacaagtgtagatacgatgttgaatttgcggttaagaaagtagctaggctagtaaactttcctcatgaacaggtattttacatgatttataaaatcatacaatatttagtacaacatacgaatatcggaatacactatgatagagacctcaacaaagataagaaaatcactactataaccgatgcatcagttggaacagaatacgatgcacaatcaagaattggagttataatttggtatggaaagaatattttcaatgtatactcaaataaaagcaccaacaagtgcgtatcctcaaccgaagcggaacttcatgctatctatgaaggttatgcagactcagaaaccctgaaagcaaccttaacagaacttggagaaggtaaagataaagaaattacaatgattacggattctaaaccagctattgaaggcttaaaccggagctatctgcaacccaaacagaagttcacatggataaaaaccgaaataattaaagagaaactaaaagagaagactataaaactaataaaaatcaatggtaaagacaatatagcagatttactcacaaaaccagtatcaatttctgattttgatagatttattaaagtattaaataaccagataacaccacaggatattttggcctcaacggactattgataattaaaaatacttaattaagaaccgaacacacagcagatatctgttggagtacaataatatatctttaagggggcatgttggaatatgtgacttcggacattccttagcgtgagtcaaaagttaatcaagagggcaaattctaattatagaattttccgaacaataaagatctattaattgatcataactcagtatataagagaatgtgttacacctgttaacttattatcgatgttccgaattatgtctgaaccattgggtttcatataaccaatcagcgtgtgttttatatacctctcttatataatttaagaaagaactgcttattcttaattattacaacttactaaactaactaattatcaaca
>bro_CDFM21L.1_f24-_TSU4|AS2_4948_chr_02_polished|340643-346650
tgttggaatatgtgacttcggacattccttagcgtgagtcaaaagttaatcaagagggcaaattctaattatagaattttccgaacaataaagatctattaattgatcataactcagtatataagagaatgtgttacacctgttaacttattatcgatgttccgaattatgtctgaaccattgggtttcatataaccaatcagcgtgttttatatactctcttatataatttaagaaagaactgcttattcttaattattacaacttactaaactaactaattatcaacatggcgaccccagtgagggatgagacaagatatgttactgacgacaacatttctaacctggttcaatcaaaagtcaaacttcaaaaatcaagtattgatacttccgttaaaaacaaactaaggaatcaaactcaaatcgatttgaaaacgtatgaaagattcttacacagattaaccactaaaaagaataaaattacaaatgaggctgaagaggatgatgatatttcaaatctcgacctttaattgaagtagatgaaaaaatcgaaaaaaccaataatataattcttaggttacaagaaaagttagaatcgattgaattagataaagatgttcagaagttacacgaaagaaatgattccactggaacatattacttattcgatactcttacctcaaaaacaggaaatattacctaaggattggattttaagcacaaggtgaataaaattggagatattcctgtttttttgaacagctttcaacagttcattgaaaagtatgaattcgataatatttttgatcaacaaatacaaaacatcgatcctcgtgaaaacgaaatcttatgtaagattatcagagacggtttcgatgaaagtcctgatataatgaacattaacacagttgacatctttagaatcattcgtgatttaaagaaaaaatacacaagcttttttggcagagatgtgagattaaaggcatgggaaaaggtgttggtggacacaacttgtaagaatactgatctattaatgaaggaacttcaaaagttagtattaatggaaaaatggatcctttcaaaatgttgccaagattgtccaaatcttacacatcttagaagaagcaattcttgggaccttacatgaatctttgagaaatccggttaaacaacgtttacacatctactctgttgatgaaaatgagagaattgaagaagttttaatcaatatcataattgaaacagtaatggacttgagttcgacagactcgcattattcagaaagaaattgcaagtactgtaaatcggaattacacagctcagtaaactgtagaaagaaattaaacagagaacttaggcctaccacgcctaactactcaaaaggtaattattcgcaaggttcaacccaaaaagaatacacaaaaactggcacacaacaagtcagagcttttgacaaagcgaaagaaggcttcaaacaaaaacctggtcataattgatacaggttcaggcgtcaatattacaaacaataggagattattacacgattatgaagacaacaaagaaaaggtaaaattctttggtattggaaaaaacaactcggttccgttaaaggatcaggatacataaaataaaagtaacacaaatgatgattacttattagctcattatgttcctgaggaagaaactaccattatcagtggctacgagctagctaaagaaaccgacctggtactaagcaaaaaatattccaccttggaaaacaaggacatgaacattaaaactcatgtaaaagatggaatcattcacgtaaaaaaggatgacttaattgatcatcctacatatgatttcaaagtcaatgcaatacaaccaacttcttctaaaaaggttagattgaagaccaaagttgtaagtttgaaagatgctcataaacgaatgggacatacaggagttcaacaaattgaaaactccatcaaacataatcactacgaagaaagtattgatttaattaaagaaccaaatgaattttggtgtgaaacttgtaaagtttcaaaagccacgagaaggaaccattatacgggatccatgaacgaatacagtatcgataatgaacctggttcatcgtggtgcatggatatctttggtccagtatcaaactcgaactcggatacgaaaagatacatgtttattatggttgataacaatacaagatattgtatgacctcacacatcttaataaatatgctgaaactatcttggcacagatcaagaagaacattcaatatgtggaaactcaatttgacagaaaagtcagaaaaatcaattcagatcaaggaactgaattcacaaatgatcagatagcaaaatattttgtttcaaaaggaatccatcatattttttccactacacaagatcatgctgccaacggaagagcagaaagatacatcagaaccatcgttactgatgcaacaaccttgttaaaacatagtaacttgcgtatcaaattttgggaatatgcagtaacatctgccaccaatgtacgcaattgtttagaaaacaagaccacaggtcaactaccgctaaaggcgatatctagtcaacctgttaaagtgagattcatgtccttcttaccattcggagaacaaggaataatttggaatcataatcacaacaaactaaaaccatcagggtttaatgctatagtattatgcaaagatgctaatagttacgatacaaatttttgtaccatccatcaaaaaaattgtcacttccgataattacacaattccagactacgcagtggatccaatattaaggaacacacagaacatatacctagatgatccaagtagatcagatacgctcaatgaagcagaaaactcagaagcagtttcaaggttacatgatgcattgaaaattacgaagatgatcataaacaagttacactacttacagacttgttcaccacagaagaactagctcaaatcgaagctaatgctaaatatccatcacccagtgataatctagaaggtaatttagactacgtcttcgctaacacagaagaatctgaagaagaagaatctgaagaagatgaatctgatcatgtcacaaacattgatatatattcagatcgtcaatcaacagaaaagatcactaatgaaagagatcaaaatgaaatgcgtaaatcaagtaatactgatgaggattttttcgatgaaaatgtttatagaattccaacggcaatacaagaaaatcttgttgaagccagaagactataaatatcaataatgaggataatattgctagcagaatgcaaaggaagactagtggaaatgaaataaactacaatgagttgtcggatgacgagagcgattacagctcatgaccccacaaatgacttacttacagttgtaagcaaaagataattccacagatgataacatctcgaaatcccagcaaaaatattcaagaaaactatcgattcagaagtactacctgaacagataaacatcgaaaacatgttgcattacaagattcggataattgtaccacaaagcgtagaggttcaatctgaatcaattgtcacatcatcgagtgaagatgatgttcaaaatgatgactattcttctgacaaagaaagtcatcacctgcccctggttgtaaacgttatggacaatactgaccaaacatatgataaaccgagcaaggcagaaagcaaaaacaactctgatacaagtatctcaccgaaaggtaataatgaagagttagtacaattggtggaagtagcgaagcggaaaaccgaatgctacaccagaatcatcaattataacagatgaaccaattgagccaggaaactcagcagtaaacaaagctggattctaaacaaaacgtttaattctctcaataagaaaaggaagagacctgttgaaatcaagactccctttaatgacacagttgaaagagattataaacgtcaaagaaaaaaaataatcaaactacttccggataacacagaaacaagttctgcaccgagaattaaaaccatctactacaatgaagctatttcaagaaatgttgattacaaagaaaaacatgcttataaagaagcatacaggaaggaattacaaaatctcaaggatatgaaggtattcgacgttgatgtcaaatacaacagatctgatgttccgagtaatctaataatcccgacgaatacaatattctcaaagaagagaaatggtatttataaagcaagaattgtttgtagaggtgatatccagacaccagacacatataatgttattggaacagagtccctgaaccataaccacattaaaatatttctgatgattgcaaacaataggaatatgtttatgaaaacattagacattaaccatgcattcctatatgctaaattagaagacatatacattccacatccacatgacaggagatgcgttgttaaactagataaagcgttatatggtctcaagcagagtcctaaggaatggaacgaccatcttagacgatatttaaacagtattggactaaaagataacacttatactccaggactataccaatccaaggataaaaaactcatgatcgcagtttatgttgatgactgtgtgattgcagcaagtgatgaacaaagattagatgattttataagcaatttagaaaacacctttgagctaaaaattactggtactctaatagatgatatattggatacagacatcttaggatggatttgatctataacaaaaacttggtacggttgatttaacattaaaatcattcatagaaaaaatgggtgagaagtataaaaaggaattggataaggttagaaaaagttcaattccacatacatcaatatacagggttgatcccaaaaagggagaactaaaaatgaccgaaaaagaatataaagacggtgtgttgaaattacaacaactactaggagaacttaactatgttaggtacaagtgtagatacgatgttgaatttgcggttaagaaagtagctaggctagtaaactttcctcatgaacaggtattttacatgatttataaaatcatacaatatttagtacaacatacgaatatcggaatacactatgatagagacctcaacaaagataagaaaatcactactataaccgatgcatcagttggaacagaatacgatgcacaatcaagaattggagttataatttggtatggaaagaatattttcaatgtatactcaaataaaagcaccaacaagtgcgtatcctcaaccgaagcggaacttcatgctatctatgaaggttatgcagactcagaaaccctgaaagcaaccttaacagaacttgagaaggtaaagataaagaaattacaatgattacggattctaaaccagctattgaaggcttaaaccggagctatctgcaacccaaacagaagttcacatggataaaaaccgaaataattaaagagaaactaaaagagaagactataaaactaataaaatcaatggtaaagacaatatagcagatttactcacaaaaccagtatcaatttctgattttgatagatttattaaagtattaaataaccagataacaccacaggatattttggcctcaacggactattgataattaaaatacttaattaagaaccgaacacacagcagatatctgttggagtacaataatatatctttaagggggcatgttggaatatgtgacttcggacattccttagcgtgagtcaaaagttaatcaagagggcaaattctaattatagaattttccgaacaataaagatctattaattgatcataactcagtatataagagaatgtgttacacctgttaacttattatcgatgttccgaattatgtctgaaccattgggtttcatataaccaatcagcgtgtgttttatatacctctcttatataatttaagaaagaactgcttattcttaattattacaacttactaaactaactaattatcaaca
>bro_CDFM21L.1_f45+_TSU4|AS2_4948_chr_02_polished|1075042-1080977
tgttggaatatgtgacttcggacattccttagcgtgagtcaaaagttaatcaagagggcaaattctaattatagaattttccgaacaataaagatctattaattgatcataactcagtatataagagaatgtgttacacctgttaacttattatcgatgttccgaattatgtctgaaccattgtttcatataaccaatcagcgtgttttatatacctcttatataatttaagaaagaactgcttattctaattattacaacttactaaactaactaattatcaacatggcgaccagtgaggatgagacaagatatgttactgacgacaacatttctaacctggttcaatcaaagtcaaacttcaaaatcaagtattgatacttccgttaaaaacaaactaaggaatcaaactcaaatcgatttgaaaacgtatgaaagattcttacacagattaaccactaaaaagaataaaattacaaatgaggctgaagaggatgatgatatttcaaatctcgaccttttaattgaagtagatgaaaaaatcgaaaaaaccaataatataattcttaggttacaagaaaagttagaatcgattgaattagataaagatgttcagaagttacacgaaagaaatgattccactggaacatattacttattcgatactcttacctcaaaaaacaggaaatattaccctaaggattggatttttaagcacaaggtgaataaaattggagatattcctgtttttttgaacagctttcaacagttcattgaaaagtatgaattcgataatatttttgatcaacaaatacaaaacatcgatcctcgtgaaaacgaaatcttatgtaagattatcagagacggtttcgatgaaagtcctgatataatgaacattaacacagttgacatctttagaatcattcgtgatttaaagaaaaaatacacaagcttttttggcagagatgtgagattaaaggcatgggaaaaggtgttggtggacacaacttgtaagaatactgatctattaatgaaggaacttcaaaagttagtattaatggaaaaatggatcctttcaaaatgttgccaagattgtccaaatcttacacatcttagaagaagcaattcttgggaccttacatgaatctttgagaaatccggttaaacaacgtttacatctactctgttgatgaaaatgagagaattgaagaagttttaatcaatatcataattgaaacagtaatggacttgagttcgacagactcgcattattcagaaagaaattgcaagtactgtaaatcggaattacacagctcagtaaactgtagaaagaaattaaacagagaacttaggcctaccgcctaactactcaaaaggtaattattcgcaaggttcaacccaaaagaatacacaaaactggcacaacaagtcagagcttttgacaaagcgaaagaaggcttcaaacaaaacctggtcataattgatacaggttcaggcgtcaatattacaaacaataggagattattacacgattatgaagacaacaaagaaaggtaaaattctttggtattggaaaaacaactcggttcccgttaaaggatcaggatacataaaataaaagtaacacaaatgatgattacttattagctcattatgttcctgaggaagaaactaccattatcagtggctacgagctagctaaagaaaccgacctggtactaagcaaaatattccaccttggaaaacaaggacatgaacattaaaactcatgtaaagatggaatcattcacgtaaaaggatgacttaattgatcatcctacatatgatttcaaagtcaatgcaatacaaccaacttcttctaaaaaggttagattgaagaccaaagttgtaagtttgaaagatgctcataaacgaatgggacatacaggagttcaacaaattgaaaactccatcaaacataatcactacgaagaaagtattgatttaattaaagaaccaaatgaattttggtgtgaaacttgtaaagtttcaaaagccacgagaaggaaccattatacgggatccatgaacgaatacagtatcgataatgaacctggttcatcgtggtgcatggatatctttggtccagtatcaaactcgaactcggatacgaaaagatacatgtttattatggttgataacaatacaagatattgtatgacctccacacatcttaataaaatgctgaaactatcttggcacagatcaagaagaacattcaatatgtggaaactcaatttgacagaaaagtcagaaaaatcaattcagatcaaggaactgaattcacaaatgatcagatagcaaaatattttgtttcaaaaggaatccatcatattttttccactacacaagatcatgctgccaacggaagagcagaaagatacatcagaaccatcgttactgatgcaacaaccttgttaaaacatagtaacttgcgtatcaaattttgggaatatgcagtaacatctgccaccaatgtacgcaattgtttagaaaacaagaccacaggtcaactaccgctaaaggcgatatctagtcaacctgttaaagtgagattcatgtccttcttaccattcggagaacaaggaataatttggaatcataatcacaacaaactaaaaccatcagggtttaatgctatagtattatgcaaagatgctaatagttacggatacaaattttttgtaccatccatcaaaaaaattgtcacttccgataattacacaattccagactacgcagtggatccaatattaaggaacacagaacatatacctagatgatccaagtagatcagatacgctcaatgaagcagaaaactcagaagcagtttcaaggttacatgatgcattggaaaattacgaagatgatcataaacaagttacactacttacagacttgttcaccacagaagaactagctcaaatcgaagctaatgctaaatatccatcacccagtgataatctagaaggtaatttagactacgtcttcgctaacacagaagaatctgaagaagaatctgaagaagatgaatctgatcatgtcacaaacattgatatatattcagatcgtcaatcaacagaaaagatcactaatgaaagagatcaaaatgaaatgcgtaaatcaagtaatactgatgaggattttttcgatgaaaatgtttatagaattccaacggcaatacaagaaaatcttgttgaagccagaagactataaatatcaataatgaggataatattgctagcagaatgcaaaggaagactagtggaaatgaaataaactacaatgagttgtcggatgacgaggcgattacagctctcatgacccacaaatgacttacttacagttgtaagcaaaagataattccacagatgataacatctcgaaatcagcaagaaatattcaagaaaactatcgattcagaagtactacctgaacagataaacatcgaaaacatgttgcattacaagattcggataattgtacccacaaagcgtagaggttcaatctgaatcaattgtcacatcatcagtgaagatgatgttcaaaatgatgactattcttctgacaaagaaagtcatcacctgccctggttgtaaacgttatggacaatactgaccaaacatatgataaaccgagcaaggcagaaagcaaaacaactctgatacaagtatctcaccgaaggtaataatgaagagttagtacaattggtgggaagtagcgaagcggaaaaccgaatgctacaccagaatcatcaattataacagatgaaccaattgagccaggaaactcagcagtaaacaaagctggattcctaaacaaaacgtgttgaaatcaagactcctttaatgacacagttgaaagagattataaacgtcaaagaaaaataatcaaactacttcggataacacagaaacaagttctgcaccgagaattaaaaccatctactacaatgaagctatttcaagaaatgttgattacaaagaaaaacatgcttataaagaagcatacaggaaggaattacaaaatctcaaggatatgaaggtattcgacgttgatgtcaaatacaacagatctgatgttcagtaatctaataatcccgacgaatacaatattctcaaagaagagaaatggtatttataaagcaagaattgtttgtagaggtgatatccagacaccagacacatataatgttattggaacagagtcctgaaccataaccacattaaaatatttctgatgattgcaaacaataggaatatgtttatgaaaacattagacattaaccatgcattcctatatgctaaattagaagacatatacattccacatccacatgacaggagatgcgttgttaaactagataaagcgttatatggtctcaagcagagtcctaaggaatggaacgaccatcttagacgatatttaaacagtattggactaaaagataacacttatactcaggactataccaatccaaggataaaactcatgatcgcagtttatgttgatgactgtgtgattgcagcaagtgatgaacaaagattagatgattttataagcaatttagaaaacacctttgagctaaaaattactggtactctaatagatgatatattggatacagacatcttagggatggatttgatctataacaaaaaacttggtacggttgatttaacattaaaatcattcatagaaaaaatgggtgagaagtataaaaaggaattggataaggttagaaaagttcaattcacatacatcaatatacagggttgatcccaaaaagggagaactaaaaatgaccgaaaaagaatataaagacggtgtgttgaaattacaacaactactaggagaacttaactatgttaggtacaagtgtagatacgatgttgaatttgcggttaagaaagtagctaggctagtaaactttcctcatgaacaggtattttacatgatttataaaatcatacaatatttagtacaacatacgaatatcggaatacactatgatagagacctcaacaaagataagaaaatcactactataaccgatgcatcagttggaacagaatacgatgcacaatcaagaattggagttataatttggtatggaaagaatattttcaatgtatactcaaataaaagcaccaacaagtgcgtatcctcaaccgaagcggaacttcatgctatctatgaaggttatgcagactcagaaaccctgaaagcaaccttaacagaacttgagaaggtaaagataaagaaattacaatgattacggattctaaaccagctattgaaggcttaaaccggagctatctgcaacccaaacagaagttcacatggataaaaaccgaaataattaaagagaaactaaagagactataaaactaataaaatcaatggtaaagacaatatagcagatttactcacaaaaccagtatcaatttctgattttgatagatttattaaagtattaaataaccagataacaccacaggatattttggcctcaacggactattgataattaaaatacttaattaagaaccgaacacacagcagatatctgttgagtacaataatatatctttaagggggcatgttggaatatgtgacttcggacattccttagcgtgagtcaaaagttaatcaagagggcaaattctaattatagaattttccgaacaataaagatctattaattgatcataactcagtatataagagaatgtgttacacctgttaacttattatcgatgttccgaattatgtctgaaccattgggtttcatataaccaatcagcgtgtgttttatatacctctcttatataatttaagaaagaactgcttattcttaattattacaacttactaaactaactaattatcaaca
>bro_CDFM21L.1_f61+_TSU4|AS2_4948_chr_03_polished|116120-122115
tgttggaatatgtgacttcggacattccttagcgtgagtcaaaagttaatcaagagggcaaattctaattatagaattttccgaacaataaagatctattaattgatcataactcagtatataagagaatgtgttacacctgttaacttattatcgatgttccgaattatgtctgaaccattgggtttcatataaccaaatcagcgtgtgttttatatacctctcttatataatttaagaaagaactgcttattcttaattattacaacttactaaactaactaattatcaacatggcgaccccagtgagggatgagacaagatatgttactgacgacaacatttctaacctggttcaatcaaagtcaaacttcaaaatcaagtattgatacttccgttaaaaacaaactaaggaatcaaactcaaatcgatttgaaaacgtatgaaagattcttacacagattaaccactaaaaagaataaaattacaaatgaggctgaagaggatgatgatatttcaaatctcgaccttttaattgaagtagatgaaaaaatcgaaaaaaccaataatataattcttaggttacaagaaaagttagaatcgattgaattagataaagatgttcagaagttacacgaaagaaatgattccactggaacatattacttattcgatactcttacctcaaaaacaggaaatattacctaagttggattttaagcacaaggtgaataaaattggagatattcctgtttttgaacagctttcaacagttcattgaaagtatgaattcgataatattttgatcaacaaatacaaaacatcgatcctcgtgaaaacgaaatcttatgtaagattatcagagacggtttcgatgaaagtcctgatataatgaacattaacacagttgacatctttagaatcattcgtgatttaaagaaaaaatacacaagcttttggcagagatgtgagattaaaggcatgggaaaaggtgttggtggacacaacttgtaagaatactgatctattaatgaaggaacttcaaaagttagtattaatggaaaaatggatcctttcaaaatgttgccaagattgtccaaatcttacacatcttagaagaagcaattcttgggaccttacatgaatctttgaaatccggttaaacaacgtttacatctactctgttgatgaaaatgagagaattgaagaagttttaatcaatatcataattgaaacagtaatggacttgagttcgacagactcgcattattcagaaagaaattgcaagtactgtaaatcggaattacacagctcagtaaactgtagaaagaaattaaacagagaacttaggcctaccacgcctaactactcaaaaggtaattattcgcaaggttcaacccaaaaagaatacacaaaaactggcacacaacaagtcagagcttttgacaaagcgaaagaaggcttcaaacaaaaacctggtcataattgatacaggttcaggcgtcaatattacaaacaataggagattattacacgattatgaagacaacaaagaaaggtaaaattctttggtattggaaaaaacaactcggttcccgttaaaggatcaggatacataaaaataaaaagtaacacaaatgatgattacttattagctcattatgttcctgaggaagaaactaccattatcagtggctacgagctagctaaagaaaccgacctggtactaagcaaaaaatattccaccttggaaaacaaggacatgaacattaaaactcatgtaaagatggaatcattcacgtaaaaggatgacttaattgatcatcctacatatgatttcaaagtcaatgcaatacaaccaacttcttctaaaaaggttagattgaagaccaaagttgtaagtttgaaagatgctcataaacgaatgggacatacaggagttcaacaaattgaaaactccatcaaacataatcactacgaagaaagtattgatttaattaaagaaccaaatgaattttggtgtgaaacttgtaaagtttcaaaagccacgaaggaaccattatacgggatccatgaacgaatacagtatcgataatgaacctggttcatcgtggtgcatggatatctttggtcagtatcaaactcgaactcggatacgaaagatacatgtttattatggttgataacaatacaagatattgtatgacctccacatcttaataaatatgctgaaactatcttggcacagatcaagaagaacattcaatatgtggaaactcaatttgacagaaaagtcagaaaaatcaattcagatcaaggaactgaattcacaaatgatcagatagcaaaatattttgtttcaaaaggaatccatcatattttttccactacacaagatcatgctgccaacggaagagcagaaagatacatcagaaccatcgttactgatgcaacaaccttgttaaaacatagtaacttgcgtatcaaattttgggaatatgcagtaacatctgccaccaatgtacgcaattgtttagaaaacaagaccacaggtcaactaccgctaaaggcgatatctagtcaacctgttaaagtgagattcatgtccttcttaccattcggagaacaaggaataatttggaatcataatcacaacaaactaaaaccatcagggtttaatgctatagtattatgcaaagatgctaatagttacggatacaaattttttgtaccatccatcaaaaaaattgtcacttccgataattacacaattccagactacgcagtggatcaatattaaggaacacacagaacatatacctagatgatccaagtagatcagatacgctcaatgaagcagaaaactcagaagcagtttcaaggttacatgatgcattggaaaattacgaagatgatcataaacaagttacactacttacagacttgttcaccacagaagaactagctcaaatcgaagctaatgctaaatatccatcacccagtgataatctagaaggtaatttagactacgtcttcgctaacacagaagaatctgaagaagaagaatctgaagaagatgaatctgatcatgtcacaaacattgatatatattcagatcgtcaatcaacagaaagatcactaatgaaagagatcaaaatgaaatgcgtaaatcaagtaatactgatgaggattttttcgatgaaaatgtttatagaattccaacggcaatacaagaaaatcttgttggaagccagaagactataaatatcaataatgaggataatattgctagcagaatgcaaaggaagactagtggaaatgaaataaactacaatgagttgtcggatgacgaggcgattacagctctcatgaccccacaaatgacttacttacagttgtaagcaaaaaagataattccacagatgataacatctcgaaatcccagcaagaaatattcaagaaaactatcgattcagaagtactacctgaacagataaacatcgaaaaacatgttgcattacaagattcggataattgtaccccacaaagcgtagaggttcaatctgaatcaattgtcacatcatcagtgaagatgatgttcaaaatgatgactattcttctgacaaagaaagtcatcacctgccctggttgtaaacgttatggacaatactgaccaaacatatgataaaccgagcaaggcagaaagcaaaacaactctgatacaagtatctcaccgaaggtaataatgaagagttagtacaattggtgggaagtagcgaagcggaaaaaccgaatgctacaccagaatcatcaattataacagatgaaccaattgagccaggaaactcagcagtaaacaaagctggattctaaacaaaacgtttaattctctcaataagaaaaggaagagacctgttgaaatcaagactcctttaatgacacagttgaaagagattataaacgtcaaagaaaaaaaataatcaaactacttccggataacacagaaacaagttctgcaccgagaattaaaaccatctactacaatgaagctatttcaagaaatgttgattacaaagaaaaacatgcttataaagaagcatacaggaaggaattacaaaatctcaaggatatgaaggtattcgacgttgatgtcaaatacaacagatctgatgttccgagtaatctaataatcccgacgaatacaatattctcaaagaagagaaatggtatttataaagcaagaattgtttgtagaggtgatatccagacaccagacacatataatgttattggaacagagtcctgaaccataaccacattaaaatatttctgatgattgcaaacaataggaatatgtttatgaaaacattagacattaaccatgcattcctatatgctaaattagaagacatatacattccacatccacatgacaggagatgcgttgttaaactagataaagcgttatatggtctcaagcagagtcctaaggaatggaacgaccatcttagacgatatttaaacagtattggactaaaagataacacttatactccaggactataccaatcaaggataaaaactcatgatcgcagtttatgttgatgactgtgtgattgcagcaagtgatgaacaaagattagatgattttataagcaatttagaaaacacctttgagctaaaaattactggtactctaatagatgatatattggatacagacatcttagggatggatttgatctataacaaaaaacttggtacggttgatttaacattaaaatcattcatagaaaaaatgggtgagaagtataaaaaggaattggataaggttagaaaaagttcaattccacatacatcaatatacagggttgatcccaaaaagggagaactaaaaatgaccgaaaaagaatataaagacggtgtgttgaaattacaacaactactaggagaacttaactatgttaggtacaagtgtagatacgatgttgaatttgcggttaagaaagtagctaggctagtaaactttcctcatgaacaggtattttacatgatttataaaatcatacaatatttagtacaacatacgaatatcggaatacactatgatagagacctcaacaaagataagaaaatcactactataaccgatgcatcagttggaacagaatacgatgcacaatcaagaattggagttataatttggtatggaaagaatattttcaatgtatactcaaataaaagcaccaacaagtgcgtatcctcaaccgaagcggaacttcatgctatctatgaaggttatgcagactcagaaaccctgaaagcaaccttaacagaacttggaaggtaaagataaagaaattacaatgattacggattctaaaccagctattgaaggcttaaaccggagctatctgcaacccaaacagaagttcacatggataaaaccgaaataattaaagagaaactaaagagaagactataaaactaataaaatcaatggtaaagacaatatagcagatttactcacaaaaccagtatcaatttctgattttgatagatttattaaagtattaaataaccagataacaccacaggatattttggcctcaacggactattgataattaaaaatacttaattaagaaccgaacacacagcagatatctgttggagtacaataatatatctttaagggggcatgttggaatatgtgacttcggacattccttagcgtgagtcaaaagttaatcaagagggcaaattctaattatagaattttccgaacaataaagatctattaattgatcataactcagtatataagagaatgtgttacacctgttaacttattatcgatgttccgaattatgtctgaaccattgggtttcatataaccaatcagcgtgtgttttatatacctctcttatataatttaagaaagaactgcttattcttaattattacaacttactaaactaactaattatcaaca
>bro_CDFM21L.1_f123-_TSU4|AS2_4948_chr_06_polished|80015-86032
tgttggaatatgtgacttcggacattccttagcgtgagtcaaaagttaatgaagagggcaaattctaattatagaattttccgaacaataaagatctattaattgatcataactcagtatataagagaatgtgttacacctgttaacttattatcgatgttccgaattatgtctgaaccattgggtttcatataaccaatcagcgtgtgttttatatacctctcttatataatttaagaaagaactgcttattcttaattattacaacttactaaactaactaattatcaacatggcgaccccagtgagggatgagacaagatatgttactgacgacaacatttctaacctggttcaatcaaaagtcaaacttcaaaaatcaagtattgatacttccgttaaaaacaaactaaggaatcaaactcaaatcgatttgaaaacgtatgaaagattcttacacagattaaccactaaaaagaataaaattacaaatgaggctgaagaggatgatgatatttcaaatctcgaccttttaattgaagtagatgaaaaaatcgaaaaaaccaataatataattcttaggttacaagaaaagttagaatcgattgaattagataaagatgttcagaagttacacgaaagaaatgattccactggaacatattacttattcgatactcttacctcaaaaaacaggaaatattacctaaggattggattttaagcacaaggtgaataaaattggagatattcctgtttttttgaacagctttcaacagttcattgaaaagtatgaattcgataatatttttgatcaacaaatacaaaacatcgatcctcgtgaaaacgaaatcttatgtaagattatcagagacggtttcgatgaaagtcctgatataatgaacattaacacagttgacatctttagaatcattcgtgatttaaagaaaaaatacacaagcttttttggcagagatgtgagattaaaggcatgggaaaaggtgttggtggacacaacttgtaagaatactgatctattaatgaaggaacttcaaaagttagtattaatggaaaaatggatcctttcaaaatgttgccaagattgtccaaatcttacacatcttagaagaagcaattcttgggaccttacatgaatctttgagaaatccggttaaacaacgtttacatctactctgttgatgaaaatgagagaattgaagaagttttaatcaatatcataattgaaacagtaatggacttgagttcgacagactcgcattattcagaaagaaattgcaagtactgtaaatcggaattacacagctcagtaaactgtagaaagaaattaaacagagaacttaggcctaccacgcctaactactcaaaaggtaattattcgcaaggttcaacccaaaaagaatacacaaaaactggcacacaacaagtcagagcttttgacaaagcgaaagaaggcttcaaacaaaaacctggtcataattgatacaggttcaggcgtcaatattacaaacaataggagattattacacgattatgaagacaacaaagaaaaggtaaaattctttggtattggaaaaaacaactcggttcccgttaaaggatcaggatacataaaaataaaaagtaacacaaatgatgattacttattagctcattatgttcctgaggaagaaactaccattatcagtggctacgagctagctaaagaaaccgacctggtactaagcaaaatattccaccttggaaaacaaggacatgaacattaaaactcatgtaaaagatggaatcattcacgtaaaaaaggatgacttaattgatcatcctacatatgatttcaaagtcaatgcaatacaaccaacttcttctaaaaaggttagattgaagaccaaagttgtaagtttgaaagatgctcataaacgaatgggacatacaggagttcaacaaattgaaaactccatcaaacataatcactacgaagaaagtattgatttaattaaagaaccaaatgaattttggtgtgaaacttgtaaagtttcaaaagccacgaaggaaccattatacgggatccatgaacgaatacagtatcgataatgaacctggttcatcgtggtgcatggatatctttggtccagtatcaaactcgaactcggatacgaaaagatacatgtttattatggttgataacaatacaagatattgtatgacctccacatcttaataaaatgctgaaactatcttggcacagatcaagaagaacattcaatatgtggaaactcaatttgacagaaaagtcagaaaaatcaattcagatcaaggaactgaattcacaaatgatcagatagcaaaatattttgtttcaaaaggaatccatcatattttttccactacacaagatcatgctgccaacggaagagcagaaagatacatcagaaccatcgttactgatgcaacaaccttgttaaaacatagtaacttgcgtatcaaattttgggaatatgcagtaacatctgccaccaatgtacgcaattgtttagaaaacaagaccacaggtcaactaccgctaaaggcgatatctagtcaacctgttaaagtgagattcatgtccttcttaccattcggagaacaaggaataatttggaatcataatcacaacaaactaaaaccatcagggtttaatgctatagtattatgcaaagatgctaatagttacggatacaaattttttgtaccatccatcaaaaaaattgtcacttccgataattacacaattccagactacgcagtggatccaatattaaggacacacagaacatatacctagatgatccaagtagatcagatacgctcaatgaagcagaaaactcagaagcagtttcaaggttacatgatgcattggaaaattacgaagatgatcataaacaagttacactacttacagacttgttcaccacagaagaactagctcaaatcgaagctaatgctaaatatccatcacccagtgataatctagaaggtaatttagactacgtcttcgctaacacagaagaatctgaagaagaagaatctgaagaagatgaatctgatcatgtcacaaacattgatatatattcagatcgtcaatcaacagaaaagatcactaatgaaagagatcaaaatgaaatgcgtaaatcaagtaatactgatgaggattttttcgatgaaaatgtttatagaattccaacggcaatacaagaaaatcttgttggaagccagaagactataaatatcaataatgaggataatattgctagcagaatgcaaaggaagactagtggaaatgaaataaactacaatgagttgtcggatgacgagagcgattacagctcatgaccccacaaatgacttacttacagttgtaagcaaaagataattccacagatgataacatctcgaaatcccagcaaaaatattcaagaaaactatcgattcagaagtactacctgaacagataaacatcgaaaacatgttgcattacaagattcggataattgtacccacaaagcgtagaggttcaatctgaatcaattgtcacatcatcgagtgaagatgatgttcaaaatgatgactattcttctgacaaagaaagtcatcacctgccctggttgtaaacgttatggacaatactgaccaaacatatgataaaccgagcaaggcagaaagcaaaaacaactctgatacaagtatctcaccgaaaggtaataatgaagagttagtacaattggtgggaagtagcgaagcggaaaaaccgaatgctacaccagaatcatcaattataacagatgaaccaattgagccaggaaactcagcagtaaacaaagctggattcctaaacaaaacgtttaattctctcaataagaaaaggaagagacctgttgaaatcaagactccctttaatgacacagttgaaagagattataaacgtcaaagaaaaaaaataatcaaactacttccggataacacagaaacaagttctgcaccgagaattaaaaccatctactacaatgaagctatttcaagaaatgttgattacaaagaaaaacatgcttataaagaagcatacaggaaggaattacaaaatctcaaggatatgaaggtattcgacgttgatgtcaaatacaacagatctgatgttccgagtaatctaataatcccgacgaatacaatattctcaaagaagagaaatggtatttataaagcaagaattgtttgtagaggtgatatccagacaccagacacatataatgttattggaacagagtcctgaaccataaccacattaaaatatttctgatgattgcaaacaataggaatatgtttatgaaaacattagacattaaccatgcattcctatatgctaaattagaagaagacatatacattccacatccacatgacaggagatgcgttgttaaactagataaagcgttatatggtctcaagcagagtcctaaggaatggaacgaccatcttagacgatatttaaacagtattggactaaaagataacacttatactcaggactataccaatccaaggataaaactcatgatcgcagtttatgttgatgactgtgtgattgcagcaagtgatgaacaaagattagatgattttataagcaatttagaaaacacctttgagctaaaaattactggtactctaatagatgatatattggatacagacatcttagggatggatttgatctataacaaaaaacttggtacggttgatttaacattaaaatcattcatagaaaaaatgggtgagaagtataaaaaggaattggataaggttagaaaaagttcaattccacatacatcaatatacagggttgatcccaaaaagggagaactaaaaatgaccgaaaaagaatataaagacggtgtgttgaaattacaacaactactaggagaacttaactatgttaggtacaagtgtagatacgatgttgaatttgcggttaagaaagtagctaggctagtaaactttcctcatgaacaggtattttacatgatttataaaatcatacaatatttagtacaacatacgaatatcggaatacactatgatagagacctcaacaaagataagaaaatcactactataaccgatgcatcagttggaacagaatacgatgcacaatcaagaattggagttataatttggtatggaaagaatattttcaatgtatactcaaataaaagcaccaacaagtgcgtatcctcaaccgaagcggaacttcatgctatctatgaaggttatgcagactcagaaaccctgaaagcaaccttaacagaacttggagaaggtaaagataaagaaattacaatgattacggattctaaaccagctattgaaggcttaaaccggagctatctgcaacccaaacagaagttcacatggataaaaaccgaaataattaaagagaaactaaaagagaagactataaaactaataaaaatcaatggtaaagacaatatagcagatttactcacaaaaccagtatcaatttctgattttgatagatttattaaagtattaaataaccagataacaccacaggatattttggcctcaacggactattgataattaaaaatacttaattaagaaccgaacacacagcagatatctgttggagtacaataatatatctttaagggggcatgttggaatatgtgacttcggacattccttagcgtgagtcaaaagttaatcaagagggcaaattctaattatagaattttccgaacaataaagatctattaattgatcataactcagtatataagagaatgtgttacacctgttaacttattatcgatgttccgaattatgtctgaaccattgggtttcatataaccaatcagcgtgtgttttatatacctctcttatataatttaagaaagaactgcttattcttaattattacaacttactaaactaactaattatcaaca
>bro_CDFM21L.1_f156+_TSU4|AS2_4948_chr_07_polished|341457-347446
tgttggaatatgtgacttcggacattccttagcgtgagtcaaaagttaatcaagagggcaaattctaattatagaattttccgaacaataaagatctattaattgatcataactcagtatataagagaatgtgttacacctgttaacttattatcgatgttccgaattatgtctgaaccattgggtttcatataaccaatcagcgtgtgttttatatacctctcttatataatttaagaaagaactgcttattcttaattattacaacttactaaactaactaattatcaacatggcgaccccagtgagggatgagacaagatatgttactgacgacaacatttctaacctggttcaatcaaaagtcaaacttcaaaatcaagtattgatacttccgttaaaacaaactaaggaatcaaactcaaatcgatttgaaaacgtatgaagattcttacacagattaaccactaaaaagaataaaattacaaatgaggctgaagaggatgatgatatttcaaatctcgaccttttaattgaagtagatgaaaaaatcgaaaaaaccaataatataattcttaggttacaagaaagttagaatcgattgaattagataaagatgttcagaagttacacgaaagaaatgattccactggaacatattacttattcgatactcttacctcaaaaaggaaatattacctaagttggattttaagcacaaggtgaataaaattggagatattcctgtttttgaacagctttcaacagttcattgaaagtatgaattcgataatattttgatcaacaaatacaaaacatcgatcctcgtgaaaacgaaatcttatgtaagattatcagagacggtttcgatgaaagtcctgatataatgaacattaacacagttgacatctttagaatcattcgtgatttaaagaaaaatacacaagcttttggcagagatgtgagattaaaggcatgggaaaaggtgttggtggacacaacttgtaagaatactgatctattaatgaaggaacttcaaagttagtattaatggaaaatggatcctttcaaaatgttgccaagattgtccaaatcttacacatcttagaagaagcaattcttgggaccttacatgaatctttgagaaatccggttaaacaacgtttacatctactctgttgatgaaaatgagagaattgaagaagttttaatcaatatcataattgaaacagtaatggacttgagttcgacagactcgcattattcagaaagaaattgcaagtactgtaaatcggaattacacagctcagtaaactgtagaaagaaattaaacagagaacttaggcctaccacgcctaactactcaaaaggtaattattcgcaaggttcaacccaaaaagaatacacaaaaactggcacacaacaagtcagagcttttgacaaagcgaaagaaggcttcaaacaaaaacctggtcataattgatacaggttcaggcgtcaatattacaaacaataggagattattacacgattatgaagacaacaaagaaaaggtaaaattctttggtattggaaaaaacaactcggttcccgttaaaggatcaggatacataaaataaaagtaacacaaatgatgattacttattagctcattatgttcctgaggaagaaactaccattatcagtggctacgagctagctaaagaaaccgacctggtactaagcaaaatattccaccttggaaaacaaggacatgaacattaaaactcatgtaaaagatggaatcattcacgtaaaaaaggatgacttaattgatcatcctacatatgatttcaaagtcaatgcaatacaaccaacttcttctaaaaaggttagattgaagaccaaagttgtaagtttgaaagatgctcataaacgaatgggacatacaggagttcaacaaattgaaaactccatcaaacataatcactacgaagaaagtattgatttaattaaagaaccaaatgaattttggtgtgaaacttgtaaagtttcaaaagccacgaaggaaccattatacgggatccatgaacgaatacagtatcgataatgaacctggttcatcgtggtgcatggatatctttggtcagtatcaaactcgaactcggatacgaaagatacatgtttattatggttgataacaatacaagatattgtatgacctccacacatcttaataaatatgctgaaactatcttggcacagatcaagaagaacattcaatatgtggaaactcaatttgacagaaaagtcagaaaaatcaattcagatcaaggaactgaattcacaaatgatcagatagcaaaatattttgtttcaaaaggaatccatcatattttttccactacacaagatcatgctgccaacggaagagcagaaagatacatcagaaccatcgttactgatgcaacaaccttgttaaaacatagtaacttgcgtatcaaattttgggaatatgcagtaacatctgccaccaatgtacgcaattgtttagaaaacaagaccacaggtcaactaccgctaaaggcgatatctagtcaacctgttaaagtgagattcatgtccttcttaccattcggagaacaaggaataatttggaatcataatcacaacaaactaaaaccatcagggtttaatgctatagtattatgcaaagatgctaatagttacggatacaaattttttgtaccatccatcaaaaaaattgtcacttccgataattacacaattcagactacgcagtggatcaatattaaggaacacagaacatatacctagatgatccaagtagatcagatacgctcaatgaagcagaaaactcagaagcagtttcaaggttacatgatgcattggaaaattacgaagatgatcataaacaagttacactacttacagacttgttcaccacagaagaactagctcaaatcgaagctaatgctaaatatccatcacccagtgataatctagaaggtaatttagactacgtcttcgctaacacagaagaatctgaagaagaagaatctgaagaagatgaatctgatcatgtcacaaacattgatatatattcagatcgtcaatcaacagaaagatcactaatgaaagagatcaaaatgaaatgcgtaaatcaagtaatactgatgaggattttttcgatgaaaatgtttatagaattccaacggcaatacaagaaaatcttgttggaagccagaagactataaatatcaataatgaggataatattgctagcagaatgcaaaggaagactagtggaaatgaaataaactacaatgagttgtcggatgacgagagcgattacagctctcatgaccccacaaatgacttacttacagttgtaagcaaaaaagataattccacagatgataacatctcgaaatcccagcaagaaatattcaagaaaactatcgattcagaagtactacctgaacagataaacatcgaaaaacatgttgcattacaagattcggataattgtacccacaaagcgtagaggttcaatctgaatcaattgtcacatcatcgagtgaagatgatgttcaaaatgatgactattcttctgacaaagaaagtcatcacctgccctggttgtaaacgttatggacaatactgaccaaacatatgataaaccgagcaaggcagaaagcaaaaacaactctgatacaagtatctcaccgaaaggtaataatgaagagttagtacaattggtgggaagtagcgaagcggaaaaaccgaatgctacaccagaatcatcaattataacagatgaaccaattgagccaggaaactcagcagtaaacaaagctggattctaaacaaaacgtttaattctctcaataagaaaaggaagagacctgttgaaatcaagactcctttaatgacacagttgaaagagattataaacgtcaaagaaaaataatcaaactacttcggataacacagaaacaagttctgcaccgagaattaaaaccatctactacaatgaagctatttcaagaaatgttgattacaaagaaaaacatgcttataaagaagcatacaggaaggaattacaaaatctcaaggatatgaaggtattcgacgttgatgtcaaatacaacagatctgatgttccgagtaatctaataatcccgacgaatacaatattctcaaagaagagaaatggtatttataaagcaagaattgtttgtagaggtgatatccagacaccagacacatataatgttattggaacagagtcctgaaccataaccacattaaaatatttctgatgattgcaaacaataggaatatgtttatgaaaacattagacattaaccatgcattcctatatgctaaattagaagaagacatatacattccacatccacatgacaggagatgcgttgttaaactagataaagcgttatatggtctcaagcagagtcctaaggaatggaacgaccatcttagacgatatttaaacagtattggactaaaagataacacttatactccaggactataccaatcaaggataaaactcatgatcgcagtttatgttgatgactgtgtgattgcagcaagtgatgaacaaagattagatgattttataagcaatttagaaaacacctttgagctaaaaattactggtactctaatagatgatatattggatacagacatcttagggatggatttgatctataacaaaaaacttggtacggttgatttaacattaaaatcattcatagaaaaaatgggtgagaagtataaaaaggaattggataaggttagaaaaagttcaattccacatacatcaatatacagggttgatcccaaaaagggagaactaaaaatgaccgaaaaagaatataaagacggtgtgttgaaattacaacaactactaggagaacttaactatgttaggtacaagtgtagatacgatgttgaatttgcggttaagaaagtagctaggctagtaaactttcctcatgaacaggtattttacatgatttataaaatcatacaatatttagtacaacatacgaatatcggaatacactatgatagagacctcaacaaagataagaaaatcactactataaccgatgcatcagttggaacagaatacgatgcacaatcaagaattggagttataatttggtatggaaagaatattttcaatgtatactcaaataaaagcaccaacaagtgcgtatcctcaaccgaagcggaacttcatgctatctatgaaggttatgcagactcagaaacctgaaagcaaccttaacagaacttgagaaggtaaagataaagaaattacaatgattacggattctaaaccagctattgaaggcttaaaccggagctatctgcaacccaaacagaagttcacatggataaaaccgaaataattaaagagaaactaaagagaagactataaaactaataaaaatcaatggtaaagacaatatagcagatttactcacaaaaccagtatcaatttctgattttgatagatttattaaagtattaaataaccagataacaccacaggatattttggcctcaacggactattgataattaaaatacttaattaagaaccgaacacacagcagatatctgttggagtacaataatatatctttaagggggcatgttggaatatgtgacttcggacattccttagcgtgagtcaaaagttaatcaagagggcaaattctaattatagaattttccgaacaataaagatctattaattgatcataactcagtatataagagaatgtgttacacctgttaacttattatcgatgttccgaattatgtctgaaccattgggtttcatataaccaatcagcgtgtgttttatatacctctcttatataatttaagaaagaactgcttattcttaattattacaacttactaaactaactaattatcaaca
>bro_CDFM21L.1_f247+_TSU4|AS2_4948_chr_11_polished|503888-509913
tgttggaatatgtgacttcggacattccttagcgtgagtcaaaagttaatcaagagggcaaattctaattatagaattttccgaacaataaagatctattaattgatcataactcagtatataagagaatgtgttacacctgttaacttattatcgatgttccgaattatgtctgaaccattgggtttcatataaccaatcagcgtgtgttttatatacctctcttatataatttaagaaagaactgcttattcttaattattacaacttactaaactaactaattatcaacatggcgaccccagtgagggatgagacaagatatgttactgacgacaacatttctaacctggttcaatcaaaagtcaaacttcaaaaatcaagtattgatacttccgttaaaacaaactaaggaatcaaactcaaatcgatttgaaaacgtatgaaagattcttacagattaaccactaaaagaataaaattacaaatgaggctgaagaggatgatgatatttcaaatctcgaccttttaattgaagtagatgaaaaaatcgaaaaaaccaataatataattcttaggttacaagaaaagttagaatcgattgaattagataaagatgttcagaagttacacgaaagaaatgattccactggaacatattacttattcgatactcttacctcaaaaaacaggaaatattacctaaggattggattttaagcacaaggtgaataaaattggagatattcctgtttttgaacagctttcaacagttcattgaaagtatgaattcgataatattttgatcaacaaatacaaaacatcgatcctcgtgaaaacgaaatcttatgtaagattatcagagacggtttcgatgaaagtcctgatataatgaacattaacacagttgacatctttagaatcattcgtgatttaaagaaaaaatacacaagcttttttggcagagatgtgagattaaaggcatgggaaaaggtgttggtggacacaacttgtaagaatactgatctattaatgaaggaacttcaaaagttagtattaatggaaaaatggatcctttcaaaatgttgccaagattgtccaaatcttacacatcttagaagaagcaattcttgggaccttacatgaatctttgagaaatccggttaaacaacgtttacacatctactctgttgatgaaaatgagagaattgaagaagttttaatcaatatcataattgaaacagtaatggacttgagttcgacagactcgcattattcagaaagaaattgcaagtactgtaaatcggaattacacagctcagtaaactgtagaaagaaattaaacagagaacttaggcctaccacgcctaactactcaaaaggtaattattcgcaaggttcaacccaaaaagaatacacaaaaactggcacacaacaagtcagagcttttgacaaagcgaaagaaggcttcaaacaaaaacctggtcataattgatacaggttcaggcgtcaatattacaaacaataggagattattacacgattatgaagacaacaaagaaaaggtaaaattctttggtattggaaaaaacaactcggttcccgttaaaggatcaggatacataaaaataaaaagtaacacaaatgatgattacttattagctcattatgttcctgaggaagaaactaccattatcagtggctacgagctagctaaagaaaccgacctggtactaagcaaaaaatattccaccttggaaaacaaggacatgaacattaaaactcatgtaaaagatggaatcattcacgtaaaaaaggatgacttaattgatcatcctacatatgatttcaaagtcaatgcaatacaaccaacttcttctaaaaaggttagattgaagaccaaagttgtaagtttgaaagatgctcataaacgaatgggacatacaggagttcaacaaattgaaaactccatcaaacataatcactacgaagaaagtattgatttaattaaagaaccaaatgaattttggtgtgaaacttgtaaagtttcaaaagccacgagaaggaaccattatacgggatccatgaacgaatacagtatcgataatgaacctggttcatcgtggtgcatggatatctttggtccagtatcaaactcgaactcggatacgaaaagatacatgtttattatggttgataacaatacaagatattgtatgacctccacacatcttaataaatatgctgaaactatcttggcacagatcaagaagaacattcaatatgtggaaactcaatttgacagaaaagtcagaaaaatcaattcagatcaaggaactgaattcacaaatgatcagatagcaaaatattttgtttcaaaaggaatccatcatattttttccactacacaagatcatgctgccaacggaagagcagaaagatacatcagaaccatcgttactgatgcaacaaccttgttaaaacatagtaacttgcgtatcaaattttgggaatatgcagtaacatctgccaccaatgtacgcaattgtttagaaaacaagaccacaggtcaactaccgctaaaggcgatatctagtcaacctgttaaagtgagattcatgtccttcttaccattcggagaacaaggaataatttggaatcataatcacaacaaactaaaaccatcagggtttaatgctatagtattatgcaaagatgctaatagttacggatacaaattttttgtaccatccatcaaaaaaattgtcacttccgataattacacaattccagactacgcagtggatccaatattaaggaacacacagaacatatacctagatgatccaagtagatcagatacgctcaatgaagcagaaaactcagaagcagtttcaaggttacatgatgcattggaaaattacgaagatgatcataaacaagttacactacttacagacttgttcaccacagaagaactagctcaaatcgaagctaatgctaaatatccatcacccagtgataatctagaaggtaatttagactacgtcttcgctaacacagaagaatctgaagaagaagaatctgaagaagatgaatctgatcatgtcacaaacattgatatatattcagatcgtcaatcaacagaaaagatcactaatgaaagagatcaaaatgaaatgcgtaaatcaagtaatactgatgaggattttttcgatgaaaatgtttatagaattccaacggcaatacaagaaaatcttgttggaagccagaagactataaatatcaataatgaggataatattgctagcagaatgcaaaggaagactagtggaaatgaaataaactacaatgagttgtcggatgacgagagcgattacagctctcatgaccccacaaatgacttacttacagttgtaagcaaaaaagataattccacagatgataacatctcgaaatcccagcaagaaatattcaagaaaactatcgattcagaagtactacctgaacagataaacatcgaaaaacatgttgcattacaagattcggataattgtacccacaaagcgtagaggttcaatctgaatcaattgtcacatcatcgagtgaagatgatgttcaaaatgatgactattcttctgacaaagaaagtcatcacctgcccctggttgtaaacgttatggacaatactgaccaaacatatgataaaccgagcaaggcagaaagcaaaaacaactctgatacaagtatctcaccgaaaggtaataatgaagagttagtacaattggtgggaagtagcgaagcggaaaaaccgaatgctacaccagaatcatcaattataacagatgaaccaattgagccaggaaactcagcagtaaacaaagctggattcctaaacaaaacgtttaattctctcaataagaaaaggaagagacctgttgaaatcaagactccctttaatgacacagttgaaagagattataaacgtcaaagaaaaaaaataatcaaactacttccggataacacagaaacaagttctgcaccgagaattaaaaccatctactacaatgaagctatttcaagaaatgttgattacaaagaaaaacatgcttataaagaagcatacaggaaggaattacaaaatctcaaggatatgaaggtattcgacgttgatgtcaaatacaacagatctgatgttccgagtaatctaataatcccgacgaatacaatattctcaaagaagagaaatggtatttataaagcaagaattgtttgtagaggtgatatccagacaccagacacatataatgttattggaacagagtcctgaaccataaccacattaaaatatttctgatgattgcaaacaataggaatatgtttatgaaaacattagacattaaccatgcattcctatatgctaaattagaagaagacatatacattccacatccacatgacaggagatgcgttgttaaactagataaagcgttatatggtctcaagcagagtcctaaggaatggaacgaccatcttagacgatatttaaacagtattggactaaaagataacacttatactcaggactataccaatcaaggataaaaactcatgatcgcagtttatgttgatgactgtgtgattgcagcaagtgatgaacaaagattagatgattttataagcaatttagaaaacacctttgagctaaaaattactggtactctaatagatgatatattggatacagacatcttagggatggatttgatctataacaaaaaacttggtacggttgatttaacattaaaatcattcatagaaaaaatgggtgagaagtataaaaaggaattggataaggttagaaaaagttcaattccacatacatcaatatacagggttgatcccaaaaagggagaactaaaaatgaccgaaaaagaatataaagacggtgtgttgaaattacaacaactactaggagaacttaactatgttaggtacaagtgtagatacgatgttgaatttgcggttaagaaagtagctaggctagtaaactttcctcatgaacaggtattttacatgatttataaaatcatacaatatttagtacaacatacgaatatcggaatacactatgatagagacctcaacaaagataagaaaatcactactataaccgatgcatcagttggaacagaatacgatgcacaatcaagaattggagttataatttggtatggaaagaatattttcaatgtatactcaaataaaagcaccaacaagtgcgtatcctcaaccgaagcggaacttcatgctatctatgaaggttatgcagactcagaaaccctgaaagcaaccttaacagaacttggagaaggtaaagataaagaaattacaatgattacggattctaaaccagctattgaaggcttaaaccggagctatctgcaacccaaacagaagttcacatggataaaaaccgaaataattaaagagaaactaaaagagaagactataaaactaataaaatcaatggtaaagacaatatagcagatttactcacaaaaccagtatcaatttctgattttgatagatttattaaagtattaaataaccagataacaccacaggatattttggcctcaacggactattgataattaaaaatacttaattaagaaccgaacacacagcagatatctgttggagtacaataatatatctttaagggggcatgttggaatatgtgacttcggacattccttagcgtgagtcaaaagttaatcaagagggcaaattctaattatagaattttccgaacaataaagatctattaattgatcataactcagtatataagagaatgtgttacacctgttaacttattatcgatgttccgaattatgtctgaaccattgggtttcatataaccaatcagcgtgtgttttatatacctctcttatataatttaagaaagaactgcttattcttaattattacaacttactaaactaactaattatcaaca
>bro_CDFM21L.1_f262+_TSU4|AS2_4948_chr_12_polished|385926-391950
tgttggaatatgtgacttcggacattccttagcgtgagtcaaaagttaatcaagagggcaaattctaattatagaattttccgaacaataaagatctattaattgatcataactcagtatataagagaatgtgttacacctgttaacttattatcgatgttccgaattatgtctgaaccattgggtttcatataaccaatcagcgtgtgttttatatacctctcttatataatttaagaaagaactgcttattcttaattattacaacttactaaactaactaattatcaacatggcgaccccagtgagggatgagacaagatatgttactgacgacaacatttctaacctggttcaatcaaaagtcaaacttcaaaaatcaagtattgatacttccgttaaaaacaaactaaggaatcaaactcaaatcgatttgaaaacgtatgaaagattcttacacagattaaccactaaaaagaataaaattacaaatgaggctgaagaggatgatgatatttcaaatctcgaccttttaattgaagtagatgaaaaaatcgaaaaaaccaataatataattcttaggttacaagaaaagttagaatcgattgaattagataaagatgttcagaagttacacgaaagaaatgattccactggaacatattacttattcgatactcttacctcaaaaaacaggaaatattaccctaaggattggatttttaagcacaaggtgaataaaattggagatattcctgtttttttgaacagctttcaacagttcattgaaaagtatgaattcgataatatttttgatcaacaaatacaaaacatcgatcctcgtgaaaacgaaatcttatgtaagattatcagagacggtttcgatgaaagtcctgatataatgaacattaacacagttgacatctttagaatcattcgtgatttaaagaaaaaatacacaagcttttttggcagagatgtgagattaaaggcatgggaaaaggtgttggtggacacaacttgtaagaatactgatctattaatgaaggaacttcaaaagttagtattaatggaaaaatggatcctttcaaaatgttgccaagattgtccaaatcttacacacatcttagaagaagcaattcttgggaccttacatgaatctttgagaaatccggttaaacaacgtttacacatctactctgttgatgaaaatgagagaattgaagaagttttaatcaatatcataattgaaacagtaatggacttgagttcgacagactcgcattattcagaaagaaattgcaagtactgtaaatcggaattacacagctcagtaaactgtagaaagaaattaaacagagaacttaggcctaccacgcctaactactcaaaaggtaattattcgcaaggttcaacccaaaaagaatacacaaaaactggcacacaacaagtcagagcttttgacaaagcgaaagaaggcttcaaacaaaaacctggtcataattgatacaggttcaggcgtcaatattacaaacaataggagattattacacgattatgaagacaacaaagaaaaggtaaaattctttggtattggaaaaacaactcggttccgttaaaggatcaggatacataaaaataaaaagtaacacaaatgatgattacttattagctcattatgttcctgaggaagaaactaccattatcagtggctacgagctagctaaagaaaccgacctggtactaagcaaaatattccaccttggaaaacaaggacatgaacattaaaactcatgtaaaagatggaatcattcacgtaaaaaaggatgacttaattgatcatcctacatatgatttcaaagtcaatgcaatacaaccaacttcttctaaaaaggttagattgaagaccaaagttgtaagtttgaaagatgctcataaacgaatgggacatacaggagttcaacaaattgaaaactccatcaaacataatcactacgaagaaagtattgatttaattaaagaaccaaatgaattttggtgtgaaacttgtaaagtttcaaaagccacgagaaggaaccattatacgggatccatgaacgaatacagtatcgataatgaacctggttcatcgtggtgcatggatatctttggtccagtatcaaactcgaactcggatacgaaaagatacatgtttattatggttgataacaatacaagatattgtatgacctccacacatcttaataaaatgctgaaactatcttggcacagatcaagaagaacattcaatatgtggaaactcaatttgacagaaaagtcagaaaaatcaattcagatcaaggaactgaattcacaaatgatcagatagcaaaatattttgtttcaaaaggaatccatcatattttttccactacacaagatcatgctgccaacggaagagcagaaagatacatcagaaccatcgttactgatgcaacaaccttgttaaaacatagtaacttgcgtatcaaattttgggaatatgcagtaacatctgccaccaatgtacgcaattgtttagaaaacaagaccacaggtcaactaccgctaaaggcgatatctagtcaacctgttaaagtgagattcatgtccttcttaccattcggagaacaaggaataatttggaatcataatcacaacaaactaaaaccatcagggtttaatgctatagtattatgcaaagatgctaatagttacggatacaaattttttgtaccatccatcaaaaattgtcacttgataattacacaattccagactacgcagtggatccaatattaaggaacacacagaacatatacctagatgatccaagtagatcagatacgctcaatgaagcagaaaactcagaagcagtttcaaggttacatgatgcattggaaaattacgaagatgatcataaacaagttacactacttacagacttgttcaccacagaagaactagctcaaatcgaagctaatgctaaatatccatcacccagtgataatctagaaggtaatttagactacgtcttcgctaacacagaagaatctgaagaagaagaatctgaagaagatgaatctgatcatgtcacaaacattgatatatattcagatcgtcaatcaacagaaaagatcactaatgaaagagatcaaaatgaaatgcgtaaatcaagtaatactgatgaggattttttcgatgaaaatgtttatagaattccaacggcaatacaagaaaatcttgttggaagccagaagactataaatatcaataatgaggataatattgctagcagaatgcaaaggaagactagtggaaatgaaataaactacaatgagttgtcggatgacgagagcgattacagctctcatgaccccacaaatgacttacttacagttgtaagcaaaaaagataattccacagatgataacatctcgaaatcccagcaagaaatattcaagaaaactatcgattcagaagtactacctgaacagataaacatcgaaaaacatgttgcattacaagattcggataattgtaccccacaaagcgtagaggttcaatctgaatcaattgtcacatcatcgagtgaagatgatgttcaaaatgatgactattcttctgacaaagaaagtcatcacctgcccctggttgtaaacgttatggacaatactgaccaaacatatgataaaccgagcaaggcagaaagcaaaaacaactctgatacaagtatctcaccgaaaggtaataatgaagagttagtacaattggtggaagtagcgaagcggaaaaccgaatgctacaccagaatcatcaattataacagatgaaccaattgagccaggaaactcagcagtaaacaaagctggattctaaacaaaacgtttaattctctcaataagaaaaggaagagacctgttgaaaacaagactccctttaatgacacagttgaaagagattataaacgtcaaagaaaaaaaataatcaaactacttccggataacacagaaacaagttctgcaccgagaattaaaaccatctactacaatgaagctatttcaagaaatgttgattacaaagaaaaacatgcttataaagaagcatacaggaaggaattacaaaatctcaaggatatgaaggtattcgacgttgatgtcaaatacaacagatctgatgttcccagtaatctaataatcccgacgaatacaatattctcaaagaagagaaatggtatttataaagcaagaattgtttgtagaggtgatatccagacaccagacacatataatgttattggaacagagtcctgaaccataaccacattaaaatatttctgatgattgcaaacaataggaatatgtttatgaaaacattagacattaaccatgcattcctatatgctaaattagaagaagacatatacattccacatccacatgacaggagatgcgttgttaaactagataaagcgttatatggtctcaagcagagtcctaaggaatggaacgaccatcttagacgatatttaaacagtattggactaaaagataacacttatactccaggactataccaatcaaggataaaactcatgatcgcagtttatgttgatgactgtgtgattgcagcaagtgatgaacaaagattagatgattttataagcaatttagaaaacacctttgagctaaaaattactggtactctaatagatgatatattggatacagacatcttagggatggatttgatctataacaaaaaacttggtacggttgatttaacattaaaatcattcatagaaaaaatgggtgagaagtataaaaaggaattggataaggttagaaaaagttcaattccacatacatcaatatacagggttgatcccaaaaagggagaactaaaaatgaccgaaaaagaatataaagacggtgtgttgaaattacaacaactactaggagaacttaactatgttaggtacaagtgtagatacgatgttgaatttgcggttaagaaagtagctaggctagtaaactttcctcatgaacaggtattttacatgatttataaaatcatacaatatttagtacaacatacgaatatcggaatacactatgatagagacctcaacaaagataagaaaatcactactataaccgatgcatcagttggaacagaatacgatgcacaatcaagaattggagttataatttggtatggaaagaatattttcaatgtatactcaaataaaagcaccaacaagtgcgtatcctcaaccgaagcggaacttcatgctatctatgaaggttatgcagactcagaaaccctgaaagcaaccttaacagaacttggagaaggtaaagataaagaaattacaatgattacggattctaaaccagctattgaaggcttaaaccggagctatctgcaacccaaacagaagttcacatggataaaaccgaaataattaaagagaaactaaagagaagactataaaactaataaaatcaatggtaaagacaatatagcagatttactcacaaaaccagtatcaatttctgattttgatagatttattaaagtattaaataaccagataacaccacaggatattttggcctcaacggactattgataattaaaaatacttaattaagaaccgaacacacagcagatatctgttggagtacaataatatatctttaagggggcatgttggaatatgtgacttcggacattccttagcgtgagtcaaaagttaatcaagagggcaaattctaattatagaattttccgaacaataaagatctattaattgatcataactcagtatataagagaatgtgttacacctgttaacttattatcgatgttccgaattatgtctgaaccattgggtttcatataaccaatcagcgtgtgttttatatacctctcttatataatttaagaaagaactgcttattcttaattattacaacttactaaactaactaattatcaaca
>bro_CDFM21L.1_f280-_TSU4|AS2_4948_chr_12_polished|737656-743578
tgttggaatatgtgacttcggacattccttagcgtgagtcaaaagttaatcaagagggcaaattctaattatagaattttccgaacaataaagatctattaattgatcataactcagtatataagagaatgtgttacacctgttaacttattatcgatgttccgaattatgtctgaaccattgggtttcatataaccaatcagcgtgtgttttatatacctctcttatataatttaagaaagaactgcttattcttaattattacaacttactaaactaactaattatcaacatggcgaccccagtgagggatgagacaagatatgttactgacgacaacatttctaacctggttcaatcaaaagtcaaacttcaaaaatcaagtattgatacttccgttaaaaacaaactaaggaatcaaactcaaatcgatttgaaaacgtatgaaagattcttacacagattaaccactaaaaagaataaaattacaaatgaggctgaagaggatgatgatatttcaaatctcgacctttaattgaagtagatgaaaaaatcgaaaaaaccaataatataattcttaggttacaagaaaagttagaatcgattgaattagataaagatgttcagaagttacacgaaagaaatgattccactggaacatattacttattcgatactcttacctcaaaaaacaggaaatattacctaaggattggattttaagcacaaggtgaataaaattggagatattcctgtttttgaacagctttcaacagttcattgaaagtatgaattcgataatattttgatcaacaaatacaaaacatcgatcctcgtgaaacgaaatcttatgtaagattatcagagacggtttcgatgaaagtcctgatataatgaacattaacacagttgacatctttagaatcattcgtgatttaaagaaaaaatacacaagcttttttggcagagatgtgagattaaaggcatgggaaaaggtgttggtggacacaacttgtaagaatactgatctattaatgaaggaacttcaaaagttagtattaatggaaaaatggatcctttcaaaatgttgccaagattgtccaaatcttacacatcttagaagaagcaattcttgggaccttacatgaatctttgagaaatccggttaaacaacgtttacacatctactctgttgatgaaaatgagagaattgaagaagttttaatcaatatcataattgaaacagtaatggacttgagttcgacagactcgcattattcagaaagaaattgcaagtactgtaaatcggaattacacagctcagtaaactgtagaaagaaattaaacagagaacttaggcctaccacgcctaactactcaaaaggtaattattcgcaaggttcaacccaaaaagaatacacaaaaactggcacacaacaagtcagagcttttgacaaagcgaaagaaggcttcaaacaaaaacctggtcataattgatacaggttcaggcgtcaatattacaaacaataggagattattacacgattatgaagacaacaaagaaaaggtaaaattctttggtattggaaaaaacaactcggttcccgttaaaggatcaggatacataaaaataaaaagtaacacaaatgatgattacttattagctcattatgttcctgaggaagaaactaccattatcagtggctacgagctagctaaagaaaccgacctggtactaagcaaaaaatattccaccttggaaaacaaggacatgaacattaaaactcatgtaaaagatggaatcattcacgtaaaaaaggatgacttaattgatcatcctacatatgatttcaaagtcaatgcaatacaaccaacttcttctaaaaaggttagattgaagaccaaagttgtaagtttgaaagatgctcataaacgaatgggacatacaggagttcaacaaattgaaaactccatcaaacataatcactacgaagaaagtattgatttaattaaagaaccaaatgaattttggtgtgaaacttgtaaagtttcaaaagccacgagaaggaaccattatacgggatccatgaacgaatacagtatcgataatgaacctggttcatcgtggtgcatggatatctttggtccagtatcaaactcgaactcggatacgaaaagatacatgtttattatggttgataacaatacaagatattgtatgacctccacacatcttaataaatatgctgaaactatcttggcacagatcaagaagaacattcaatatgtggaaactcaatttgacagaaaagtcagaaaaatcaattcagatcaaggaactgaattcacaaatgatcagatagcaaaatattttgtttcaaaaggaatccatcatattttttccactacacaagatcatgctgccaacggaagagcagaaagatacatcagaaccatcgttactgatgcaacaaccttgttaaaacatagtaacttgcgtatcaaattttgggaatatgcagtaacatctgccaccaatgtacgcaattgtttagaaaacaagaccacaggtcaactaccgctaaaggcgatatctagtcaacctgttaaagtgagattcatgtccttcttaccattcggagaacaaggaataatttggaatcataatcacaacaaactaaaaccatcagggtttaatgctatagtattatgcaaagatgctaatagttacggatacaaattttttgtaccatccatcaaaaaaattgtcacttccgataattacacaattccagactacgcagtggatccaatattaaggaacacacagaacatatacctagatgatccaagtagatcagatacgctcaatgaagcagaaaactcagaagcagtttcaaggttacatgatgcattggaaaattacgaagatgatcataaacaagttacactacttacagacttgttcaccacagaagaactagctcaaatcgaagctaatgctaaatatccatcacccagtgataatctagaaggtaatttagactacgtcttcgctaacacagaagaatctgaagaagaagaatctgaagaagatgaatctgatcatgtcacaaacattgatatatattcagatcgtcaatcaacagaaagatcactaatgaaagagatcaaaatgaaatgcgtaaatcaagtaatactgatgaggattttttcgatgaaaatgtttatagaattccaacggcaatacaagaaaatcttgttggaagccagaagactataaatatcaataatgaggataatattgctagcagaatgcaaaggaagactagtggaaatgaaataaactacaatgagttgtcggatgacgagagcgattacagctctcatgaccccacaaatgacttacttacagttgtaagcaaaaaagataattccacagatgataacatctcgaaatcccagcaagaaatattcaagaaaactatcgattcagaagtactacctgaacagataaacatcgaaaaacatgttgcattacaagattcggataattgtacccacaaagcgtagaggttcaatctgaatcaattgtcacatcatcgagtgaagatgatgttcaaaatgatgactattcttctgacaaagaaagtcatcacctgcccctggttgtaaacgttatggacaatactgaccaaacatatgataaaccgagcaaggcagaaagcaaaaacaactctgatacaagtatctcaccgaaaggtaataatgaagagttagtacaattggtgggaagtagcgaagcggaaaaaccgaatgctacaccagaatcatcaattataacagatgaaccaattgagccaggaaactcagcagtaaacaaagctggattcctaaacaaaacgtttaattctctcaataagaaaaggaagagacctgttgaaacaagactcctttaatgacacagttgaaagagattataaacgtcaaagaaaaaaaataatcaaactacttccggataacacagaaacaagttctgcaccgagaattaaaaccatctactacaatgaagctatttcaagaaatgttgattacaaagaaaaacatgcttataaagaagcatacaggaaggaattacaaaatctcaaggatatgaaggtattcgacgttgatgtcaaatacaacagatctgatgttcccagtaatctaataatcccgacgaatacaatattctcaaagaagagaaatggtatttataaagcaagaattgtttgtagaggtgatatccagacaccagacacatataatgttattggaacagagtcctgaaccataaccacattaaaatatttctgatgattgcaaacaataggaatatgtttatgaaaacattagacattaaccatgcattcctatatgctaaattagaagaagacatatacattccacatccacatgacaggagatgcgttgttaaactagataaagcgttatatggtctcaagcagagtcctaaggaatggaacgaccatcttagacgatatttaaacagtattggactaaaagataacacttatactcaggactataccaatccaaggataaaactcatgatcgcagtttatgttgatgactgtgtgattgcagcaagtgatgaacaaagattagatgattttataagcaatttagaaaacacctttgagctaaaaattactggtactctaatagatgatatattggatacagacatcttagggatggatttgatctataacaaaaaacttggtacggttgatttaacattaaaatcattcatagaaaaaatgggtgagaagtataaaaaggaattggataaggttagaaaaagttcaattccacatacatcaatatacagggttgatcccaaaaagggagaactaaaaatgaccgaaaaagaatataaagacggtgtgttgaaattacaacaactactaggagaacttaactatgttaggtacaagtgtagatacgatgttgaatttgcggttaagaaagtagctaggctagtaaactttcctcatgaacaggtattttacatgatttataaaatcatacaatatttagtacaacatacgaatatcggaatacactatgatagagacctcaacaaagataagaaaatcactactataaccgatgcatcagttggaacagaatacgatgcacaatcaagaattggagttataatttggtatggaaagaatattttcaatgtatactcaaataaaagcaccaacaagtgcgtatcctcaaccgaagcggaacttcatgctatctatgaaggttatgcagactcagaaaccctgaaagcaaccttaacagaacttgagaaggtaaagataaagaaattacaatgattacggattctaaaccagctattgaaggcttaaaccggagctatctgcaacccaaacagaagttcacatggataaaaaccgaaataattaaagagaaactaaaagagaagactataaaactaataaaatcaatggtaaagacaatatagcagatttactcacaaaaccagtatcaatttctgattttgatagatttattaaagtattaaataaccagataacaccacaggatattttggcctcaacggactattgataattaaaaatacttaattaagaaccgaacacacagcagatatctgttggagtacaataatatatctttaagggggcatgttggaatatgtgacttcggacattccttagcgtgagtcaaaagttaatcaagagggcaaattctaattatagaattttccgaacaataaagatctattaattgatcataactcagtatataagagaatgtgttacacctgttaacttattatcgatgttccgaattatgtctgaaccattggttatataa
>bro_CDFM21L.1_f319+_TSU4|AS2_4948_chr_14_polished|93421-99446
tgttggaatatgtgacttcggacattccttagcgtgagtcaaaagttaatcaagagggcaaattctaattatagaattttccgaacaataaagatctattaattgatcataactcagtatataagagaatgtgttacacctgttaacttattatcgatgttccgaattatgtctgaaccattgggtttcatataaccaatcagcgtgtgttttatatacctctcttatataatttaagaaagaactgcttattcttaattattacaacttactaaactaactaattatcaacatggcgaccccagtgagggatgagacaagatatgttactgacgacaacatttctaacctggttcaatcaaaagtcaaacttcaaaaatcaagtattgatacttccgttaaaaacaaactaaggaatcaaactcaaatcgatttgaaaacgtatgaaagattcttacacagattaaccactaaaaagaataaaattacaaatgaggctgaagaggatgatgatatttcaaatctcgaccttttaattgaagtagatgaaaaatcgaaaaccaataatataattcttaggttacaagaaagttagaatcgattgaattagataaagatgttcagaagttacacgaaagaaatgattccactggaacatattacttattcgatactcttacctcaaaaacaggaaatattacctaaggattggattttaagcacaaggtgaataaaattggagatattcctgtttttgaacagctttcaacagttcattgaaagtatgaattcgataatattttgatcaacaaatacaaaacatcgatcctcgtgaaaacgaaatcttatgtaagattatcagagacggtttcgatgaaagtcctgatataatgaacattaacacagttgacatctttagaatcattcgtgatttaaagaaaaatacacaagcttttggcagagatgtgagattaaaggcatgggaaaaggtgttggtggacacaacttgtaagaatactgatctattaatgaaggaacttcaaaagttagtattaatggaaaaatggatcctttcaaaatgttgccaagattgtccaaatcttacacatcttagaagaagcaattcttgggaccttacatgaatctttgagaaatccggttaaacaacgtttacacatctactctgttgatgaaaatgagagaattgaagaagttttaatcaatatcataattgaaacagtaatggacttgagttcgacagactcgcattattcagaaagaaattgcaagtactgtaaatcggaattacacagctcagtaaactgtagaaagaaattaaacagagaacttaggcctaccacgcctaactactcaaaaggtaattattcgcaaggttcaacccaaaaagaatacacaaaaactggcacacaacaagtcagagcttttgacaaagcgaaagaaggcttcaaacaaaaacctggtcataattgatacaggttcaggcgtcaatattacaaacaataggagattattacacgattatgaagacaacaaagaaaaggtaaaattctttggtattggaaaaaacaactcggttcccgttaaaggatcaggatacataaaaataaaaagtaacacaaatgatgattacttattagctcattatgttcctgaggaagaaactaccattatcagtggctacgagctagctaaagaaaccgacctggtactaagcaaaaaatattccaccttggaaaacaaggacatgaacattaaaactcatgtaaaagatggaatcattcacgtaaaaaaggatgacttaattgatcatcctacatatgatttcaaagtcaatgcaatacaaccaacttcttctaaaaaggttagattgaagaccaaagttgtaagtttgaaagatgctcataaacgaatgggacatacaggagttcaacaaattgaaaactccatcaaacataatcactacgaagaaagtattgatttaattaaagaaccaaatgaattttggtgtgaaacttgtaaagtttcaaaagccacgagaaggaaccattatacgggatccatgaacgaatacagtatcgataatgaacctggttcatcgtggtgcatggatatctttggtccagtatcaaactcgaactcggatacgaaaagatacatgtttattatggttgataacaatacaagatattgtatgacctccacacatcttaataaatatgctgaaactatcttggcacagatcaagaagaacattcaatatgtggaaactcaatttgacagaaaagtcagaaaaatcaattcagatcaaggaactgaattcacaaatgatcagatagcaaaatattttgtttcaaaaggaatccatcatattttttccactacacaagatcatgctgccaacggaagagcagaaagatacatcagaaccatcgttactgatgcaacaaccttgttaaaacatagtaacttgcgtatcaaattttgggaatatgcagtaacatctgccaccaatgtacgcaattgtttagaaaacaagaccacaggtcaactaccgctaaaggcgatatctagtcaacctgttaaagtgagattcatgtccttcttaccattcggagaacaaggaataatttggaatcataatcacaacaaactaaaaccatcagggtttaatgctatagtattatgcaaagatgctaatagttacggatacaaattttttgtaccatccatcaaaaaaattgtcacttccgataattacacaattccagactacgcagtggatccaatattaaggaacacacagaacatatacctagatgatccaagtagatcagatacgctcaatgaagcagaaaactcagaagcagtttcaaggttacatgatgcattggaaaattacgaagatgatcataaacaagttacactacttacagacttgttcaccacagaagaactagctcaaatcgaagctaatgctaaatatccatcacccagtgataatctagaaggtaatttagactacgtcttcgctaacacagaagaatctgaagaagaagaatctgaagaagatgaatctgatcatgtcacaaacattgatatatattcagatcgtcaatcaacagaaaagatcactaatgaaagagatcaaaatgaaatgcgtaaatcaagtaatactgatgaggattttttcgatgaaaatgtttatagaattccaacggcaatacaagaaaatcttgttggaagccagaagactataaatatcaataatgaggataatattgctagcagaatgcaaaggaagactagtggaaatgaaataaactacaatgagttgtcggatgacgagagcgattacagctctcatgaccccacaaatgacttacttacagttgtaagcaaaaaagataattccacagatgataacatctcgaaatcccagcaagaaatattcaagaaaactatcgattcagaagtactacctgaacagataaacatcgaaaaacatgttgcattacaagattcggataattgtaccccacaaagcgtagaggttcaatctgaatcaattgtcacatcatcgagtgaagatgatgttcaaaatgatgactattcttctgacaaagaaagtcatcacctgccctggttgtaaacgttatggacaatactgaccaaacatatgataaaccgagcaaggcagaaagcaaaaacaactctgatacaagtatctcaccgaaaggtaataatgaagagttagtacaattggtgggaagtagcgaagcggaaaaaccgaatgctacaccagaatcatcaattataacagatgaaccaattgagccaggaaactcagcagtaaacaaagctggattctaaacaaaacgtttaattctctcaataagaaaaggaagagacctgttgaaaacaagactccctttaatgacacagttgaaagagattataaacgtcaaagaaaaaaaataatcaaactacttccggataacacagaaacaagttctgcaccgagaattaaaaccatctactacaatgaagctatttcaagaaatgttgattacaaagaaaaacatgcttataaagaagcatacaggaaggaattacaaaatctcaaggatatgaaggtattcgacgttgatgtcaaatacaacagatctgatgttcccagtaatctaataatcccgacgaatacaatattctcaaagaagagaaatggtatttataaagcaagaattgtttgtagaggtgatatccagacaccagacacatataatgttattggaacagagtccctgaaccataaccacattaaaatatttctgatgattgcaaacaataggaatatgtttatgaaaacattagacattaaccatgcattcctatatgctaaattagaagaagacatatacattccacatccacatgacaggagatgcgttgttaaactagataaagcgttatatggtctcaagcagagtcctaaggaatggaacgaccatcttagacgatatttaaacagtattggactaaaagataacacttatactccaggactataccaatccaaggataaaaaactcatgatcgcagtttatgttgatgactgtgtgattgcagcaagtgatgaacaaagattagatgattttataagcaatttagaaaacacctttgagctaaaaattactggtactctaatagatgatatattggatacagacatcttagggatggatttgatctataacaaaaaacttggtacggttgatttaacattaaaatcattcatagaaaaaatgggtgagaagtataaaaaggaattggataaggttagaaaaagttcaattccacatacatcaatatacagggttgatcccaaaaagggagaactaaaaatgaccgaaaaagaatataaagacggtgtgttgaaattacaacaactactaggagaacttaactatgttaggtacaagtgtagatacgatgttgaatttgcggttaagaaagtagctaggctagtaaactttcctcatgaacaggtattttacatgatttataaaatcatacaatatttagtacaacatacgaatatcggaatacactatgatagagacctcaacaaagataagaaaatcactactataaccgatgcatcagttggaacagaatacgatgcacaatcaagaattggagttataatttggtatggaaagaatattttcaatgtatactcaaataaaagcaccaacaagtgcgtatcctcaaccgaagcggaacttcatgctatctatgaaggttatgcagactcagaaaccctgaaagcaaccttaacagaacttggagaaggtaaagataaagaaattacaatgattacggattctaaaccagctattgaaggcttaaaccggagctatctgcaacccaaacagaagttcacatggataaaaaccgaaataattaaagagaaactaaaagagaagactataaaactaataaaaatcaatggtaaagacaatatagcagatttactcacaaaaccagtatcaatttctgattttgatagatttattaaagtattaaataaccagataacaccacaggatattttggcctcaacggactattgataattaaaaatacttaattaagaaccgaacacacagcagatatctgttggagtacaataatatatctttaagggggcatgttggaatatgtgacttcggacattccttagcgtgagtcaaaagttaatcaagagggcaaattctaattatagaattttccgaacaataaagatctattaattgatcataactcagtatataagagaatgtgttacacctgttaacttattatcgatgttccgaattatgtctgaaccattgggtttcatataaccaatcagcgtgtgttttatatacctctcttatataatttaagaaagaactgcttattcttaattattacaacttactaaactaactaattatcaaca
>bro_CDFM21L.1_f326+_TSU4|AS2_4948_chr_14_polished|625455-631477
tgttggaatatgtgacttcggacattccttagcgtgagtcaaaagttaatcaagagggcaaattctaattatagaattttccgaacaataaagatctattaattgatcataactcagtatataagagaatgtgttacacctgttaacttattatcgatgttccgaattatgtctgaaccattgggtttcatataaccaatcagcgtgtgttttatatacctctcttatataatttaagaaagaactgcttattcttaattattacaacttactaaactaactaattatcaacatggcgaccccagtgagggatgagacaagatatgttactgacgacaacatttctaacctggttcaatcaaaagtcaaacttcaaaaatcaagtattgatacttccgttaaaaacaaactaaggaatcaaactcaaatcgatttgaaaacgtatgaaagattcttacacagattaaccactaaaaagaataaaattacaaatgaggctgaagaggatgatgatatttcaaatctcgaccttttaattgaagtagatgaaaaaatcgaaaaaaccaataatataattcttaggttacaagaaagttagaatcgattgaattagataaagatgttcagaagttacacgaaagaaatgattccactggaacatattacttattcgatactcttacctcaaaaaacaggaaatattaccctaaggattggatttttaagcacaaggtgaataaaattggagatattcctgtttttttgaacagctttcaacagttcattgaaaagtatgaattcgataatatttttgatcaacaaatacaaaacatcgatcctcgtgaaaacgaaatcttatgtaagattatcagagacggtttcgatgaaagtcctgatataatgaacattaacacagttgacatctttagaatcattcgtgatttaaagaaaaaatacacaagcttttttggcagagatgtgagattaaaggcatgggaaaggtgttggtggacacaacttgtaagaatactgatctattaatgaaggaacttcaaaagttagtattaatggaaaatggatcctttcaaaatgttgccaagattgtccaaatcttacacatcttagaagaagcaattcttgggaccttacatgaatctttgagaaatccggttaaacaacgtttacatctactctgttgatgaaaatgagagaattgaagaagttttaatcaatatcataattgaaacagtaatggacttgagttcgacagactcgcattattcagaaagaaattgcaagtactgtaaatcggaattacacagctcagtaaactgtagaaagaaattaaacagagaacttaggcctaccacgcctaactactcaaaaggtaattattcgcaaggttcaacccaaaaagaatacacaaaaactggcacacaacaagtcagagcttttgacaaagcgaaagaaggcttcaaacaaaaacctggtcataattgatacaggttcaggcgtcaatattacaaacaataggagattattacacgattatgaagacaacaaagaaaaggtaaaattctttggtattggaaaaaacaactcggttcccgttaaaggatcaggatacataaaaataaaaagtaacacaaatgatgattacttattagctcattatgttcctgaggaagaaactaccattatcagtggctacgagctagctaaagaaaccgacctggtactaagcaaaaaatattccaccttggaaaacaaggacatgaacattaaaactcatgtaaaagatggaatcattcacgtaaaaaaggatgacttaattgatcatcctacatatgatttcaaagtcaatgcaatacaaccaacttcttctaaaaaggttagattgaagaccaaagttgtaagtttgaaagatgctcataaacgaatgggacatacaggagttcaacaaattgaaaactccatcaaacataatcactacgaagaaagtattgatttaattaaagaaccaaatgaattttggtgtgaaacttgtaaagtttcaaaagccacgagaaggaaccattatacgggatccatgaacgaatacagtatcgataatgaacctggttcatcgtggtgcatggatatctttggtccagtatcaaactcgaactcggatacgaaaagatacatgtttattatggttgataacaatacaagatattgtatgacctcacacatcttaataaatatgctgaaactatcttggcacagatcaagaagaacattcaatatgtggaaactcaatttgacagaaaagtcagaaaaatcaattcagatcaaggaactgaattcacaaatgatcagatagcaaaatattttgtttcaaaaggaatccatcatattttttccactacacaagatcatgctgccaacggaagagcagaaagatacatcagaaccatcgttactgatgcaacaaccttgttaaaacatagtaacttgcgtatcaaattttgggaatatgcagtaacatctgccaccaatgtacgcaattgtttagaaaacaagaccacaggtcaactaccgctaaaggcgatatctagtcaacctgttaaagtgagattcatgtccttcttaccattcggagaacaaggaataatttggaatcataatcacaacaaactaaaaccatcagggtttaatgctatagtattatgcaaagatgctaatagttaccgatacaaattttttgtaccatccatcaaaaaaattgtcacttccgataattacacaattccagactacgcagtggatccaatattaaggaacacacagaacatatacctagatgatccaagtagatcagatacgctcaatgaagcagaaaactcagaagcagtttcaaggttacatgatgcattggaaaattacgaagatgatcataaacaagttacactacttacagacttgttcaccacagaagaactagctcaaatcgaagctaatgctaaatatccatcacccagtgataatctagaaggtaatttagactacgtcttcgctaacacagaagaatctgaagaagaagaatctgaagaagatgaatctgatcatgtcacaaacattgatatatattcagatcgtcaatcaacagaaagatcactaatgaaagagatcaaaatgaaatgcgtaaatcaagtaatactgatgaggattttttcgatgaaaatgtttatagaattccaacggcaatacaagaaaatcttgttggaagccagaagactataaatatcaataatgaggataatattgctagcagaatgcaaaggaagactagtggaaatgaaataaactacaatgagttgtcggatgacgagagcgattacagctctcatgaccccacaaatgacttacttacagttgtaagcaaaaaagataattccacagatgataacatctcgaaatcccagcaaaaatattcaagaaaactatcgattcagaagtactacctgaacagataaacatcgaaaacatgttgcattacaagattcggataattgtaccacaaagcgtagaggttcaatctgaatcaattgtcacatcatcgagtgaagatgatgttcaaaatgatgactattcttctgacaaagaaagtcatcacctgccctggttgtaaacgttatggacaatactgaccaaacatatgataaaccgagcaaggcagaaagcaaaaacaactctgatacaagtatctcaccgaaaggtaataatgaagagttagtacaattggtgggaagtagcgaagcggaaaaaccgaatgctacaccagaatcatcaattataacagatgaaccaattgagccaggaaactcagcagtaaacaaagctggattcctaaacaaaacgtttaattctctcaataagaaaaggaagagacctgttgaaaacaagactccctttaatgacacagttgaaagagattataaacgtcaaagaaaaaaaataatcaaactacttccggataacacagaaacaagttctgcaccgagaattaaaaccatctactacaatgaagctatttcaagaaatgttgattacaaagaaaaacatgcttataaagaagcatacaggaaggaattacaaaatctcaaggatatgaaggtattcgacgttgatgtcaaatacaacagatctgatgttcccagtaatctaataatcccgacgaatacaatattctcaaagaagagaaatggtatttataaagcaagaattgtttgtagaggtgatatccagacaccagacacatataatgttattggaacagagtcctgaaccataaccacattaaaatatttctgatgattgcaaacaataggaatatgtttatgaaaacattagacattaaccatgcattcctatatgctaaattagaagaagacatatacattccacatccacatgacaggagatgcgttgttaaactagataaagcgttatatggtctcaagcagagtcctaaggaatggaacgaccatcttagacgatatttaaacagtattggactaaaagataacacttatactccaggactataccaatccaaggataaaactcatgatcgcagtttatgttgatgactgtgtgattgcagcaagtgatgaacaaagattagatgattttataagcaatttagaaaacacctttgagctaaaaattactggtactctaatagatgatatattggatacagacatcttagggatggatttgatctataacaaaaaacttggtacggttgatttaacattaaaatcattcatagaaaaaatgggtgagaagtataaaaaggaattggataaggttagaaaaagttcaattccacatacatcaatatacagggttgatcccaaaaagggagaactaaaaatgaccgaaaaagaatataaagacggtgtgttgaaattacaacaactactaggagaacttaactatgttaggtacaagtgtagatacgatgttgaatttgcggttaagaaagtagctaggctagtaaactttcctcatgaacaggtattttacatgatttataaaatcatacaatatttagtacaacatacgaatatcggaatacactatgatagagacctcaacaaagataagaaaatcactactataaccgatgcatcagttggaacagaatacgatgcacaatcaagaattggagttataatttggtatggaaagaatattttcaatgtatactcaaataaaagcaccaacaagtgcgtatcctcaaccgaagcggaacttcatgctatctatgaaggttatgcagactcagaaaccctgaaagcaaccttaacagaacttggagaaggtaaagataaagaaattacaatgattacggattctaaaccagctattgaaggcttaaaccggagctatctgcaacccaaacagaagttcacatggataaaaccgaaataattaaagagaaactaaaagaagactataaaactaataaaatcaatggtaaagacaatatagcagatttactcacaaaaccagtatcaatttctgattttgatagatttattaaagtattaaataaccagataacaccacaggatattttggcctcaacggactattgataattaaaaatacttaattaagaaccgaacacacagcagatatctgttggagtacaataatatatctttaagggggcatgttggaatatgtgacttcggacattccttagcgtgagtcaaaagttaatcaagagggcaaattctaattatagaattttccgaacaataaagatctattaattgatcataactcagtatataagagaatgtgttacacctgttaacttattatcgatgttccgaattatgtctgaaccattgggtttcatataaccaatcagcgtgtgttttatatacctctcttatataatttaagaaagaactgcttattcttaattattacaacttactaaactaactaattatcaaca
>bro_CDFM21L.1_f335+_TSU4|AS2_4948_chr_15_polished|96825-102838
tgttggaatatgtgacttcggacattccttagcgtgagtcaaaagttaatgaagagaacaaattctaattatagaattttccgaacaataaagatctattaactgattagaactcagtatataagaggatgagttatacctggtaacttagtattaatgtaccaagttatgtctgaatcattaggtttcatataaccaatcagcgtgtgttttatatacctctcttatataatttaagaaagaactgcttattcttaattattacaacttactaaactaactaattatcaacatggcgaccccagtgagggatgagacaagatatgttactgacgacaacatttctaacctggttcaatcaaaagtcaaacttcaaaaatcaagtattgatacttccgttaaaaacaaactaaggaatcaaactcaaatcgatttgaaaacgtatgaaagattcttacacagattaaccactaaaaagaataaaattacaaatgaggctgaagaggatgatgatatttcaaatctcgaccttttaattgaagtagatgaaaaatcgaaaaccaataatataattcttaggttacaagaaaagttagaatcgattgaattagataaagatgttcagaagttacacgaaagaaatgattccactggaacatattacttattcgatactcttacctcaaaaaacaggaaatattaccctaaggattggattttaagcacaaggtgaataaaattggagatattcctgtttttgaacagctttcaacagttcattgaaagtatgaattcgataatattttgatcaacaaatacaaaacatcgatcctcgtgaaaacgaaatcttatgtaagattatcagagacggtttcgatgaaagtcctgatataatgaacattaacacagttgacatctttagaatcattcgtgatttaaagaaaaaatacacaagcttttttggcagagatgtgagattaaaggcatgggaaaaggtgttggtggacacaacttgtaagaatactgatctattaatgaaggaacttcaaaagttagtattaatggaaaaatggatcctttcaaaatgttgccaagattgtccaaatcttacacatcttagaagaagcaattcttgggaccttacatgaatctttgagaaatccggttaaacaacgtttacatctactctgttgatgaaaatgagagaattgaagaagttttaatcaatatcataattgaaacagtaatggacttgagttcgacagactcgcattattcagaaagaaattgcaagtactgtaaatcggaattacacagctcagtaaactgtagaaagaaattaaacagagaacttaggcctaccacgcctaactactcaaaaggtaattattcgcaaggttcaacccaaaaagaatacacaaaaactggcacacaacaagtcagagcttttgacaaagcgaaagaaggcttcaaacaaaaacctggtcataattgatacaggttcaggcgtcaatattacaaacaataggagattattacacgattatgaagacaacaaagaaaaggtaaaattctttggtattgaaaaacaactcggttcccgttaaaggatcaggatacataaaataaaagtaacacaaatgatgattacttattagctcattatgttcctgaggaagaaactaccattatcagtggctacgagctagctaaagaaaccgacctggtactaagcaaaaaatattccaccttggaaaacaaggacatgaacattaaaactcatgtaaaagatggaatcattcacgtaaaaaaggatgacttaattgatcatcctacatatgatttcaaagtcaatgcaatacaaccaacttcttctaaaaaggttagattgaagaccaaagttgtaagtttgaaagatgctcataaacgaatgggacatacaggagttcaacaaattgaaaactccatcaaacataatcactacgaagaaagtattgatttaattaaagaaccaaatgaattttggtgtgaaacttgtaaagtttcaaaagccacgagaaggaaccattatacgggatccatgaacgaatacagtatcgataatgaacctggttcatcgtggtgcatggatatctttggtccagtatcaaactcgaactcggatacgaaaagatacatgtttattatggttgataacaatacaagatattgtatgacctccacacatcttaataaatatgctgaaactatcttggcacagatcaagaagaacattcaatatgtggaaactcaatttgacagaaaagtcagaaaaatcaattcagatcaaggaactgaattcacaaatgatcagatagcaaaatattttgtttcaaaaggaatccatcatattttttccactacacaagatcatgctgccaacggaagagcagaaagatacatcagaaccatcgttactgatgcaacaaccttgttaaacatagtaacttgcgtatcaaattttgggaatatgcagtaacatctgccaccaatgtacgcaattgtttagaaaacaagaccacaggtcaactaccgctaaaggcgatatctagtcaacctgttaaagtgagattcatgtccttcttaccattcggagaacaaggaataatttggaatcataatcacaacaaactaaaaccatcaggtttaatgctatagtattatgcaaagatgctaatagttacggatacaaattttttgtaccatccatcaaaaaaattgtcacttccgataattacacaattccagactacgcagtggatccaatattaaggaacacacagaacatatacctagatgatccaagtagatcagatacgctcaatgaagcagaaaactcagaagcagtttcaaggttacatgatgcattggaaaattacgaagatgatcataaacaagttacactacttacagacttgttcaccacagaagaactagctcaaatcgaagctaatgctaaatatccatcacccagtgataatctagaaggtaatttagactacgtcttcgctaacacagaagaatctgaagaagaatctgaagaagatgaatctgatcatgtcacaaacattgatatatattcagatcgtcaatcaacagaaagatcactaatgaaagagatcaaaatgaaatgcgtaaatcaagtaatactgatgaggattttttcgatgaaaatgtttatagaattccaacggcaatacaagaaaatcttgttggaagccagaagactataaatatcaataatgaggataatattgctagcagaatgcaaaggaagactagtggaaatgaaataaactacaatgagttgtcggatgacgagagcgattacagctctcatgaccacaaatgacttacttacagttgtaagcaaaagataattccacagatgataacatctcgaaatcccagcaaaaatattcaagaaaactatcgattcagaagtactacctgaacagataaacatcgaaaaacatgttgcattacaagattcggataattgtaccccacaaagcgtagaggttcaatctgaatcaattgtcacatcatcgagtgaagatgatgttcaaaatgatgactattcttctgacaaagaaagtcatcacctgccctggttgtaaacgttatggacaatactgaccaaacatatgataaaccgagcaaggcagaaagcaaaaacaactctgatacaagtatctcaccgaaaggtaataatgaagagttagtacaattggtgggaagtagcgaagcggaaaaaccgaatgctacaccagaatcatcaattataacagatgaaccaattgagccaggaaactcagcagtaaacaaagctggattcctaaacaaaacgtttaattctctcaataagaaaaggaagagacctgttgaaatcaagactccctttaatgacacagttgaaagagattataaacgtcaaagaaaaaaaataatcaaactacttccggataacacagaaacaagttctgcaccgagaattaaaaccatctactacaatgaagctatttcaagaaatgttgattacaaagaaaaacatgcttataaagaagcatacaggaaggaattacaaaatctcaaggatatgaaggtattcgacgttgatgtcaaatacaacagatctgatgttcccagtaatctaataatcccgacgaatacaatattctcaaagaagagaaatggtatttataaagcaagaattgtttgtagaggtgatatccagacaccagacacatataatgttattggaacagagtcctgaaccataaccacattaaaatatttctgatgattgcaaacaataggaatatgtttatgaaaacattagacattaaccatgcattcctatatgctaaattagaagaagacatatacattccacatccacatgacaggagatgcgttgttaaactagataaagcgttatatggtctcaagcagagtcctaaggaatggaacgaccatcttagacgatatttaaacagtattggactaaaagataacacttatactccaggactataccaatcaaggataaaaaactcatgatcgcagtttatgttgatgactgtgtgattgcagcaagtgatgaacaaagattagatgattttataagcaatttagaaaacacctttgagctaaaaattactggtactctaatagatgatatattggatacagacatcttagggatggatttgatctataacaaaaaacttggtacggttgatttaacattaaaatcattcatagaaaaaatgggtgagaagtataaaaaggaattggataaggttagaaaaagttcaattccacatacatcaatatacagggttgatcccaaaaagggagaactaaaaatgaccgaaaaagaatataaagacggtgtgttgaaattacaacaactactaggagaacttaactatgttaggtacaagtgtagatacgatgttgaatttgcggttaagaaagtagctaggctagtaaactttcctcatgaacaggtattttacatgatttataaaatcatacaatatttagtacaacatacgaatatcggaatacactatgatagagacctcaacaaagataagaaaatcactactataaccgatgcatcagttggaacagaatacgatgcacaatcaagaattggagttataatttggtatggaaagaatattttcaatgtatactcaaataaaagcaccaacaagtgcgtatcctcaaccgaagcggaacttcatgctatctatgaaggttatgcagactcagaaaccctgaaagcaaccttaacagaacttggagaaggtaaagataaagaaattacaatgattacggattctaaaccagctattgaaggcttaaaccggagctatctgcaacccaaacagaagttcacatggataaaaaccgaaataattaaagagaaactaaaagagaagactataaaactaataaaaatcaatggtaaagacaatatagcagatttactcacaaaaccagtatcaatttctgattttgatagatttattaaagtattaaataaccagataacaccacaggatattttggcctcaacggactattgataattaaaaatacttaattaagaaccgaacacacagcagatatctgttggagtacaataatatatctttaagggggcatgttggaatatgtgacttcggacattccttagcgtgagtcaaaagttaatcaagagggcaaattctaattatagaattttccgaacaataaagatctattaattgatcataactcagtatataagagaatgtgttacacctgttaacttattatcgatgttccgaattatgtctgaaccattgggtttcatataaccaatcagcgtgtgttttatatacctctcttatataatttaagaaagaactgcttattcttaattattacaacttactaaactaactaattatcaaca
>bro_CDFM21L.1_f377+_TSU4|AS2_4948_chr_16_polished|781135-787158
tgttggaatatgtgacttcggacattccttagcgtgagtcaaaagttaatcaagagggcaaattctaattatagaattttccgaacaataaagatctattaattgatcataactcagtatataagagaatgtgttacacctgttaacttattatcgatgttccgaattatgtctgaaccattgggtttcatataaccaatcagcgtgtgttttatatacctctcttatataatttaagaaagaactgcttattcttaattattacaacttactaaactaactaattatcaacatggcgaccccagtgagggatgagacaagatatgttactgacgacaacatttctaacctggttcaatcaaagtcaaacttcaaaaatcaagtattgatacttccgttaaaaacaaactaaggaatcaaactcaaatcgatttgaaaacgtatgaaagattcttacacagattaaccactaaaaagaataaaattacaaatgaggctgaagaggatgatgatatttcaaatctcgacctttaattgaagtagatgaaaaatcgaaaaaccaataatataattcttaggttacaagaaagttagaatcgattgaattagataaagatgttcagaagttacacgaaagaaatgattccactggaacatattacttattcgatactcttacctcaaaaacaggaaatattacctaaggattggattttaagcacaaggtgaataaaattgagatattcctgtttttttgaacagctttcaacagttcattgaaaagtatgaattcgataatatttttgatcaacaaatacaaaacatcgatcctcgtgaaaacgaaatcttatgtaagattatcagagacggtttcgatgaaagtcctgatataatgaacattaacacagttgacatctttagaatcattcgtgatttaaagaaaaaatacacaagcttttttggcagagatgtgagattaaaggcatgggaaaaggtgttggtggacacaacttgtaagaatactgatctattaatgaaggaacttcaaaagttagtattaatggaaaaatggatcctttcaaaatgttgccaagattgtccaaatcttacacatcttagaagaagcaattcttgggaccttacatgaatctttgagaaatccggttaaacaacgtttacacatctactctgttgatgaaaatgagagaattgaagaagttttaatcaatatcataattgaaacagtaatggacttgagttcgacagactcgcattattcagaaagaaattgcaagtactgtaaatcggaattacacagctcagtaaactgtagaaagaaattaaacagagaacttaggcctaccacgcctaactactcaaaaggtaattattcgcaaggttcaacccaaaaagaatacacaaaaactggcacacaacaagtcagagcttttgacaaagcgaaagaaggcttcaaacaaaaacctggtcataattgatacaggttcaggcgtcaatattacaaacaataggagattattacacgattatgaagacaacaaagaaaaggtaaaattctttggtattggaaaaacaactcggttccgttaaaggatcaggatacataaaaataaaaagtaacacaaatgatgattacttattagctcattatgttcctgaggaagaaactaccattatcagtggctacgagctagctaaagaaaccgacctggtactaagcaaaaaatattccaccttggaaaacaaggacatgaacattaaaactcatgtaaagatggaatcattcacgtaaaaaaggatgacttaattgatcatcctacatatgatttcaaagtcaatgcaatacaaccaacttcttctaaaaaggttagattgaagaccaaagttgtaagtttgaaagatgctcataaacgaatgggacatacaggagttcaacaaattgaaaactccatcaaacataatcactacgaagaaagtattgatttaattaaagaaccaaatgaattttggtgtgaaacttgtaaagtttcaaaagccacgagaaggaaccattatacgggatccatgaacgaatacagtatcgataatgaacctggttcatcgtggtgcatggatatctttggtccagtatcaaactcgaactcggatacgaaaagatacatgtttattatggttgataacaatacaagatattgtatgacctccacacatcttaataaatatgctgaaactatcttggcacagatcaagaagaacattcaatatgtggaaactcaatttgacagaaaagtcagaaaaatcaattcagatcaaggaactgaattcacaaatgatcagatagcaaaatattttgtttcaaaaggaatccatcatattttttccactacacaagatcatgctgccaacggaagagcagaaagatacatcagaaccatcgttactgatgcaacaaccttgttaaaacatagtaacttgcgtatcaaattttgggaatatgcagtaacatctgccaccaatgtacgcaattgtttagaaaacaagaccacaggtcaactaccgctaaaggcgatatctagtcaacctgttaaagtgagattcatgtccttcttaccattcggagaacaaggaataatttggaatcataatcacaacaaactaaaaccatcagggtttaatgctatagtattatgcaaagatgctaatagttacggatacaaattttttgtaccatccatcaaaaaaattgtcacttccgataattacacaattccagactacgcagtggatccaatattaaggaacacacagaacatatacctagatgatccaagtagatcagatacgctcaatgaagcagaaaactcagaagcagtttcaaggttacatgatgcattggaaaattacgaagatgatcataaacaagttacactacttacagacttgttcaccacagaagaactagctcaaatcgaagctaatgctaaatatccatcacccagtgataatctagaaggtaatttagactacgtcttcgctaacacagaagaatctgaagaagaagaatctgaagaagatgaatctgatcatgtcacaaacattgatatatattcagatcgtcaatcaacagaaagatcactaatgaaagagatcaaaatgaaatgcgtaaatcaagtaatactgatgaggattttttcgatgaaaatgtttatagaattccaacggcaatacaagaaaatcttgttggaagccagaagactataaatatcaataatgaggataatattgctagcagaatgcaaaggaagactagtggaaatgaaataaactacaatgagttgtcggatgacgagagcgattacagctcatgaccccacaaatgacttacttacagttgtaagcaaaaaagataattccacagatgataacatctcgaaatcccagcaagaaatattcaagaaaactatcgattcagaagtactacctgaacagataaacatcgaaaaacatgttgcattacaagattcggataattgtaccacaaagcgtagaggttcaatctgaatcaattgtcacatcatcgagtgaagatgatgttcaaaatgatgactattcttctgacaaagaaagtcatcacctgcccctggttgtaaacgttatggacaatactgaccaaacatatgataaaccgagcaaggcagaaagcaaaaacaactctgatacaagtatctcaccgaaaggtaataatgaagagttagtacaattggtgggaagtagcgaagcggaaaaaccgaatgctacaccagaatcatcaattataacagatgaaccaattgagccaggaaactcagcagtaaacaaagctggattcctaaacaaaacgtttaattctctcaataagaaaaggaagagacctgttgaaatcaagactccctttaatgacacagttgaaagagattataaacgtcaaagaaaaaaaataatcaaactacttccggataacacagaaacaagttctgcaccgagaattaaaaccatctactacaatgaagctatttcaagaaatgttgattacaaagaaaaacatgcttataaagaagcatacaggaaggaattacaaaatctcaaggatatgaaggtattcgacgttgatgtcaaatacaacagatctgatgttccgagtaatctaataatcccgacgaatacaatattctcaaagaagagaaatggtatttataaagcaagaattgtttgtagaggtgatatccagacaccagacacatataatgttattggaacagagtcctgaaccataaccacattaaaatatttctgatgattgcaaacaataggaatatgtttatgaaaacattagacattaaccatgcattcctatatgctaaattagaagaagacatatacattccacatccacatgacaggagatgcgttgttaaactagataaagcgttatatggtctcaagcagagtcctaaggaatggaacgaccatcttagacgatatttaaacagtattggactaaaagataacacttatactccaggactataccaatccaaggataaaaaactcatgatcgcagtttatgttgatgactgtgtgattgcagcaagtgatgaacaaagattagatgattttataagcaatttagaaaacacctttgagctaaaaattactggtactctaatagatgatatattggatacagacatcttagggatggatttgatctataacaaaaaacttggtacggttgatttaacattaaaatcattcatagaaaaaatgggtgagaagtataaaaaggaattggataaggttagaaaaagttcaattccacatacatcaatatacagggttgatcccaaaaagggagaactaaaaatgaccgaaaaagaatataaagacggtgtgttgaaattacaacaactactaggagaacttaactatgttaggtacaagtgtagatacgatgttgaatttgcggttaagaaagtagctaggctagtaaactttcctcatgaacaggtattttacatgatttataaaatcatacaatatttagtacaacatacgaatatcggaatacactatgatagagacctcaacaaagataagaaaatcactactataaccgatgcatcagttggaacagaatacgatgcacaatcaagaattggagttataatttggtatggaaagaatattttcaatgtatactcaaataaaagcaccaacaagtgcgtatcctcaaccgaagcggaacttcatgctatctatgaaggttatgcagactcagaaaccctgaaagcaaccttaacagaacttggagaaggtaaagataaagaaattacaatgattacggattctaaaccagctattgaaggcttaaaccggagctatctgcaacccaaacagaagttcacatggataaaaaccgaaataattaaagagaaactaaaagagaagactataaaactaataaaaatcaatggtaaagacaatatagcagatttactcacaaaaccagtatcaatttctgattttgatagatttattaaagtattaaataaccagataacaccacaggatattttggcctcaacggactattgataattaaaaatacttaattaagaaccgaacacacagcagatatctgttggagtacaataatatatctttaagggggcatgttggaatatgtgacttcggacattccttagcgtgagtcaaaagttaatcaagagggcaaattctaattatagaattttccgaacaataaagatctattaattgatcataactcagtatataagagaatgtgttacacctgttaacttattatcgatgttccgaattatgtctgaaccattgggtttcatataaccaatcagcgtgtgttttatatacctctcttatataatttaagaaagaactgcttattcttaattattacaacttactaaactaactaattatcaaca
>ebe_LL2011_012_f130+_TSU4|SKCO01000004.1|1162057-1168086
tgttggaatatgtgacttcggacattccttagcatgagtcaaaagttaatgaagagggcaaattctaattatagaattttccgaacaataaagatctattaattgatcagaactcagtatataagagaatgagttacacctgttaacttattagtaatgttccgagttatgtctaaaccatggggtttcatataaccaatcagcgtgtgttttatatacctctcttatataataagaaagaactgcttattcttaattattacaatttactaaactaactaattatcaacatggcgaccccagtgagggatgacacaagatatgttactgacgacaacatttctaacctggttcaatcaaaagtcaaatttcaaaaatctagtattgatatttccgttaaaaacaaactaaggaatcaaactcaaatcgatttgaaaacgtatgaaagattcttacacagattaaccactaaaaagaataaaattacaaatgaggctgaagaggatgatgatatttcaaatctcgaccttttaattgaagtagatgaaaaaatcgaaaaaactaataatataattcttaggttacaagaaaagttagaatcaattgaattagataaagatgctaagaagttacacgaaagaaatgattccactggaacatattacttattcgatactcttaccttaaaaaacaggaaatattatcctaaggattggattttcaagcataagatgaataaaattggagatattcctgtatttttgaacagctttcaacaattcattgaaaagtacgaattcgataatatttttgaacatcaaatacaaaacatcgatcctcgtgaaaacgaaatcttgtgtaagattatcaaagaaggtttcgatgaaagtcctgatataatgaacattaacacagttgacatctttagaatcattcgtgatttaaagaaaaaatacacaagcttttttggcagagatttaagactaaaggcttgggaaaaagtgttggtggatacaacttgtaagaatactgacctattgatgaatgaacttcaaaagttagtattaatggaaaaatggatcctttcaaaatgttgtcaagactgtccaaatctcacacacattttagaagaagcaattcttggaaccttacatgaatcgttgagaaatccggttaagcaacgtttacacatctactcaattgatgaaaatgagagagtcgaagaagttctaatcaatatcgtaattgaaacagtaatggacttgagttcaacagatttgtattatccagaaagaaattgcaagtactgtaaatcggaattccacggctcggtaaactgtagaaagaaactaaccagagaacttaggcctatcacgcccagctactcaaaaggttattattcgcaaggttcaacccaaaaagaatacactaaaactggcacaaaccttgacagagccgttaaaaaagctaaagaagaagaacaaaaagggtccaaacagaaacctagtcattattgatactgggtcaggcgtcaacattacgaataacaagagattattacatgagtatgaggacaacaaagaaaacataagattctttggtattggaaaaaacaattcagttcccgttaaaggatcaggatacataaaaataaaaagtaacacaaatgatgattacttattaactcattatgttcctgaggaggaaactaccattatcagtggctatgagttagctaaagaaaccgatcttgtcttaaacaaaaactactccacgttggaaaacaaggaaatgaacattaagactcatgtaaaagatgggatcattcatgtaaaaatggacgatttaattgatcatcctgcatatgattttaaaatcaatgcaatacaacctacttctaaaaaaattagactgaagccaaaaattataagcttaaaagatgctcataaacgaatgggacatacaggagttcaacaaattgaaaactccattaaacatagacattacgaagaaagtattgacttaattaaagaaccaaatgaattttggtgcgaaacttgtaaagtttcaaaaaccacgagaaggaaccattatgctggatctatgaacgaacacagtatcgatcaagaacctggttcatcgtggtgcatggatatctttggtccagtatcgaactcgaactcggatacgaaaagatacatgtttatcatggttgataacaatacaagatattgtatgacctccacacattttaataaaaatgctgaaactatcttagctcagatcaagaagaatattcagtatgtggaaactcagtttgacagaaaagtcagaaaaatcaattcagatcaaggaactgaattcacaaatgatcagatagcagaatattttgtttcaaaaggaattcatcatattttttccgctacaccagatcatgctgccaatggaagagcagaaagacacatcagaaccatcgttactgatgcaacaaccttgttaaaacatagtaacttgcgtattaaattttgggagtatgcagtaacatctgccaccaatgtacgcaattgtttagaaaacaaagccacaggtcaactgccactaaaggcgatctctagccaacctgttaaagtgagattcatgtccttcttaccattcggagaacaaggaataatttggaatcataatcacaacaaactaaaaccttcaggactccgtgccataatattatgcaaagaccctaatagtcacggatacaaattttttgtaccatctcttaaaaaaattgtcacttctgataattacacaattccagactatgcagtggacccaatattaaggaacacccagaacatatacctagatgatcgaagtagatcagataccttcaataagacagaaaactcagatgcagtttcaaggttatatgatgcattggaaaattacgaagatgatcataaacaagttacactacttacagacttgttcaccacagaagaattagctcaaatcgaaactaatgctaaatatccgtctcctagtgataatctagaaggaaatttagactacgtcttctccaacacagaagaatctgacgaagatgaatacgatcatgtaaaaaacatggatgtagattcagaacttcaaccaaaagaaaagattagtactgaaagcgaacaaaacaaaataaataaatcaagtaacactgatgaggatttttacgatgaaaatgtttatagaattcccacggcaatacaagaaaaccttgttggaagtcagaaaactttaaacatcaataatgaggataatattgctagcagaatgcaaaggaatattagtggaaatcaaataaactacaaagaattatcagatgatgagaacggttgtagctcctatgattctacaaatgactctgttacagttgcaagcaaaaaggataatttaacagatgataaaatattatcacagcaagaattagtcaaaaatattagtgatccagaagtattacctgaacgcatgagcattaaaaaatatgtggagtctaaaaattcagataataaaacctcacaaggcgtagaggttcaacctgaatcaattatcacatcactaagtgataatgatattcataatgataacttttcaactgacaaagaaagtcatcacctgcccctggttgtaaacgttatggacaatactgaccaaacatatgataaaccaaacaaggcagaaagcaaaaacaactctgatacaagtgtctcaccgaaaggtaatattaaagagttaggacaattggtagagagcagcaaagcggaaaccccaaatgccacactagaatcatcagcgataacagatgaaacgattgagatagaaaacccagcagtaaacaaagctggattcttaaataaaacgttcaattctcttaataagaaaaggaagcgaccttctgaaaacaagactccctttaatgacatagttgaaagagataataaacgtcaaagaaaaaatataatcaaactacttccggataacacagaaacaagttctgcaccgagaattaaaaccatctactacaatgaagctatttccagaaatgctgacctcaaagaaaaacatgcttataaagaggcatacaggaaggaattacaaaatctcaaggatatgaaggtattcgacgtcgatgtcaaatacaacagatctgatgttcctagtaatttaataattccgacaaatacaattttctcaaagaagagaaatggtatttataaagcaagaattgtttgtagaggcgatatccagacgccagacacgtataatgttattggaacagaatccctgaatcataaccacattaaaatatttctgatgattgcaaacaataggaacatgttcatgaagacattagatattaaccatgcgttcctatatgctaaattagaagaagacatatacattccacacccacatgacaggagatgcgttgttaaactagataaagcgttatatggtctcaagcagagtcctaaagaatggaacgaccatcttagacgatatttaaatagtgttggactaaaagataacacttatactccaggactataccaatccaaggataaaaaactcatgatcgcagtttatgttgatgactgtgtgattgcagcaagtgatgaacaaagattagatgattttataagcaatttagaaaacacctttgagctaaaaattactggtactctaatagatgatatattggatacagacatcttagggatggatttgatctataacaaaaaacttggtacggttgatttaacgttaaaatcattcatagaaaaaatggctgagaagtatatagaggaattggataaggttagaaaaagttcaattccacatacatcaatatacaggattgatcccaaaaagggagaactaaaaatgacagaaaaggaatataaagacggtgtgttgaaattacaacaactactaggagaacttaactatgttaggtacaagtgtagatacgatgttgaatttgcggttaagaaagtagctagattagttaacttccctcatgaacaggtattctacatgatttacaaaatcatacaatatctagtacaacatgcgaatattggaatacactatgatagagacctcaacaaagataagaaaatcaccactatcacagatgcatcagttggaacagaatacgatgcacaatcaagaattggagttataatttggtatggaaagaatattttcaatgtatactcaaataaaagcaccaacaagtgtgtatcctcaaccgaagcggaacttcatgctatctatgaaggttatgcagactcagaaaccctgaaagcaaccttaacagaacttggagaaggaaaaaataaagaacttacaatgattactgattcaaaaccagctatcgaaggcttacaacggagctatctgcaacccaaacagaagttcacatggataaaaaccgaaataattaaagagaaactaaaagagaagattataaaactaataaaaatcaatggtaaagacaatatagcagatttactcacaaaaccagtatcaatttctgatttcgataggtttattaaagtattgaataatcagataacaccacaggatattttggcctcagcggactattgataattaaattaattaattaagaaccgaacacacagcagatatctgttggagtacaataatatatctttaagggggcatgttggaatatgtgacttcggacattccttagcatgagtcaaaagttaatgaagagggcaaattctaattatagaattttccgaacaataaagatctattaattgatcagaactcagtatataagagaatgagttacacctgttaacttattagtaatgttccgagttatgtctaaaccatggggtttcatataaccaatcagcgtgtgttttatatacctctcttatataataagaaagaactgcttattcttaattattacaatttactaaactaactaattatcaaca
>ebe_LL2012_016_f545-_TSU4|SKCN01000018.1|206084-212110
tgttggaatatgtgacttcggacattccttagcgtgagtcaaaagttaatgaagagggcaaattctaattatagaattttccgaacaataaagatctattaattgatcagaactcagtatataagagaatgagttacacctgttaacttattattaatgttccgagttatgtctaaaccattgggtttcatataaccaatcagcgtgtgttttatatacctctcttatataataagaaagaactgcttattcttaattattacaatttactaaactaactaattatcaacatggcgaccccagtgagggatgacacaagatatgttactgacgacaacatttctaacctggttcaatcaaaagtcaaatttcaaaaatctagtattgatatttccgctaaaaacaaactaaggaatcaaactcaaatcgatttgaaaacgtatgaaagattcttacacagattaaccactaaaagaataaaattacaaatgaggctgaagaggatgatgatatttcaaatctcgaccttttaattgaagtagatgaaaaaatcgaaaaaactaataatataattcttaggttacaagaaaagttagaatcgattgaattagataaagatgctaagaagttacacgaaagaaatgattccactggaacatattacttattcgatactcttaccttaaaaaacaggaaatattatcctaaggattggattttcaagcataagatgaataaaattggagatattcctgtcttttgaacagctttcaacaattcattgaaaagtacgaattcgataatatttttgaacatcaaatacaaaacatcgatcctcgtgaaaacgaaatcttgtgtaagattatcaaagaaggtttcgatgaaagtcctgatataatgaacattaacacagttgacatctttagaatcattcgtgatttaaagaaaaatacacaagctttttggcagagatttaagactaaaggcttgggaaaagtgttggtggatacaacttgtaagaatactgatctattgatgaatgaacttcaaaagttagtattaatggaaaatggatcctttcaaaatgttgtcaagactgtccaaatctcacacacattttagaagaagcaattcttggaaccttacatgaatcgttgagaaatccggttaagcaacgtttacacatctactcaattgatgaaaatgagagagtcgaagaagttctaatcaatatcgtaattgaaacagtaatggacttgagttcaacagatttgtattatccagaaagaaattgcaagtactgtaaatcggaattccacggctcggtaaactgtagaaagaaactagccagagaacttaggcctatcacgcccagctactcaaaaggttattattcgcaaggttcaacccaaaaagaatacactaaaactggcacaaaccttgaaagagccgttaaaaaagctaaagaagaaaaacaaaaagggttcaaacagaaacctagtcattattgatactgggtcaggcgtcaacattacgaataacaagagattattacatgagtatgaggacaacaaagaaaacataagattctttggtattggaaaaaacaattcagttcccgttaaaggatcaggatacataaaaataaaaagtaacacaagtgatgattacttattaactcattatgttcctgaggaggaaactaccattatcagtggctatgagttagctaaagaaaccgatcttgtcttaaacaaaaactactccacgttggaaaacaaggaaatgaacattaagactcatgtaaaagatgggattattcatgtaaaaatggacgatttaattgatcatcctgcatatgattttaaaatcaatgcaatacaacctacttctaaaaaaattagactgaagccaaaaattataagcttaaaagatgctcataaacgaatgggacatacaggagttcaacaaattgaaaactccattaaacatagtcattacgaagaaagtattgatttaattaaagaaccaaatgaattttggtgcgaaacttgtaaagtttcaaaaaccacgagaaggaaccattatgctggatctatgaacgaacacagtatcgatcaagaacctggttcatcgtggtgcatggatatctttggtccagtatcgaactcgaactcggatacgaaaagatacatgtttatcatggttgataacaatacaagatattgtatgacctccacacattttaataaaaatgctgaaactatcttagctcagatcaagaagaatattcagtatgtggaaactcaatttgacagaaaagtcagaaaaatcaattcagatcaaggaactgaattcacaaatgatcagatagcagaatattttgtttcaaaaggaattcatcatattttttccgctacacaagatcatgctgccaatggaagagcagaaagacacatcagaaccatcgttactgatgcaacaaccttgttaaaacatagtaacttgcgtattaaattttgggagtatgcagtaacatctgccaccaatgtacgcaattgtttagaaaacaaagccacaggtcaactgccattaaaggcgatctctagccaacctgttaaagtgagattcatgtccttcttaccattcggagaacaaggaataatttggaatcataatcacaacaaactaaaaccttcaggactccgtgccataatattatgcaaagaccctaatagtcacggatacaaattttttgtaccatctcttaaaaaaattgtcacttctgataattacacaattccagactatgcagtggacccaatattaaggaacacccagaacatatacctagatgatcgaagtagatcagataccttcaatgagacagaaaactcagatgcagtttcaaggttatatgatgcattggaaaattacgaagatgatcataaacaagttacactacttacagacttgttcaccacagaagaattagctcaaatcgaaactaatgctaaatatccgtctcctagtgataatctagaaggaaatttagactacgtcttctccaacacagaagaatctgacgaagatgaatacgatcatgtaaaaaacatggatgtagattcagaacttcaaccaaaagaaaagattagtactgaaagtgaacaaaacaaaataaataaatcaagtaacactgatgaggatttttacgatgaaaatgtttatagaattcccacgacaatacaagaaaaccttgttggaagtcagaaaactataaacatcaataatgaggataatattgctagcagaatgcaaaggaatatcagtggaaatcaaataaactacaaagaattatcagatgatgagaacggctgtagctcccatgattctacaaatgactctgttacagttgcaagcaaaaaggataatttaacagatgataaaatattacaattacagcaagaattagtcaaaaatattagtgatccagaagtattacctgaacgcatgagcattaaaaaatatgtggagtctaaaaattcagataataaaacctcacaaggcgtagaggttcaacctgaatcaattatcacatcactaagtgataatgatattcataatgataacttttcaactgacaaagaaagtcatcacctgcccctggttgtaaacgttatggacaatactgaccaaacatatgataaaccaaacaaggcagaaagcaaaaacaactctgatacaagtgtctcaccgaaaggtaatattaaagagttaggacaattggtagagagcagcaaagcggaaaccccaaatgccacactagaatcatcagcgataacagatgaaacgattgagatagaaaacccagcagtaaataaagctggattcttaaataaaacgttcaattctcttaataagaaaaggaagcgaacttctgaaaacaagactccctttaatgacatagttgaaagagataataaacgtcaaagaaaaaatataatcaaactacttccggataacacagaaacaagttctgcaccgagaattaaaaccatctactacaatgaagctatttccagaaatgctgacctcaaagaaaaacatgcttataaagaggcatacaggaaggaattacaaaatctcaaggatatgaaggtattcgacgtcgatgtcaaatacaacagatctgatgttcctagtaatttaataattccgacaaatacaattttctcaaagaagagaaatggtatttataaagcaagaattgtttgtagaggtgatatccagacgccagacacgtataatgttattggaacagaatccctgaatcataaccacattaaaatatttctgatgattgcaaacaataggaacatgttcatgaagacattagatattaaccatgcgttcctatatgctaaattagaagaagacatatacattccacacccacatgacaggaaatgcgttgttaaactagataaagcgttatatggtctcaagcagagtcctaaagaatggaacgaccatcttagacgatatttaaatagtgttggactaaaagataacacttatactccaggactataccaatccaaggataaaaaactcatgatcgcagtttatgttgatgactgtgtgatcgcagcaagtgatgaacaaagattagatgattttataagcaatttagaaaacacctttgagctaaaaattactggtactctaatagatgatatattggatacagacatcttagggatggatttgatctataacaaaaaacttggtacggttgatttaacgttaaaatcattcataaaaaaaatggctgagaagtatatagaggaattggataaggttagaaaaagttcaattccacatacatcaatatacaggattgatcccaaaaagggagaactaaaaatgaccgaaaaagaatataaagacggtgtgttgaaattacaacaactactaggagaacttaactatgttaggtacaagtgtagatacgatgttgaatttgcggttaagaaagtagctagattagttaacttccctcatgaacaggtattctacatgatttacaaaatcatacaatatctagtacaacatgcgaatattggaatacactatgatagagacctcaacaaagataagaaaatcactactatcacagatgcatcagttggaacagaatacgatgcacaatcaagaattggagttataatttggtatggaaagaatattttcaatgtatactcaaataaaagcaccaacaagtgtgtatcctcaaccgaagcggaacttcatgctatctatgaaggttatgcagactcagaaaccctgaaagcaaccttaacagaacttggagaaggaaaaaataaagaacttacaatgattactgattcaaaaccagctatcgaaggcttaaaacggagctatctgcaacccaaacagaagttcacatggataaaaaccgaaataattaaagagaaactaaaagagaagattataaaactaataaaaatcaatggtaaagacaatatagcagatttactcacaaaaccagtatcaatttctgatttcgataggtttattaaagtattgaataatcagataacaccacaggatattttggcctcagcggactattgataattaaattaattaattaagaaccgaacacacagcagatatctgttggagtacaataatatatctttaagggggcatgttggaatatgtgacttcggacattccttagcgtgagtcaaaagttaatgaagagggcaaattctaattatagaattttccgaacaataaagatctattaattgatcagaactcagtatataagagaatgagttacacctgttaacttattattaatgttccgagttatgtctaaaccattgggtttcatataaccaatcagcgtgtgttttatatacctctcttatataataagaaagaactgcttattcttaattattacaatttactaaactaactaattatcaaca
>ebe_MSH-604_f65+_TSU4|SKCP01000004.1|358975-364998
tgttggaatatgtgacttcggacattccttagcatgagtcaaaagttaatgaagagggcaaattctaattatagaattttccgaacaataaagatctattaattgatcagaactcagtatataagagaatgagttacacctgttaacttattagtaatgttccgagttatgtctaaaccatggggtttcatataaccaatcagcgtgtgttttatatacctctcttatataataagaaagaactgcttattcttaattattacaatttactaaactaactaattatcaacatggcgaccccagtgagggatgacacaagatatgttactgacgacaacatttctaacctggttcaatcaaaagtcaaatttcaaaaatctagtattgatatttccgttaaaaacaaactaaggaatcaaactcaaatcgatttgaaaacgtatgaaagattcttacacagattaaccactaaaaagaataaaattacaaatgaggctgaagaggatgatgatatttcaaatctcgaccttttaattgaagtagatgaaaaatcgaaaaactaataatataattcttaggttacaagaaaagttagaatcgattgaattagataaagatgctaagaagttacacgaaagaaatgattccactggaacatattacttattcgatactcttaccttaaaaaacaggaaatattatcctaaggattggattttcaagcataagatgaataaaattggagatattcctgtctttttgaacagctttcaacaattcattgaaaagtacgaattcgataatatttttgaacctcaaatacaaaacatcgatcctcgtgaaaacgaaatcttgtgtaagattatcaaagaaggtttccatgaaagtcctgatataatgaacattaacacagttgacatctttagaatcattcgtgatttaaaagaaaaaatacacaagcttttttggcagagatttaagactaaaggcttgggaaaaagtgtttgtggatacaacttgtaagaatactgacctattgatgaatgaacttcaaaagttagtattaatggaaaaatggatcctttcaaaatgttgtcaagactgtccaaatctcacacacgttttagaagaagcaattcttggaaccttacatgaatcgttgagaaatccggttaagcaacgtttacacatctactcaattgatgaaaatgagagagtcgaagaagttctaatcaatatcgtaattgaaacagtaatggacttgagttcaacagatttgtattatccagaaagaaattgcaagtactgtaaatcggaattccacggctcggtaaactgtagaaagaaactaaccagagaacttaggcctatcacgcccagctactcaaaaggttattattcgcaaggttcaacccaaaagaatacactaaaactggcacaaaccttgacagagccgttaaaaaaagctaaagaagaagaacaaaaagggtccaaacagaaacctagtcattattgatactgggtcaggcgtcaacattacgaataacaagagattattacatgagtatgaggacaacaaagaaaacataagattctttggtattggaaaaacaattcagttcccgttaaaggatcaggatacataaaaataaaaagtaacacaaatgatgattacttattaactcattatgttcctgaggaggaaactaccattatcagtggctatgagttagctaaagaaaccgatcttgtcttaaacaaaaactactccacgttggaaaacaaggaaatgaacattaagactcatgtaaaagatgggattattcatgtaaaatggacgatttaattgatcatcctgcatatgattttaaaatcaatgcaatacaacctacttctaaaaaattagactgaagccaaaaattataagcttaaaagatgctcataaacgaatgggacatacaggagttcaacaaattgaaaactccattaaacatagtcattacgaagaaagtattgatttaattaaagaaccaaatgaattttggtgcgaaacttgtaaagtttcaaaaaccactagaaggaaccattatgctggatctatgaacgaacacagtatcgatcaagaacctggttcatcgtggtgcatggatatctttggtccagtatcgaactcgaactcggatacgaaaagatacatgtttatcatggttgataacaatacaagatattgtatgacctccacacattttaataaaaatgctgaaactatcttagctcagatcaagaagaatattcagtatgtggaaactcagtttgacagaaaagtcagaaaaatcaattcagatcaaggaactgaattcacaaatgatcagatagcagaatattttgtttcaaaaggaattcatcatattttttccgctacacaagatcatgctgccaatggaagagcagaaagacacatcagaaccatcgttactgatgcaacaaccttgttaaaacatagtaacttgcgtattaaattttgggagtatgcagtaacatctgccaccaatgtacgcaattgtttagaaaacaaagccacaggtcaactgccactaaaggcgatctctagccaacctgttaaagtgagattcatgtccttcttaccattcggagaacaaggaataatttggaatcataatcacaacaaactaaaaccttcaggactccgtgccataatattatgcaaagaccctaatagtcacggatacaaatttttgtaccatctcttaaaaaaattgtcacttctgataattacacaattccagactatgcagtggacccaatattaaggaacacccagaacatatacctagatgatcgaagtagatcagataccttcaataagacagaaaactcagatgcagtttcaaggttatatgatgcattggaaaattacgaagatgatcataaacaagttacactacttacagacttgttcaccacagaagaattagctcaaatcgaaactaatgctaaatatccgtctcctagtgataatctagaaggaaatttagactacgtcttctccaacacagaagaatctgacgaagatgaatacgatcatgtaaaaacatggatgtagattcagaacttcaaccaaaagaaaagattagtactgaaagcgaacaaaacaaaataaataaatcaagtaacactgatgaggatttttacgatgaaaatgtttatagaattcccacggcaatacaagaaaaccttgttggaagtcagaaaactttaaacatcaataatgaggataatattgctagcagaatgcaaaggaatatcagtggaaatcaaataaactacaaagaattatcagatgatgagaacggttgtagctcctatgattctacaaatgactctgttacagttgcaagcaaaaaggataatttaacagatgataaaatattatcacagcaagaattagtcaaaaatattagtgatccagaagtattacctgaacgcatgagcattaaaaaatatgtggagtctaaaaattcagataataaaacctcacaaggcgtagaggttcaacctgaatcaactatcacatcactaagtgataatgatattcataatgataacttttcaactgacaaagaaagtcatcacctgcccctggttgtaaacgttatggacaatactgaccaaacatatgataaaccaaacaaggcagaaagcaaaaacaactctgatacaagtgtctcaccgaaaggtaatattaaagagttaggacaattggtagagagcagcaaagtggaaaccccaaatgccacactagaatcatcagcgataacagatgaaacgattgagatagaaaactcagcagtaaataaagctggattcttaaataaaacgttcaattctcttaataagaaaaggaagcgaccttctgaaaacaagactccctttaatgacatagttgaaagagataataaacgtcaaagaaaaaatataatcaaactacttccggataacacagaaacaagttctgcaccgagaattaaaaccatctactacaatgaagctatttccagaaatgctgacctcaaagaaaaacatgcttataaagaggcatacaggaaggaattacaaaatctcaaggatatgaaggtattcgacgtcgatgtcaaatacaacagatctgatgttcctagtaatttaataattccgacgaatacaattttctcaaagaaaagaaatagtatttataaagcaagaattgtttgtagaggtgatatccagacgccagacacgtataatgttattggaacagaatccctgaatcataaccacattaaaatattcctgatgattgcaaacaataggaacatgttcatgaagacattagatattaaccatgcgttcctatatgctaaattagaagaagacatatacattccacacccacatgacaggagatgcgttgttaaactagataaagcgttatatggtctcaagcagagtcctaaagaatggaacgaccatcttagacgatatttaaatagtgttggactaaaagataacacttatactccaggactataccaatccaaggataaaaaactcatgatcgcagtttatgttgatgactgtgtgatcgcagcaagtgatgaacaaagattagatgattttataagcaatttagaaaacacctttgagctaaaaattactggtactctaatagatgatatattggatacagacatcttagggatggatttgatatataacaaaaaacttggtacggttgatttaacgttaaaatcattcatagaaaaaatggctgagaagtatatagaggaattggataaggttagaaaaagttcaattccacatacatcaatatacaggattgatcccaaaaagggagaactaaaaatgacagaaaaggaatataaagacggtgtgttgaaattacaacaactactaggagaacttaactatgttaggtacaagtgtagatacgatgttgaatttgcggttaagaaagtagctagattagttaacttccctcatgaacaggtattctacatgatttacaaaatcatacaatatctagtacaacatgcgaatattggaatacactatgatagagacctcaacaaagataagaaaatcaccactatcacagatgcatcagttggaacagaatacgatgcacaatcaagaattggagttataatttggtatggaaagaatattttcaatgtatactcaaataaaagcaccaacaagtgtgtatcctcaaccgaagcggaacttcatgctatctatgaaggttatgcagactcagaaaccctgaaagcaaccttaacagaacttggagaaggaaaaaataaagaacttacaatgattactgattcaaaaccagctatcgaaggcttacaacggagctatctgcaacccaaacagaagttcacatggataaaaaccgaaataattaaagagaaactaaaagagaagattataaaactaataaaaatcaatggtaaagacaatatagcagatttactcacaaaaccagtatcaatttctgatttcgataggtttattaaagtattgaataatcagataacaccacaggatattttggcctcagcggactattgataattaaattaattaattaagaaccgaacacacagcagatatctgttggagtacaataatatatctttaagggggcatgttggaatatgtgacttcggacattccttagcatgagtcaaaagttaatgaagagggcaaattctaattatagaattttccgaacaataaagatctattaattgatcagaactcagtatataagagaatgagttacacctgttaacttattagtaatgttccgagttatgtctaaaccatggggtttcatataaccaatcagcgtgtgttttatatacctctcttatataataagaaagaactgcttattcttaattattacaatttactaaactaactaattatcaaca
>ebe_MSH-604_f117+_TSU4|SKCP01000004.1|1413507-1419529
tgttggaatatgtgacttcggacattccttagcatgagtcaaaagttaatgaagagggcaaattctaattatagaattttccgaacaataaagatctattaattgatcagaactcagtatataagagaatgagttacacctgttaacttattagtaatgttccgagttatgtctaaaccatggggtttcatataaccaatcagcgtgtgttttatatacctctcttatataataagaaagaactgcttattcttaattattacaatttactaaactaactaattatcaacatggcgaccccagtgagggatgacacaagatatgttactgacgacaacatttctaacctggttcaatcaaaagtcaaatttcaaaaatctagtattgatatttccgttaaaaacaaactaaggaatcaaactcaaatcgatttgaaaacgtatgaaagattcttacacagattaaccattaaaagaataaaattacaaatgaggctgaagaggatgatgatatttcaaatctcgaccttttaattgaagtagatgaaaaaatcgaaaaaactaataatataattcttaggttacaagaaaagttagaatcgattgaattagataaagatgctaagaagttacacgaaagaaatgattccactggaacatattacttattcgatactcttaccttaaaaaacaggaaatattatcctaaggattggattttcaagcataagatgaataaaattggagatattcctgtctttttgaacagctttcaacaattcattgaaaagtacgaattcgataatatttttgaacatcaaatacaaaacatcgatcctcgtgaaaacgaaatcttgtgtaagattatcaaagaaggtttcgatgaaagtcctgatataatgaacattaacacagttgacatctttagaatcattcgtgatttaaagaaaaaatacacaagcttttttggcagagatttaagactaaaggcttgggaaaaagtgttggtggatacaacttgtaagaatactgacctattgatgaatgaacttcaaaagttagtattaatggaaaaatggatcctttcaaaatgttgtcaagactgtccaaatctcacacacattttagaagaagcaattcttggaaccttacatgaatcgttgagaaatccggttaagcaacgtttacacatctactcaattgatgaaaatgagagagtcgaagaagttctcatcaatatcgtaattgaaacagtaatggacttgagttcaacagatttgtattatccagaaagaaattgcaagtactgtaaatcggaattccacggctcggtaaactgtagaaagaaactaaccagagaacttaggcctatcacgcccagctactcaaaaggttattattcgcaaggttcaacccaaaagaatacactaaaactggcacaaaccttgacagagccgttaaaaagctaaagaagaagaacaaaaagggttcaaacagaaacctagtcattattgatactgggtcaggcgtcaacattacgaataacaagagattattacatgagtatgaggacaacaaagaaaacataagattctttggtattggaaaaaacaattcagttcccgttaaaggatcaggatacataaaaataaaaagtaacacaaatgatgattacttattaactcattatgttcctgaggaggaaactaccattatcagtggctatgagttagctaaagaaaccgatcttgtcttaaacaaaaactactccacgttggaaaacaaggaaatgaacattaagactcatgtaaagatgggattattcatgtaaaaatggacgatttaattgatcatcctgcatatgattttaaaatcaatgcaatacaacctacttctaaaaaaattagactgaagccaaaaattataagcttaaaagatgctcataaacgaatgggacatacaggagttcaacaaattgaaaactccattaaacatagtcattacgaagaaagtattgatttaattaaagaaccaaatgaattttggtgcgaaacttgtaaagtttcaaaaaccacgagaaggaaccattatgctggatctatgaacgaacacagtatcgatcaagaacctggttcatcgtggtgcatggatatctttggtccagtatcgaactcgaactcggatacgaaaagatacatgtttatcatggttgataacaatacaagatattgtatgacctccacacattttaataaaaatgctgaaaccatcttagctcagatcaagaagaatattcagtatgtggaaactcaatttgacagaaaagtcagaaaaatcaattcagatcaaggaactgaattcacaaatgatcagatagcagaatatttttgtttcaaaaggaattcatcatatttttccgctacacaagatcatgctgccaatggaagagcagaaagacacatcagaaccatcgttactgatgcaacaaccttgttaaaacatagtaacttgcgtattaaattttgggagtatgcagtaacatctgccaccaatgtacgcaattgtttagaaaacaaagccacaggtcaactgccactaaaggcgatctctagccaacctgttaaagtgagattcatgtccttcttaccattcggagaacaaggaataatttggaatcataatcacaacaaactaaaaccttcaggactccgtgccataatattatgcaaagaccctaatagtcacggatacaaatttttgtaccatctcttaaaaaattgtcacttctgataattacacaattccagactatgcagtggacccaatattaaggaacacccagaacatatacctagatgatcgaagtagatcagataccttcaataagacagaaaactcagatgcagtttcaaggttatatgatgcattggaaaattacgaagatgatcataaacaagttacactacttacagacttgttcaccacagaagaattagctcaaatcgaaactaatgctaaatatccgtctcctagtgataatctagaaggaaatttagactacgtcttctccaacacagaagaatctgacgaagatgaatacgatcatgtaaaaaacatggatgtagattcagaacttcaaccaaaagaaaagattagtactgaaagcgaacaaaacaaaataaataaatcaagtaacactgatgaggatttttacgatgaaaatgtttatagaattcccacggcaatacaagaaaaccttgttggaagtcagaaaaccttaaacatcaataatgaggataatattgctagcagaatgcaaaggaatatcagtggaaatcaaataaactacaaagaattatcagatgatgagaacggttgtagctcctatgattctacaaatgactctgttacagttgcaagcaaaaaggataatttaacagatgataaaatattatcacagcaagaattagtcaaaaatattagtgatccagaagtattacctgaacgcatgagcattaaaaaatatgtggagtctaaaaattcagataataaaacctcacaaggcgtagaggttcaacctgaatcaattatcacatcactaagtgataatgatattcataatgataacttttcaactgacaaagaaagtcatcacctgcccctggttgtaaacgttatggacaatactgaccaaacatatgataaaccaaacaaggcagaaagcaaaaacaactctgatacaagtgtctcaccgaaaggtaatattaaagagttaggacaattggtagaaagcagcaaagcggaaaccccaaatgccacactagaatcatcagcgataacagatgaagcgattgagatagaaaacccagcagtaaataaagctggattcttaaataaaacgttcaattctcttaataagaaaaggaagcgaccttctgaaaacaagactccctttaatgacatagttgaaagagataataaacgtcaaaggaaaaatatagtcaaactacttccggataacacagaaacaagttctgcaccgagaattaaaaccatctactacaatgaagctatttccagaaatgctgacctcaaagaaaaacatgcttataaagaggcatacaggaaggaattacaaaatctcaaggatatgaaggtattcgacgtcgatgtcaaatacaacagatctgatgttcctagtaatttaataattccgacaaatacaattttctcaaggaagagaaatggtatttataaagcaagaattgtttgtagaggtgatatccagacgccagacacgtataatgttattggaacagaatccctgaatcataaccacattaaaatatttctgatgattgcaaacaataggaacatgttcatgaagacattagatattaaccatgcgttcctatatgctaaattagaagaagacatatacattccacacccacatgacaggagatgcgttgttaaactagataaagcgttatatggtctcaagcagagtcctaaagaatggaacgaccatcttagacgatatttaaatagtgttggactaaaagataacacttatactccaggactataccaatccaaggataaaaaactcatgatcgcagtttatgttgatgactgtgtgatcgcagcaagtgatgaacaaagattagatgattttataagcaatttagaaaacacctttgagctaaaaattactggtactctaatagatgatatattggatacagacatcttagggatggatttgatatataacaaaaaacttggtacggttgatttaacgttaaaatcattcatagaaaaatggctgagaagtatatagaggaattggataaggttagaaaaagttcaattccacatacatcaatatacaggattgatcccaaaaagggagaactaaaaatgaccgaaaaggaatataaagacggtgtgttgaaattacaacaactactaggagaacttaactatgttaggtacaagtgtagatacgatgttgaatttgcggttaagaaagtagctagattagttaacttccctcatgaacaggtattctacatgatttacaaaatcatacaatatctagtacaacatgcgaatattggaatacactatgatagagacctcaacaaagataagaaaatcaccactatcacagatgcatcagttggaacagaatacgatgcacaatcaagaattggagttataatttggtatggaaagaatattttcaatgtatactcaaataaaagcaccaacaagtgtgtatcctcaaccgaagcggaacttcatgctatctatgaaggttatgcagactcagaaaccctgaaagcaaccttaacagaacttggagaaggaaaaaataaagaacttacaatgattactgattcaaaaccagctatcgaaggcttacaacggagctatctgcaacccaaacagaagttcacatggataaaaaccgaaataattaaagagaaactaaaagagaagattataaaactaataaaaatcaatggtaaagacaatatagcagatttactcacaaaaccagtatcaatttctgatttcgataggtttattaaagtactgaataatcagataacaccacaggatattttggcctcagcggactattgataattaaattaattaattaagaaccgaacacacagcagatatctgttggagtacaataatatatctttaagggggcatgttggaatatgtgacttcggacattccttagcatgagtcaaaagttaatgaagagggcaaattctaattatagaattttccgaacaataaagatctattaattgatcagaactcagtatataagagaatgagttacacctgttaacttattagtaatgttccgagttatgtctaaaccatggggtttcatataaccaatcagcgtgtgttttatatacctctcttatataataagaaagaactgcttattcttaattattacaatttactaaactaactaattatcaaca
>ebe_MSH-604_f164+_TSU4|SKCP01000005.1|448283-454312
tgttggaatatgtgacttcggacattccttagcatgagtcaaaagttaatgaagagggcaaattctaattatagaattttccgaacaataaagatctattaattgatcagaactcagtatataagagaatgagttacacctgttaacttattagtaatgttccgagttatgtctaaaccatggggtttcatataaccaatcagcgtgtgttttatatacctctcttatataataagaaagaactgcttattcttaattattacaatttactaaactaactaattatcaacatggcgaccccagtgagggatgacacaagatatgttactgacgacaacatttctaacctggttcaatcaaaagtcaaatttcaaaaatctagtattgatatttccgttaaaaacaaactaaggaatcaaactcaaatcgatttgaaaacgtatgaaagattcttacacagattaaccactaaaaagaataaaattacaaatgaggctgaagaggatgatgatatttcaaatctcgaccttttaattgaagtagatgaaaaaatcgaaaaaactaataatataattcttaggttacaagaaaagttagaatcgattgaattagataaagatgctaagaagttacacgaaagaaatgattccactggaacatattacttattcgatactcttaccttaaaaaacaggaaatattatcctaaggattggattttcaagcataagatgaataaaattggagatattcctgtctttttgaacagctttcaacaattcattgaaaagtacgaattcgataatatttttgaacatcaaatacaaaacatcgatcctcgtgaaaacgaaatcttgtgtaagattatcaaagaaggtttcgatgaaagtcctgatataatgaacattaacacagttgacatctttagaatcattcgtgatttaaagaaaaaatacacaagcttttttggcagagatttaagactaaaggcttgggaaaaagtgttggtggatacaacttgtaagaatactgacctattgatgaatgaacttcaaaagttagtattaatggaaaaatggatcctttcaaaatgttgtcaagactgtccaaatctcacacacattttagaagaagcaattcttggaaccttacatgaatcgttgagaaatccggttaagcaacgtttacacatctactcaattgatgaaaatgagagagtcgaagaagttctaatcaatatcgtaattgaaacagtaatggacttgagttcaacagatttgtattatccagaaagaaattgcaagtactgtaaatcggaattccacggctcggtaaactgtagaaagaaactaaccagagaacttaggcctatcacgcccagctactcaaaaggttattattcgcaaggttcaacccaaaaagaatacactaaaactggcacaaaccttgacagagccgttaaaaaagctaaagaagaagaacaaaaagggtccaaacagaaacctagtcattattgatactgggtcaggcgtcaacattacgaataacaagagattattacatgagtatgaggacaacaaagaaaacataagattctttggtattggaaaaaacaattcagttcccgttaaaggatcaggatacataaaaataaaaagtaacacaaatgatgattacttattaactcattatgttcctgaggaggaaactaccattatcagtggctatgagttagctaaagaaaccgatcttgtcttaaacaaaaactactccacgttggaaaacaaggaaatgaacattaagactcatgtaaaagatgggattattcatgtaaaaatggacgatttaattgatcatcctgcatatgattttaaaatcaatgcaatacaacctacttctaaaaaaattagactgaagccaaaaattataagcttaaaagatgctcataaacgaatgggacatacaggagttcaacaaattgaaaactccattaaacatagtcattacgaagaaagtattgatttaattaaagaaccaaatgaattttggtgcgaaacttgtaaagtttcaaaaaccacgagaaggaaccattatgctggatctatgaacgaacacagtatcgatcaagaacctggttcatcgtggtgcatggatatctttggtccagtatcgaactcgaactcggatacgaaaagatacatgtttatcatggttgataacaatacaagatattgtatgacctccacacattttaataaaaatgctgaaaccatcttagctcagatcaagaagaatattcagtatgtggaaactcaatttgacagaaaagtcagaaaaatcaattcagatcaaggaactgaattcacaaatgatcagatagcagaatattttgtttcaaaaggaattcatcatattttttccgctacacaagatcatgctgccaatggaagagcagaaagacacatcagaaccatcgttactgatgcaacaaccttgttaaaacatagtaacttgcgtattaaattttgggagtatgcagtaacatctgccaccaatgtacgcaattgtttagaaaacaaagccacaggtcaactgccactaaaggcgatctctagccaacctgttaaagtgagattcatgtccttcttaccattcggagaacaaggaataatttggaatcataatcacaacaaactaaaaccttcaggactccgtgccataatattatgcaaagaccctaatagtcacggatacaaatttttgtaccatctcttaaaaaattgtcacttctgataattacacaattccagactatgcagtggacccaatattaaggaacacccagaacatatacctagatgatcgaagtagatcagataccttcaataagacagaaaactcagatgcagtttcaaggttatatgatgcattggaaaattacgaagatgatcataaacaagttacactacttacagacttgttcaccacagaagaattagctcaaatcgaaactaatgctaaatatccgtctcctagtgataatctagaaggaaatttagactacgtcttctccaacacagaagaatctgacgaagatgaatacgatcatgtaaaaaacatggatgtagattcagaacttcaaccaaaagaaaagattagtactgaaagcgaacaaaacaaaataaataaatcaagtaacactgatgaggatttttacgatgaaaatgtttatagaattcccacggcaatacaagaaaaccttgttggaagtcagaaaaccttaaacatcaataatgaggataatattgctagcagaatgcaaaggaatatcagtggaaatcaaataaactacaaagaattatcagatgatgagaacggttgtagctcctatgattctacaaatgactctgttacagttgcaagcaaaaaggataatttaacagatgataaaatattatcacagcaagaattagtcaaaaatattagtgatccagaagtattacctgaacgcatgagcattaaaaaatatgtggagtctaaaaattcagataataaaacctcacaaggcgtagaggttcaacctgaatcaattatcacatcactaagtgataatgatattcataatgataacttttcaactgacaaagaaagtcatcacctgcccctggttgtaaacgttatggacaatactgaccaaacatatgataaaccaaacaaggcagaaagcaaaaacaactctgatacaagtgtctcaccgaaaggtaatattaaagagttaggacaattggtagagagcagcaaagcggaaaccccaaatgccacactagaatcatcagcgataacagatgaaacgattgagatagaaaacccagcagtaaacaaagctggattcttaaataaaacgttcaattctcttaataagaaaaggaagcgaccttctgaaaacaagactccctttaatgacatagttgaaagagataataaacgtcaaagaaaaaatataatcaaactacttccggataacacagaaacaagttctgcaccgagaattaaaaccatctactacaatgaagctatttccagaaatgctgacctcaaagaaaaacatgcttataaagaggcatacaggaaggaattacaaaatctcaaggatatgaaggtattcgacgtcgatgtcaaatacaacagatctgatgttcctagtaatttaataattccgacaaatacaattttctcaaagaagagaaatggtatttataaagcaagaattgtttgtagaggcgatatccagacgccagacacgtataatgttattggaacagaatccctgaatcataaccacattaaaatatttctgatgattgcaaacaataggaacatgttcatgaagacattagatattaaccatgcgttcctatatgctaaattagaagaagacatatacattccacacccacatgacaggagatgcgttgttaaactagataaagcgttatatggtctcaagcagagtcctaaagaatggaacgaccatcttagacgatatttaaatagtgttggactaaaagataacacttatactccaggactataccaatccaaggataaaaaactcatgatcgcagtttatgttgatgactgtgtgatcgcagcaagtgatgaacaaagattagatgattttataagcaatttagaaaacacctttgagctaaaaattactggtactctaatagatgatatattggatacagacatcttagggatggatttgatatataacaaaaaaacttggtacggttgatttaacgttaaaatcattcatagaaaaaatggctgagaagtatatagaggaattggataaggttagaaaaagttcaattccacatacatcaatatacaggattgatcccaaaaaagggagaactaaaaatgaccgaaaaggaatataaagacggtgtgttgaaattacaacaactactaggagaacttaactatgttaggtacaagtgtagatacgatgttgaatttgcggttaagaaagtagctagattagttaacttccctcatgaacaggtattctacatgatttacaaaatcatacaatatctagtacaacatgcgaatattggaatacactatgatagagacctcaacaaagataagaaaatcaccactatcacagatgcatcagttggaacagaatacgatgcacaatcaagaattggagttataatttggtatggaaagaatattttcaatgtatactcaaataaaagcaccaacaagtgtgtatcctcaaccgaagcggaacttcatgctatctatgaaggttatgcagactcagaaaccctgaaagcaaccttaacagaacttggagaaggaaaaaataaagaacttacaatgattactgattcaaaaccagctatcgaaggcttacaacggagctatctgcaacccaaacagaagttcacatggataaaaaccgaaataattaaagagaaactaaaagagaagattataaaactaataaaaatcaatggtaaagacaatatagcagatttactcacaaaaccagtatcaatttctgatttcgataggtttattaaagtactgaataatcagataacaccacaggatattttggcctcagcggactattgataattaaattaattaattaagaaccgaacacacagcagatatctgttggagtacaataatatatctttaagggggcatgttggaatatgtgacttcggacattccttagcatgagtcaaaagttaatgaagagggcaaattctaattatagaattttccgaacaataaagatctattaattgatcagaactcagtatataagagaatgagttacacctgttaacttattagtaatgttccgagttatgtctaaaccatggggtttcatataaccaatcagcgtgtgttttatatacctctcttatataataagaaagaactgcttattcttaattattacaatttactaaactaactaattatcaaca
>ebe_MSH-604_f363-_TSU4|SKCP01000011.1|169636-175662
tgttggaatatgtgacttcggacattccttagcatgagtcaaaagttaatgaagagggcaaattctaattatagaattttccgaacaataaagatctattaattgatcagaactcagtatataagagaatgagttacacctgttaacttattagtaatgttccgagttatgtctaaaccatggggtttcatataaccaatcagcgtgtgttttatatacctctcttatataataagaaagaactgcttattcttaattattacaatttactaaactaactaattatcaacatggcgaccccagtgagggatgacacaagatatgttactgacgacaacatttctaacctggttcaatcaaaagtcaaatttcaaaaatctagtattgatatttccgttaaaaacaaactaaggaatcaaactcaaatcgatttgaaaacgtatgaaagattcttacacagattaaccactaaaaagaataaaattacaaatgaggctgaagaggatgatgatatttcaaatctcgaccttttaattgaagtagatgaaaaaatcgaaaaaactaataatataattcttaggttacaagaaaagttagaatcgattgaattagataaagatgctaagaagttacacgaaagaaatgattccactggaacatattacttattcgatactcttaccttaaaaaacaggaaatattatcctaaggattggattttcaagcataagatgaataaaattggagatattcctgtctttttgaacagctttcaacaattcattgaaaagtacgaattcgataatatttttgaacctcaaatacaaaacatcgatcctcgtgaaaacgaaatcttgtgtaagattatcaaagaaggtttccatgaaagtcctgatataatgaacattaacacagttgacatctttagaatcattcgtgatttaaaaaaaaaatacacaagcttttttggcagagatttaagactaaaggcttgggaaaaagtgtttgtggatacaacttgtaagaatactgacctattgatgaatgaacttcaaaagttagtattaatggaaaatggatcctttcaaaatgttgtcaagactgtccaaatctcacacattttagaagaagcaattcttggaaccttacatgaatcgttgagaaatccggttaagcaacgtttacacatctactcaattgatgaaaatgagagagtcgaagaagttctaatcaatatcgtaattgaaacagtaatggacttgagttcaacagatttgtattatccagaaagaaattgcaagtactgtaaatcggaattccacggctcggtaaactgtagaaagaaactaaccagagaacttaggcctatcacgcccagctactcaaaaggttattattcgcaaggttcaacccaaaagaatacactaaaactggcacaaaccttgacagagccgttaaaaagctaaagaagaagaacaaaaagggtccaaacagaaacctagtcattattgatactgggtcaggcgtcaacattacgaataacaagagattattacatgagtatgaggacaacaaagaaaacataagattctttggtattggaaaaacaattcagttcccgttaaaggatcaggatacataaaaataaaaagtaacacaaatgatgattacttattaactcattatgttcctgaggaggaaactaccattatcagtggctatgagttagctaaagaaaccgatcttgtcttaaacaaaaactactccacgttggaaaacaaggaaatgaacattaagactcatgtaaaagatgggatcattcatgtaaaaatggacgatttaattgatcatcctgcatatgattttaaaatcaatgcaatacaacctacttctaaaaaaattagactgaagccaaaaattataagcttaaaagatgctcataaacgaatgggacatacaggagttcaacaaattgaaaactccattaaacatagtcattacgaagaaagtattgacttaattaaagaaccaaatgaattttggtgcgaaacttgtaaagtttcaaaaaccacgagaaggaaccattatgctggatctatgaacgaacacagtatcgatcaagaacctggttcatcgtggtgcatggatatctttggtccagtatcgaactcgaactcggatacgaaaagatacatgtttatcatggttgataacaatacaagatattgtatgacctccacacattttaataaaaatgctgaaactatcttagctcagatcaagaagaatattcagtatgtggaaactcagtttgacagaaaagtcagaaaaatcaattcagatcaaggaactgaattcacaaatgatcagatagcagaatattttgtttcaaaaggaattcatcatattttttccgctacacaagatcatgctgccaatggaagagcagaaagacacatcagaaccattgttactgatgcaacaaccttgttaaaacatagtaacttgcgtattaaattttgggagtatgcagtaacatctgccaccaatgtacgcaattgtttagaaaacaaagccacaggtcaactgccactaaaggcgatctctagccaacctgttaaagtgagattcatgtccttcttaccattcggagaacaaggaataatttggaatcataatcacaacaaactaaaaccttcaggactccgtgccataatattatgcaaagaccctaatagtcacggatacaaattttttgtaccatctcttaaaaaaattgtcacttctgataattacacaattccagactatgcagtggacccaatattaaggaacacccagaacatatacctagatgatcgaagtagatcagataccttcaataagacagaaaactcagatgcagtttcaaggttatatgatgcattggaaaattacgaagatgatcataaacaagttacactacttacagacttgttcaccacagaagaattagctcaaatcgaaactaatgctaaatatccgtctcctagtgataatctagaaggaaatttagactacgtcttctccaacacagaagaatctgacgaagatgaatacgatcatgtaaaaaacatggatgtagattcagaacttcaaccaaaagaaaagattagtactgaaagcgaacaaaacaaaataaataaatcaagtaacactgatgaggatttttacgatgaaaatgtttatagaattcccacggcaatacaagaaaaccttgttggaagtcagaaaactttaaacatcaataatgaggataatattgctagcagaatgcaaaggaatatcagtggaaatcaaataaactacaaagaattatcagatgatgagaacggttgtagctcctatgattctacaaatgactctgttacagttgcaagcaaaaaggataatttaacagatgataaaatattacaatcacagcaagaattagtcaaaaatattagtgatccagaagtattacctgaacgcatgagcattaaaaaatatgtggagtctaaaaattcagataataaaacctcacaaggcgtagaggttcaacctgaatcaattatcacatcactaagtgataatgatattcataatgataacttttcaactgacaaagaaagtcatcacctgcccctggttgtaaacgttatggacaatactgaccaaacatatgataaaccaaacaaggcagaaagcaaaaacaactctgatacaagtgtctcaccgaaaggtaatattaaagagttaggacaattggtagagagcagcaaagtggaaaccccaaatgccacactagaatcatcagcgataacagatgaaacgattgagatagaaaacccagcagtaaacaaagctggattcttaaataaaacgttcaattctcttaataagaaaaggaagcgaccttctgaaaacaagactccctttaatgacatagttgaaagagataataaacgtcaaagaaaaaatataatcaaactacttccggataacacagaaacaagttctgcaccgagaattaaaaccatctactacaatgaagctatttccagaaatgctgacctcaaagaaaaacatgcttataaagaggcatacaggaaggaattacaaaatctcaaggatatgaaggtattcgacgtcgatgtcaaatacaacagatctgatgttcctagtaatttaataattccgacaaatacaattttctcaaagaagagaaatggtatttataaagcaagaattgtttgtagaggcgatatccagacgccagacacgtataatgttattggaacagaatccctgaatcataaccacattaaaatatttctgatgattgcaaacaataggaacatgttcatgaagacattagatattaaccatgcgttcctatatgctaaattagaagaagacatatacattccacacccacatgacaggagatgcgttgttaaactagataaagcgttatatggtctcaagcagagtcctaaagaatggaacgaccatcttagacgatatttaaatagtgttggactaaaagataacacttatactccaggactataccaatccaaggataaaaaactcatgatcgcagtttatgttgatgactgtgtgattgcagcaagtgatgaacaaagattagatgattttataagcaatttagaaaacacctttgagcaaaaaattactggtactctaatagatgatatattggatacagacatcttagggatggatttgatctataacaaaaaacttggtacggttgatttaacgttaaaatcattcatagaaaaaatggctgagaagtatatagaggaattggataaggttagaaaaagttcaattccacatacatcaatatacaggattgatcccaaaaagggagaactaaaaatgacagaaaaggaatataaagacggtgtgttgaaattacaacaactactaggagaacttaactatgttaggtacaagtgtagatacgatgttgaatttgcggttaagaaagtagctagattagttaacttccctcatgaacaggtattctacatgatttacaaaatcatacaatatctagtacaacatgcgaatattggaatacactatgatagagacctcaacaaagataagaaaatcaccactatcacagatgcatcagttggaacagaatacgatgcacaatcaagaattggagttataatttggtatggaaagaatattttcaatgtatactcaaataaaagcaccaacaagtgtgtatcctcaaccgaagcggaacttcatgctatctatgaaggttatgcagactcagaaaccctgaaagcaaccttaacagaacttggagaaggaaaaaataaagaacttacaatgattactgattcaaaaccagctatcgaaggcttacaacggagctatctgcaacccaaacagaagttcacatggataaaaaccgaaataattaaagagaaactaaaagagaagattataaaactaataaaaatcaatggtaaagacaatatagcagatttactcacaaaaccagtatcaatttctgatttcgataggtttattaaagtattgaataatcagataacaccacaggatattttggcctcagcggactattgataattaaattaattaattaagaaccgaacacacagcagatatctgttggagtacaataatatatctttaagggggcatgttggaatatgtgacttcggacattccttagcatgagtcaaaagttaatgaagagggcaaattctaattatagaattttccgaacaataaagatctattaattgatcagaactcagtatataagagaatgagttacacctgttaacttattagtaatgttccgagttatgtctaaaccatggggtttcatataaccaatcagcgtgtgttttatatacctctcttatataataagaaagaactgcttattcttaattattacaatttactaaactaactaattatcaaca
>ebe_R23_f96+_TSU4|SKCM01000006.1|636409-642431
tgttggaatatgtgacttcggacattccttagcgtgagtcaaaagttaatgaagagggcaaattctaattatagaattttccgaacaataaagatctattaattgatcagaactcagtatataagagaatgagttacacctgttaacttattattaatgttccgagttatgtctaaaccattgggtttcatataaccaatcagcgtgtgttttatatacctctcttatataataagaaagaactgcttattcttaattattacaatttactaaactaactaattatcaacatggcgaccccagtgagggatgacacaagatatgttactgacgacaacatttctaacctggttcaatcaaaagtcaaatttcaaaaatctagtattgatatttccgttaaaaacaaactaaggaatcaaactcaaatcgatttgaaaacgtatgaaagattcttacacagattaaccactaaaaagaataaaattacaaatgaggctgaagaggatgatgatatttcaaatctcgaccttttaattgaagtagatgaaaaatcgaaaaaactaataatataattcttaggttacaagaaaagttagaatcgattgaattagataaagatgctaagaagttacacgaaagaaatgattccactggaacatattacttattcgatactcttaccttaaaaacaggaaatattatcctaaggattggattttcaagcataagatgaataaaattggagatattcctgtcttttgaacagctttcaacaattcattgaaaagtacgaattcgataatattttgaacctcaaatacaaaacatcgatcctcgtgaaaacgaaatcttgtgtaagattatcaaagaaggtttccatgaaagtcctgatataatgaacattaacacagttgacatttttagaatcattcgtgatttaaagaaaaaatacacaagcttttttggcagagatttaagactaaaggcttgggaaaaagtgtttgtggatacaacttgtaagaatactgacctattgatgaatgaacttcaaaagttagtattaatggaaaaatggatcctttcaaaatgttgtcaagactgtccaaatctcacacacattttagaagaagcaattcttggaaccttacatgaatcgttgagaaatccggttaagcaacgtttacacatctactcaattgatgaaaatgagagagtcgaagaagttctaatcaatatcgtaattgaaacagtaatggacttgagttcaacagatttgtattatccagaaagaaattgcaagtactgtaaatcggaattccacggctcggtaaactgtagaaagaaactaaccagagaacttaggcctatcacgcccagctactcaaaaggttattattcgcaaggttcaacccaaaaagaatacactaaaactggcacaaaccttgacagagccgttaaaaaagctaaagaagaagaacaaaaagggtccaaacagaaacctagtcattattgatactgggtcaggcgtcaacattacgaataacaagagattattacatgagtatgaggacaacaaagaaaacataagattctttggtattggaaaaacaattcagttcccgttaaaggatcaggatacataaaaataaaagtaacacaaatgatgattacttattaactcattatgttcctgaggaggaaactaccattatcagtggctatgagttagctaaagaaaccgatcttgtcttaaacaaaaactactccacgttggaaaacaaggaaatgaacattaagactcatgtaaaagatgggattattcatgtaaaaatggacgatttaattgatcatcctgcatatgattttaaaatcaatgcaatacaacctacttctaaaaaaattagactgaagccaaaaattataagcttaaaagatgctcataaacgaatgggacatacaggagttcaacaaattgaaaactccattaaacatagtcattacgaagaaagtattgatttaattaaagaaccaaatgaattttggtgcgaaacttgtaaagtttcaaaaccacgagaaggaaccattatgctggatctatgaacgaacacagtatcgatcaagaacctggttcatcgtggtgcatggatatctttggtccagtatcgaactcgaactcggatacgaaaagatacatgtttatcatggttgataacaatacaagatattgtatgacctccacacattttaataaaaatgctgaaactatcttagctcagatcaagaagaatattcagtatgtggaaactcaatttgacagaaaagtcagaaaaatcaattcagatcaaggaactgaattcacaaatgatcagatagcagaatattttgtttcaaaaggaattcatcatatttttccgctacacaagatcatgctgccaatggaagagcagaaagacacatcagaaccatcgttactgatgcaacaaccttgttaaaacatagtaacttgcgtattaaattttgggagtatgcagtaacatctgccaccaatgtacgcaattgtttagaaaacaaagccacaggtcaactgccactaaaggcgatctctagccaacctgttaaagtgagattcatgtccttcttaccattcggagaacaaggaataatttggaatcataatcacaacaaactaaaaccttcaggactccgtgccataatattatgcaaagaccctaatagtcacggatacaaattttttgtaccatctcttaaaaaattgtcacttctgataattacacaattccagactatgcagtggacccaatattaaggaacacccagaacatatacctagatgatcgaagtagatcagataccttcaataagacagaaaactcagatgcagtttcaaggttatatgatgcattggaaaattacgaagatgatcataaacaagttacactacttacagacttgttcaccacagaagaattagctcaaatcgaaactaatgctaaatatccgtctcctagtgataatctagaaggaaatttagactacgtcttctccaacacagaagaatctgaggaagatgaatacgatcatgtaaaaaaacatggatgtagattcagaacttcaaccaaaagaaaagattagtactgaaagcgaacaaaacaaaataaataaatcaagtaacactgatgaggatttttacgatgaaaatgtttatagaattcccacggcaatacaagaaaaccttgttggaagtcagaaaactttaaacatcaataatgaggataatattgctagcagaatgcaaaggaatatcagtggaaatcaaataaactacaaagaattatcagatgatgagaacggttgtagctcctatgattctacaaatgactctgttacagttgcaagcaaaaaggataatttaacagatgataaaatattacaatcacagcaagaattagtcaaaaatattagtgatccagaagtattacctgaacgcatgagcattaaaaaatatgtggagtctaaaaattcagataataaaacctcacaaggcgtagaggttcaacctgaatcaattatcacatcactaagtgataatgatattcataatgataacttttcaactgacaaagaaagtcatcacctgcccctggttgtaaacgttatggacaatactgaccaaacaaatgataaaccaaacaaggcagaaagcaaaaacaactctgatacaagtgtctcaccgaaaggtaatattaaagagttaggacaattggtagagagcagcaaagtggaaaccccaaataccacactagaatcatcagcgataacagatgaaacgattgagatagaaaactcagcagtaaataaagctggattcttaaataaaacgttcaattctcttaataagaaaaggaagcgaccttctgaaaacaagactccctttaatgacatagttgaaagagataataaacgtcaaagaaaaatataatcaaactacttccggataacacagaaacaagttctgcaccgagaattaaaaccatctactacaatgaagctatttccagaaatgctgacctcaaagaaaaacatgcttataaagaggcatacaggaaggaattacaaaatctcaaggatatgaaggtattcgacgtcgatgtcaaatacaacagatctgatgttcctagtaatttaataattccgacgaatacaattttctcaaagaaaagaaatggtatttataaagcaagaattgtttgtagaggtgatatccagacgccagacacgtataatgttattggaacagaatccctgaatcataaccacattaaaatatttctgatgattgcaaacaataggaacatgttcatgaagacattagatattaaccatgcgttcctatatgctaaattagaagaagacatatacattccacacccacatgacaggagatgcgttgttaaactagataaagcgttatatggtctcaagcagagtcctaaagaatggaacgaccatcttagacgatatttaaatagtgttggactaaaagataacacttatactccaggactataccaatccaaggataaaaaactcatgatcgcagtttatgttgatgactgtgtgatcgcagcaagtgatgaacaaagattagatgattttataagcaatttagaaaacacctttgagctaaaaattactggtactctaatagatgatatattggatacagacatcttagggatggatttgatatataacaaaaaacttggtacggttgatttaacgttaaaatcattcatagaaaaaatggctgagaagtatatagaggaattggataaggttagaaaaagttcaattccacatacatcaatatacaggattgatcccaaaagggagaactaaaaatgaccgaaaaggaatataaagacggtgtgttgaaattacaacaactactaggagaacttaactatgttaggtacaagtgtagatacgatgttgaatttgcggttaagaaagtagctagattagttaacttccctcatgaacaggtattctacatgatttacaaaatcatacaatatctagtacaacatgcgaatattggaatacactatgatagagacctcaacaaagataagaaaatcactactatcacagatgcatcagttggaacagaatacgatgcacaatcaagaattggagttataatttggtatggaaagaatattttcaatgtatactcaaataaaagcaccaacaagtgtgtatcctcaaccgaagcggaacttcatgctatctatgaaggttatgcagactcagaaaccctgaaagcaaccttaacagaacttggagaaggaaaaaataaagaacttacaatgattactgattcaaaaccagctatcgaaggcttaaaacggagctatctgcaacccaaacagaagttcacatggataaaaaccgaaataattaaagagaaactaaaagagaagattataaaactaataaaaatcaatggtaaagacaatatagcagatttactcacaaaaccagtatcaatttctgatttcgataggtttattaaagtattgaataatcagataacaccacaggatattttggcctcagcggactattgataattaaattaattaattaagaaccgaacacacagcagatatctgttggagtacaataatatatctttaagggggcatgttggaatatgtgacttcggacattccttagcgtgagtcaaaagttaatgaagagggcaaattctaattatagaattttccgaacaataaagatctattaattgatcagaactcagtatataagagaatgagttacacctgttaacttattattaatgttccgagttatgtctaaaccattgggtttcatataaccaatcagcgtgtgttttatatccctctcttatataataagaaagaactgcttattcttaattattacaatttactaaactaactaattatcaaca
>ebe_R23_f109-_TSU4|SKCM01000006.1|864874-870899
tgttggaatatgtgacttcggacattccttagcgtgagtcaaaagttaatgaagagggcaaattctaattatagaattttccgaacaataaagatctattaattgatcagaactcagtatataagagaatgagttacacctgttaacttattattaatgttccgagttatgtctaaaccattgggtttcatataaccaatcagcgtgtgttttatatccctctcttatataataagaaagaactgcttattcttaattattacaatttactaaactaactaattatcaacatggcgaccccagtgagggatgacacaagatatgttactgacgacaacatttctaacctggttcaatcaaaagtcaaatttcaaaaatctagtattgatatttccgttaaaaacaaactaaggaatcaaactcaaatcgatttgaaaacgtatgaaagattcttacacagattaaccactaaaaagaataaaattacaaatgaggctgaagaggatgatgatatttcaaatctcgaccttttaattgaagtagatgaaaaaatcgaaaaaactaataatataattcttaggttacaagaaaagttagaatcgattgaattagataaagatgctaagaagttacacgaaagaaatgattccactggaacatattacttattcgatactcttaccttaaaaaacaggaaatattatcctaaggattggattttcaagcataagatgaataaaattggagatattcctgtcttttttgaacagctttcaacaattcattgaaaagtacgaattcgataatatttttgaacatcaaatacaaaacatcgatcctcgtgaaaacgaaatcttgtgtaagattatcaaagaaggtttccatgaaagtcctgatataatgaacattaacacagttgacatctttagaatcattcgtgatttaaaagaaaaaatacacaagcttttttggcagagatttaagactaaaggcttgggaaaaagtgtttgtggatacaacttgtaagaatactgacctattgatgaatgaacttcaaaagttagtattaatggaaaaatggatcctttcaaaatgttgtcaagactgtccaaatctcacacacattttagaagaagcaattcttggaaccttacatgaatcgttgagaaatccggttaagcaacgtttacacatctactcaattgatgaaaatgagagagtcgaagaagttctaatcaatatcgtaattgaaacagtaatggacttgagttcaacagatttgtattatccagaaagaaattgcaagtactgtaaatcggaattccacggctcggtaaactgtagaaagaaactaaccagagaacttaggcctatcacgcccagctactcaaaaggttattattcgcaaggttcaacccaaaaagaatacactaaaactggcacaaaccttgacagagccgttaaaaaagctaaagaagaagaacaaaaagggtccaaacagaaacctagtcattattgatactgggtcaggcgtcaacattacgaataacaagagattattacatgagtatgaggacaacaaagaaaacataagattctttggtattggaaaaaacaattcagttcccgttaaaggatcaggatacataaaaataaaaagtaacacaaatgatgattacttattaactcattatgttcctgaggaggaaactaccattatcagtggctatgagttagctaaagaaaccgatcttgtcttaaacaaaaactactccacgttggaaaacaaggaaatgaacattaagactcatgtaaaagatgggattattcatgtaaaaatggacgatttaattgatcatcctgcatatgattttaaaatcaatgcaatacaacctacttctaaaaaaattagactgaagccaaaaattataagcttaaaagatgctcataaacgaatgggacatacaggagttcaacaaattgaaaactccattaaacatagtcattacgaagaaagtattgatttaattaaagaaccaaatgaattttggtgcgaaacttgtaaagtttcaaaaaccacgagaaggaaccattatgctggatctatgaacgaacacagtatcgatcaagaacctggttcatcgtggtgcatggatatctttggtccagtatcgaactcgaactcggatacgaaaagatacatgtttatcatggttgataacaatacaagatattgtatgacctccacacattttaataaaaatgctgaaactatcttagctcagatcaagaagaatattcagtatgtggaaactcaatttgacagaaaagtcagaaaaatcaattcagatcaaggaactgaattcacaaatgatcagatagcagaatattttgtttcaaaaggaattcatcatattttttccgctacacaagatcatgctgccaatggaagagcagaaagacacatcagaaccatcgttactgatgcaacaaccttgttaaaacatagtaacttgcgtattaaattttgggagtatgcagtaacatctgccaccaatgtacgcaattgtttagaaaacaaagccacaggtcaactgccactaaaggcgatctctagccaacctgttaaagtgagattcatgtccttcttaccattcggagaacaaggaataatttggaatcataatcacaacaaactaaaaccttcaggactccgtgccataatattatgcaaagaccctaatagtcacggatacaaatttttgtaccatctcttaaaaaattgtcacttctgataattacacaattccagactatgcagtggacccaatattaaggaacacccagaacatatacctagatgatcgaagtagatcagataccttcaataagacagaaaactcagatgcagtttcaaggttatatgatgcattggaaaattacgaagatgatcataaacaagttacactacttacagacttgttcaccacagaagaattagctcaaatcgaaactaatgctaaatatccgtctcctagtgataatctagaaggaaatttagactacgtcttctccaacacagaagaatctgaggaagatgaatacgatcatgtaaaaacatggatgtagattcagaacttcaaccaaaagaaaagattagtactgaaagcgaacaaaacaaaataaataaatcaagtaacactgatgaggatttttacgatgaaaatgtttatagaattcccacggcaatacaagaaaaccttgttggaagtcagaaaactttaaacatcaataatgaggataatattgctagcagaatgcaaaggaatatcagtggaaatcaaataaactacaaagaattatcagatgatgagaacggttgtagctcctatgattctacaaatgactctgttacagttgcaagcaaaaggataatttaacagatgataaaatattacaatcacagcaagaattagtcaaaaatattagtgatccagaagtattacctgaacgcatgagcattaaaaatatgtggagtctaaaaattcagataataaaacctcacaaggcgtagaggttcaacctgaatcaattatcacatcactaagtgataatgatattcataatgataacttttcaactgacaaagaaagtcatcacctgcccctggttgtaaacgttatggacaatactgaccaaacaaatgataaaccaaacaaggcagaaagcaaaaacaactctgatacaagtgtctcaccgaaaggtaatattaaagagttaggacaattggtagagagcagcaaagtggaaaccccaaataccacactagaatcatcagcgataacagatgaaacgattgagatagaaaactcagcagtaaataaagctggattcttaaataaaacgttcaattctcttaataagaaaaggaagcgaccttctgaaaacaagactccctttaatgacatagttgaaagagataataaacgtcaaagaaaaatataatcaaactacttccggataacacagaaacaagttctgcaccgagaattaaaaccatctactacaatgaagctatttccagaaatgctgacctcaaagaaaaacatgcttataaagaggcatacaggaaggaattacaaaatctcaaggatatgaaggtattcgacgtcgatgtcaaatacaacagatctgatgttcctagtaatttaataattccgacgaatacaattttctcaaagaaaagaaatggtatttataaagcaagaattgtttgtagaggtgatatccagacgccagacacgtataatgttattggaacagaatccctgaatcataaccacattaaaatatttctgatgattgcaaacaataggaacatgttcatgaagacattagatattaaccatgcgttcctatatgctaaattagaagaagacatatacattccacacccacatgacaggagatgcgttgttaaactagataaagcgttatatggtctcaagcagagtcctaaagaatggaacgaccatcttagacgatatttaaatagtgttggactaaaagataacacttatactccaggactataccaatccaaggataaaaaactcatgatcgcagtttatgttgatgactgtgtgatcgcagcaagtgatgaacaaagattagatgattttataagcaatttagaaaacacctttgagctaaaaattactggtactctaatagatgatatattggatacagacatcttagggatggatttgatatataacaaaaacttggtacggttgatttaacgttaaaatcattcatagaaaaatggctgagaagtatatagaggaattggataaggttagaaaaagttcaattccacatacatcaatatacaggattgatcccaaaagggagaactaaaaatgaccgaaaaggaatataaagacggtgtgttgaaattacaacaactactaggagaacttaactatgttaggtacaagtgtagatacgatgttgaatttgcggttaagaaagtagctagattagttaacttccctcatgaacaggtattctacatgatttacaaaatcatacaatatctagtacaacatgcgaatattggaatacactatgatagagacctcaacaaagataagaaaatcactactatcacagatgcatcagttggaacagaatacgatgcacaatcaagaattggagttataatttggtatggaaagaatattttcaatgtatactcaaataaaagcaccaacaagtgtgtatcctcaaccgaagcggaacttcatgctatctatgaaggttatgcagactcagaaaccctgaaagcaaccttaacagaacttggagaaggaaaaaataaagaacttacaatgattactgattcaaaaccagctatcgaaggcttaaaacggagctatctgcaacccaaacagaagttcacatggataaaaaccgaaataattaaagagaaactaaaagagaagattataaaactaataaaaatcaatggtaaagacaatatagcagatttactcacaaaaccagtatcaatttctgatttcgataggtttattaaagtattgaataatcagataacaccacaggatattttggcctcagcggactattgataattaaattaattaattaagaaccgaacacacagcagatatctgttggagtacaataatatatctttaagggggcatgttggaatatgtgacttcggacattccttagcgtgagtcaaaagttaatgaagagggcaaattctaattatagaattttccgaacaataaagatctattaattgatcagaactcagtatataagagaatgagttacacctgttaacttattattaatgttccgagttatgtctaaaccattgggtttcatataaccaatcagcgtgtgttttatatccctctcttatataataagaaagaactgcttattcttaattattacaatttactaaactaactaattatcaaca
>ebe_R23_f467-_TSU4|SKCM01000016.1|110577-116610
tgttggaatatgtgacttcggacattccttagcgtgagtcaaaagttaatgaagagggcaaattctaattatagaattttccgaacaataaagatctattaattgatcagaactcagtatataagagaatgagttacacctgttaacttattattaatgttccgagttatgtctaaaccattgggtttcatataaccaatcagcgtgtgttttatatacctctcttatataataagaaagaactgcttattcttaattattacaatttactaaactaactaattatcaacatggcgaccccagtgagggatgacacaagatatgttactgacgacaacatttctaacctggttcaatcaaaagtcaaatttcaaaaatctagtattgatatttccgttaaaaacaaactaaggaatcaaactcaaatcgatttgaaaacgtatgaaagattcttacacagattaaccactaaaaagaataaaattacaaatgaggctgaagaggatgatgatatttcaaatctcgaccttttaattgaagtagatgaaaaaatcgaaaaaactaataatataattcttaggttacaagaaaagttagaatcgattgaattagataaagatgctaagaagttacacgaaagaaatgattccactggaacatattacttattcgatactcttaccttaaaaaacaggaaatattatcctaaggattggattttcaagcataagatgaataaaattggagatattcctgtctttttgaacagctttcaacaattcattgaaaagtacgaattcgataatatttttgaacctcaaatacaaaacatcgatcctcgtgaaaacgaaatcttgtgtaagattatcaaagaaggtttccatgaaagtcctgatataatgaacattaacacagttgacatttttagaatcattcgtgatttaaagaaaaaatacacaagctttttttggcagagatttaagactaaaggcttgggaaaaagtgtttgtggatacaacttgtaagaatactgacctattgatgaatgaacttcaaaagttagtattaatggaaaaatggatcctttcaaaatgttgtcaagactgtccaaatctcacacacattttagaagaagcaattcttggaaccttacatgaatcgttgagaaatccggttaagcaacgtttacacatctactcaattgatgaaaatgagagagtcgaagaagttctaatcaatatcgtaattgaaacagtaatggacttgagttcaacagatttgtattatccagaaagaaattgcaagtactgtaaatcggaattccacggctcggtaaactgtagaaagaaactaaccagagaacttaggcctatcacgcccagctactcaaaaggttattattcgcaaggttcaacccaaaaagaatacactaaaactggcacaaaccttgacagagccgttaaaaaagctaaagaagaagaacaaaaagggtccaaacagaaacctagtcattattgatactgggtcaggcgtcaacattacgaataacaagagattattacatgagtatgaggacaacaaagaaaacataagattctttggtattggaaaaaacaattcagttcccgttaaaggatcaggatacataaaaataaaaagtaacacaaatgatgattacttattaactcattatgttcctgaggaggaaactaccattatcagtggctatgagttagctaaagaaaccgatcttgtcttaaacaaaaactactccacgttggaaaacaaggaaatgaacattaagactcatgtaaaagatgggattattcatgtaaaaatggacgatttaattgatcatcctgcatatgattttaaaatcaatgcaatacaacctacttctaaaaaaattagactgaagccaaaaattataagcttaaagatgctcataaacgaatgggacatacaggagttcaacaaattgaaaactccattaaacatagtcattacgaagaaagtattgatttaattaaagaaccaaatgaattttggtgcgaaacttgtaaagtttcaaaaaccacgagaaggaaccattatgctggatctatgaacgaacacagtatcgatcaagaacctggttcatcgtggtgcatggatatctttggtccagtatcgaactcgaactcggatacgaaaagatacatgtttatcatggttgataacaatacaagatattgtatgacctccacacattttaataaaaatgctgaaactatcttagctcagatcaagaagaatattcagtatgtggaaactcaatttgacagaaaagtcagaaaaatcaattcagatcaaggaactgaattcacaaatgatcagatagcagaatattttgtttcaaaaggaattcatcatatttttttccgctacacaagatcatgctgccaatggaagagcagaaagacacatcagaaccatcgttactgatgcaacaaccttgttaaaacatagtaacttgcgtattaaattttgggagtatgcagtaacatctgccaccaatgtacgcaattgtttagaaaacaaagccacaggtcaactgccactaaaggcgatctctagccaacctgttaaagtgagattcatgtccttcttaccattcggagaacaaggaataatttggaatcataatcacaacaaactaaaaccttcaggactccgtgccataatattatgcaaagaccctaatagtcacggatacaaatttttttgtaccatctcttaaaaaaattgtcacttctgataattacacaattccagactatgcagtggacccaatattaaggaacacccagaacatatacctagatgatcgaagtagatcagataccttcaataagacagaaaactcagatgcagtttcaaggttatatgatgcattggaaaattacgaagatgatcataaacaagttacactacttacagacttgttcaccacagaagaattagctcaaatcgaaactaatgctaaatatccgtctcctagtgataatctagaaggaaatttagactacgtcttctccaacacagaagaatctgaggaagatgaatacgatcatgtaaaaaacatggatgtagattcagaacttcaaccaaaagaaaagattagtactgaaagcgaacaaaacaaaataaataaatcaagtaacactgatgaggatttttacgatgaaaatgtttatagaattcccacggcaatacaagaaaaccttgttggaagtcagaaaactttaaacatcaataatgaggataatattgctagcagaatgcaaaggaatatcagtggaaatcaaataaactacaaagaattatcagatgatgagaacggttgtagctcctatgattctacaaatgactctgttacagttgcaagcaaaaaggataatttaacagatgataaaatattacaatcacagcaagaattagtcaaaaatattagtgatccagaagtattacctgaacgcatgagcattaaaaaatatgtggagtctaaaaattcagataataaaacctcacaaggcgtagaggttcaacctgaatcaattatcacatcactaagtgataatgatattcataatgataacttttcaactgacaaagaaagtcatcacctgcccctggttgtaaacgttatggacaatactgaccaaacaaatgataaaccaaacaaggcagaaagcaaaaacaactctgatacaagtgtctcaccgaaaggtaatattaaagagttaggacaattggtagagagcagcaaagtggaaaccccaaataccacactagaatcatcagcgataacagatgaaacgattgagatagaaaactcagcagtaaataaagctggattcttaaataaaacgttcaattctcttaataagaaaaggaagcgaccttctgaaaacaagactccctttaatgacatagttgaaagagataataaacgtcaaagaaaaaatataatcaaactacttccggataacacagaaacaagttctgcaccgagaattaaaaccatctactacaatgaagctatttccagaaatgctgacctcaaagaaaaacatgcttataaagaggcatacaggaaggaattacaaaatctcaaggatatgaaggtattcgacgtcgatgtcaaatacaacagatctgatgttcctagtaatttaataattccgacgaatacaattttctcaaagaaaagaaatggtatttataaagcaagaattgtttgtagaggtgatatccagacgccagacacgtataatgttattggaacagaatccctgaatcataaccacattaaaatatttctgatgattgcaaacaataggaacatgttcatgaagacattagatattaaccatgcgttcctatatgctaaattagaagaagacatatacattccacacccacatgacaggagatgcgttgttaaactagataaagcgttatatggtctcaagcagagtcctaaagaatggaacgaccatcttagacgatatttaaatagtgttggactaaaagataacacttatactccaggactataccaatccaaggataaaaaactcatgatcgcagtttatgttgatgactgtgtgatcgcagcaagtgatgaacaaagattagatgattttataagcaatttagaaaacacctttgagctaaaaattactggtactctaatagatgatatattggatacagacatcttagggatggatttgatatataacaaaaacttggtacggttgatttaacgttaaaatcattcatagaaaaaatggctgagaagtatatagaggaattggataaggttagaaaaagttcaattccacatacatcaatatacaggattgatcccaaaaagggagaactaaaaatgaccgaaaaggaatataaagacggtgtgttgaaattacaacaactactaggagaacttaactatgttaggtacaagtgtagatacgatgttgaatttgcggttaagaaagtagctagattagttaacttccctcatgaacaggtattctacatgatttacaaaatcatacaatatctagtacaacatgcgaatattggaatacactatgatagagacctcaacaaagataagaaaatcactactatcacagatgcatcagttggaacagaatacgatgcacaatcaagaattggagttataatttggtatggaaagaatattttcaatgtatactcaaataaaagcaccaacaagtgtgtatcctcaaccgaagcggaacttcatgctatctatgaaggttatgcagactcagaaaccctgaaagcaaccttaacagaacttggagaaggaaaaaataaagaacttacaatgattactgattcaaaaccagctatcgaaggcttaaaacggagctatctgcaacccaaacagaagttcacatggataaaaaccgaaataattaaagagaaactaaaagagaagattataaaactaataaaaatcaatggtaaagacaatatagcagatttactcacaaaaccagtatcaatttctgatttcgataggtttattaaagtattgaataatcagataacaccacaggatattttggcctcagcggactattgataattaaattaattaattaagaaccgaacacacagcagatatctgttggagtacaataatatatctttaagggggcatgttggaatatgtgacttcggacattccttagcgtgagtcaaaagttaatgaagagggcaaattctaattatagaattttccgaacaataaagatctattaattgatcagaactcagtatataagagaatgagttacacctgttaacttattattaatgttccgagttatgtctaaaccattgggtttcatataaccaatcagcgtgtgttttatatacctctcttatataataagaaagaactgcttattcttaattattacaatttactaaactaactaattatcaaca
>ebe_R23_f516+_TSU4|SKCM01000017.1|707481-713510
tgttggaatatgtgacttcggacattccttagcgtgagtcaaaagttaatgaagagggcaaattctaattatagaattttccgaacaataaagatctattaattgatcagaactcagtatataagagaatgagttacacctgttaacttattattaatgttccgagttatgtctaaaccattgggtttcatataaccaatcagcgtgtgttttatatacctctcttatataataagaaagaactgcttattcttaattattacaatttactaaactaactaattatcaacatggcgaccccagtgaggatgacacaagatatgttactgacgacaacatttctaacctggttcaatcaaaagtcaaatttcaaaaatctagtattgatatttccgttaaaaacaaactaaggaatcaaactcaaatcgatttgaaaacgtatgaaagattcttacacagattaaccactaaaaagaataaaattacaaatgaggctgaagaggatgatgatatttcaaatctcgaccttttaattgaagtagatgaaaaaatcgaaaaaactaataatataattcttaggttacaagaaaagttagaatcgattgaattagataaagatgctaagaagttacacgaaagaaatgattccactggaacatattacttattcgatactcttaccttaaaaaacaggaaatattatcctaaggattggattttcaagcataagatgaataaaattggagatattcctgtctttttgaacagctttcaacaattcattgaaaagtacgaattcgataatatttttgaacatcaaatacaaaacatcgatcctcgtgaaaacgaaatcttgtgtaagattatcaaagaaggtttccatgaaagtcctgatataatgaacattaacacagttgacatctttagaatcattcgtgatttaaagaaaaaatacacaagctttttttggcagagatttaagactaaaggcttgggaaaaagtgtttgtggatacaacttgtaagaatactgacctattgatgaatgaacttcaaaagttagtattaatggaaaaatggatcctttcaaaatgttgtcaagactgtccaaatctcacacacattttagaagaagcaattcttggaaccttacatgaatcgttgagaaatccggttaagcaacgtttacacatctactcaattgatgaaaatgagagagtcgaagaagttctaatcaatatcgtaattgaaacagtaatggacttgagttcaacagatttgtattatccagaaagaaattgcaagtactgtaaatcggaattccacggctcggtaaactgtagaaagaaactaaccagagaacttaggcctatcacgcccagctactcaaaaggttattattcgcaaggttcaacccaaaaagaatacactaaaactggcacaaaccttgacagagccgttaaaaagctaaagaagaagaacaaaagggtccaaacagaaacctagtcattattgatactgggtcaggcgtcaacattacgaataacaagagattattacatgagtatgaggacaacaaagaaaacataagattctttggtattggaaaaaacaattcagttcccgttaaaggatcaggatacataaaaataaaaagtaacacaaatgatgattacttattaactcattatgttcctgaggaggaaactaccattatcagtggctatgagttagctaaagaaaccgatcttgtcttaaacaaaaactactccacgttggaaaacaaggaaatgaacattaagactcatgtaaaagatgggattattcatgtaaaaatggacgatttaattgatcatcctgcatatgattttaaaatcaatgcaatacaacctacttctaaaaaaaattagactgaagccaaaaattataagcttaaaagatgctcataaacgaatgggacatacaggagttcaacaaattgaaaactccattaaacatagtcattacgaagaaagtattgatttaattaaagaaccaaatgaattttggtgcgaaacttgtaaagtttcaaaaaccacgagaaggaaccattatgctggatctatgaacgaacacagtatcgatcaagaacctggttcatcgtggtgcatggatatctttggtccagtatcgaactcgaactcggatacgaaaagatacatgtttatcatggttgataacaatacaagatattgtatgacctccacacattttaataaaaatgctgaaactatcttagctcagatcaagaagaatattcagtatgtggaaactcaatttgacagaaaagtcagaaaaatcaattcagatcaaggaactgaattcacaaatgatcagatagcagaatattttgtttcaaaaggaattcatcatattttttccgctacacaagatcatgctgccaatggaagagcagaaagacacatcagaaccatcgttactgatgcaacaaccttgttaaaacatagtaacttgcgtattaaattttgggagtatgcagtaacatctgccaccaatgtacgcaattgtttagaaaacaaagccacaggtcaactgccactaaaggcgatctctagccaacctgttaaagtgagattcatgtccttcttaccattcggagaacaaggaataatttggaatcataatcacaacaaactaaaaccttcaggactccgtgccataatattatgcaaagaccctaatagtcacggatacaaattttttgtaccatctcttaaaaaaaattgtcacttctgataattacacaattccagactatgcagtggacccaatattaaggaacacccagaacatatacctagatgatcgaagtagatcagataccttcaataagacagaaaactcagatgcagtttcaaggttatatgatgcattggaaaattacgaagatgatcataaacaagttacactacttacagacttgttcaccacagaagaattagctcaaatcgaaactaatgctaaatatccgtctcctagtgataatctagaaggaaatttagactacgtcttctccaacacagaagaatctgaggaagatgaatacgatcatgtaaaaaacatggatgtagattcagaacttcaaccaaaagaaaagattagtactgaaagcgaacaaaacaaaataaataaatcaagtaacactgatgaggatttttacgatgaaaatgtttatagaattcccacggcaatacaagaaaaccttgttggaagtcagaaaactttaaacatcaataatgaggataatattgctagcagaatgcaaaggaatatcagtggaaatcaaataaactacaaagaattatcagatgatgagaacggttgtagctcctatgattctacaaatgactctgttacagttgcaagcaaaaggataatttaacagatgataaaatattacaatcacagcaagaattagtcaaaaatattagtgatccagaagtattacctgaacgcatgagcattaaaaaatatgtggagtctaaaaattcagataataaaacctcacaaggcgtagaggttcaacctgaatcaattatcacatcactaagtgataatgatattcataatgataacttttcaactgacaaagaaagtcatcacctgcccctggttgtaaacgttatggacaatactgaccaaacaaatgataaaccaaacaaggcagaaagcaaaaacaactctgatacaagtgtctcaccgaaaggtaatattaaagagttaggacaattggtagagagcagcaaagtggaaaccccaaataccacactagaatcatcagcgataacagatgaaacgattgagatagaaaactcagcagtaaataaagctggattcttaaataaaacgttcaattctcttaataagaaaaggaagcgaccttctgaaaacaagactccctttaatgacatagttgaaagagataataaacgtcaaagaaaaaatataatcaaactacttccggataacacagaaacaagttctgcaccgagaattaaaaccatctactacaatgaagctatttccagaaatgctgacctcaaagaaaaacatgcttataaagaggcatacaggaaggaattacaaaatctcaaggatatgaaggtattcgacgtcgatgtcaaatacaacagatctgatgttcctagtaatttaataattccgacgaatacaattttctcaaagaaaagaaatggtatttataaagcaagaattgtttgtagaggtgatatccagacgccagacacgtataatgttattggaacagaatccctgaatcataaccacattaaaatatttctgatgattgcaaacaataggaacatgttcatgaagacattagatattaaccatgcgttcctatatgctaaattagaagaagacatatacattccacacccacatgacaggagatgcgttgttaaactagataaagcgttatatggtctcaagcagagtcctaaagaatggaacgaccatcttagacgatatttaaatagtgttggactaaaagataacacttatactccaggactataccaatccaaggataaaaaactcatgatcgcagtttatgttgatgactgtgtgatcgcagcaagtgatgaacaaagattagatgattttataagcaatttagaaaacacctttgagctaaaaattactggtactctaatagatgatatattggatacagacatcttagggatggatttgatatataacaaaaacttggtacggttgatttaacgttaaaatcattcatagaaaaatggctgagaagtatatagaggaattggataaggttagaaaaagttcaattccacatacatcaatatacaggattgatcccaaaaagggagaactaaaaatgaccgaaaaggaatataaagacggtgtgttgaaattacaacaactactaggagaacttaactatgttaggtacaagtgtagatacgatgttgaatttgcggttaagaaagtagctagattagttaacttccctcatgaacaggtattctacatgatttacaaaatcatacaatatctagtacaacatgcgaatattggaatacactatgatagagacctcaacaaagataagaaaatcactactatcacagatgcatcagttggaacagaatacgatgcacaatcaagaattggagttataatttggtatggaaagaatattttcaatgtatactcaaataaaagcaccaacaagtgtgtatcctcaaccgaagcggaacttcatgctatctatgaaggttatgcagactcagaaaccctgaaagcaaccttaacagaacttggagaaggaaaaaataaagaacttacaatgattactgattcaaaaccagctatcgaaggcttaaaacggagctatctgcaacccaaacagaagttcacatggataaaaaccgaaataattaaagagaaactaaaagagaagattataaaactaataaaaatcaatggtaaagacaatatagcagatttactcacaaaaccagtatcaatttctgatttcgataggtttattaaagtattgaataatcagataacaccacaggatattttggcctcagcggactattgataattaaattaattaattaagaaccgaacacacagcagatatctgttggagtacaataatatatctttaagggggcatgttggaatatgtgacttcggacattccttagcgtgagtcaaaagttaatgaagagggcaaattctaattatagaattttccgaacaataaagatctattaattgatcagaactcagtatataagagaatgagttacacctgttaacttattattaatgttccgagttatgtctaaaccattgggtttcatataaccaatcagcgtgtgttttatatacctctcttatataataagaaagaactgcttattcttaattattacaatttactaaactaactaattatcaaca
>ebe_WX20_f198+_TSU4|SKCL01000007.1|117508-123538
tgttggaatatgtgacttcggacattccttagcgtgagtcaaaagttaatgaagagggcaaattctaattatagaattttccgaacaataaagatctattaattgatcagaactcagtatataagagaatgagttacacctgttaacttattattaatgttccgagttatgtctaaaccattgggtttcatataaccaatcagcgtgtgttttatatacctctcttatataataagaaagaactgcttattcttaattattacaatttactaaactaactaattatcaacatggcgaccccagtgaggatgacacaagatatgttactgacgacaacatttctaacctggttcaatcaaaagtcaaatttcaaaaatctagtattgatatttccgttaaaaacaaactaaggaatcaaactcaaatcgatttgaaaacgtatgaaagattcttacacagattaaccactaaaaagaataaaattacaaatgaggctgaagaggatgatgatatttcaaatctcgaccttttaattgaagtagatgaaaaaatcgaaaaaactaataatataattcttaggttacaagaaaagttagaatcgattgaattagataaagatgctaagaagttacacgaaagaaatgattccactggaacatattacttattcgatactcttaccttaaaaaacaggaaatattatcctaaggattggattttcaagcataagatgaataaaattggagatattcctgtcttttttgaacagctttcaacaattcattgaaaagtacgaattcgataatatttttgaacctcaaatacaaaacatcgatcctcgtgaaaacgaaatcttgtgtaagattatcaaagaaggtttccatgaaagtcctgatataatgaacattaacacagttgacatttttagaatcattcgtgatttaaagaaaaaatacacaagcttttttggcagagatttaagactaaaggcttgggaaaaagtgtttgtggatacaacttgtaagaatactgacctattgatgaatgaacttcaaaagttagtattaatggaaaaatggatcctttcaaaatgttgtcaagactgtccaaatctcacacacattttagaagaagcaattcttggaaccttacatgaatcgttgagaaatccggttaagcaacgtttacacatctactcaattgatgaaaatgagagagtcgaagaagttctaatcaatatcgtaattgaaacagtaatggacttgagttcaacagatttgtattatccagaaagaaattgcaagtactgtaaatcggaattccacggctcggtaaactgtagaaagaaactaaccagagaacttaggcctatcacgcccagctactcaaaaggttattattcgcaaggttcaacccaaaaagaatacactaaaactggcacaaaccttgacagagccgttaaaaaagctaaagaagaagaacaaaaagggtccaaacagaaacctagtcattattgatactgggtcaggcgtcaacattacgaataacaagagattattacatgagtatgaggacaacaaagaaaacataagattctttggtattggaaaaaacaattcagttcccgttaaaggatcaggatacataaaaataaaaagtaacacaaatgatgattacttattaactcattatgttcctgaggaggaaactaccattatcagtggctatgagttagctaaagaaaccgatcttgtcttaaacaaaaactactccacgttggaaaacaaggaaatgaacattaagactcatgtaaaagatgggattattcatgtaaaaatggacgatttaattgatcatcctgcatatgattttaaaatcaatgcaatacaacctacttctaaaaaaaattagactgaagccaaaaattataagcttaaaagatgctcataaacgaatgggacatacaggagttcaacaaattgaaaactccattaaacatagtcattacgaagaaagtattgatttaattaaagaaccaaatgaattttggtgcgaaacttgtaaagtttcaaaaaccacgagaaggaaccattatgctggatctatgaacgaacacagtatcgatcaagaacctggttcatcgtggtgcatggatatctttggtccagtatcgaactcgaactcggatacgaaaagatacatgtttatcatggttgataacaatacaagatattgtatgacctccacacattttaataaaaatgctgaaactatcttagctcagatcaagaagaatattcagtatgtggaaactcaatttgacagaaaagtcagaaaaatcaattcagatcaaggaactgaattcacaaatgatcagatagcagaatattttgtttcaaaaggaattcatcatatttttttccgctacacaagatcatgctgccaatggaagagcagaaagacacatcagaaccatcgttactgatgcaacaaccttgttaaaacatagtaacttgcgtattaaattttgggagtatgcagtaacatctgccaccaatgtacgcaattgtttagaaaacaaagccacaggtcaactgccactaaaggcgatctctagccaacctgttaaagtgagattcatgtccttcttaccattcggagaacaaggaataatttggaatcataatcacaacaaactaaaaccttcaggactccgtgccataatattatgcaaagaccctaatagtcacggatacaaattttttgtaccatctcttaaaaaaattgtcacttctgataattacacaattccagactatgcagtggacccaatattaaggaacacccagaacatatacctagatgatcgaagtagatcagataccttcaataagacagaaaactcagatgcagtttcaaggttatatgatgcattggaaaattacgaagatgatcataaacaagttacactacttacagacttgttcaccacagaagaattagctcaaatcgaaactaatgctaaatatccgtctcctagtgataatctagaaggaaatttagactacgtcttctccaacacagaagaatctgaggaagatgaatacgatcatgtaaaaaaacatggatgtagattcagaacttcaaccaaaagaaaagattagtactgaaagcgaacaaaacaaaataaataaatcaagtaacactgatgaggatttttacgatgaaaatgtttatagaattcccacggcaatacaagaaaaccttgttggaagtcagaaaactttaaacatcaataatgaggataatattgctagcagaatgcaaaggaatatcagtggaaatcaaataaactacaaagaattatcagatgatgagaacggttgtagctcctatgattctacaaatgactctgttacagttgcaagcaaaaaggataatttaacagatgataaaatattacaatcacagcaagaattagtcaaaaatattagtgatccagaagtattacctgaacgcatgagcattaaaaaatatgtggagtctaaaaattcagataataaaacctcacaaggcgtagaggttcaacctgaatcaattatcacatcactaagtgataatgatattcataatgataacttttcaactgacaaagaaagtcatcacctgcccctggttgtaaacgttatggacaatactgaccaaacaaatgataaaccaaacaaggcagaaagcaaaacaactctgatacaagtgtctcaccgaaaggtaatattaaagagttaggacaattggtagagagcagcaaagtggaaaccccaaataccacactagaatcatcagcgataacagatgaaacgattgagatagaaaactcagcagtaaataaagctggattcttaaataaaacgttcaattctcttaataagaaaaggaagcgaccttctgaaaacaagactccctttaatgacatagttgaaagagataataaacgtcaaagaaaaatataatcaaactacttccggataacacagaaacaagttctgcaccgagaattaaaaccatctactacaatgaagctatttccagaaatgctgacctcaaagaaaaacatgcttataaagaggcatacaggaaggaattacaaaatctcaaggatatgaaggtattcgacgtcgatgtcaaatacaacagatctgatgttcctagtaatttaataattccgacgaatacaattttctcaaagaaaagaaatggtatttataaagcaagaattgtttgtagaggtgatatccagacgccagacacgtataatgttattggaacagaatccctgaatcataaccacattaaaatatttctgatgattgcaaacaataggaacatgttcatgaagacattagatattaaccatgcgttcctatatgctaaattagaagaagacatatacattccacacccacatgacaggagatgcgttgttaaactagataaagcgttatatggtctcaagcagagtcctaaagaatggaacgaccatcttagacgatatttaaatagtgttggactaaaagataacacttatactccaggactataccaatccaaggataaaaactcatgatcgcagtttatgttgatgactgtgtgatcgcagcaagtgatgaacaaagattagatgattttataagcaatttagaaaacacctttgagctaaaaattactggtactctaatagatgatatattggatacagacatcttagggatggatttgatatataacaaaaaacttggtacggttgatttaacgttaaaatcattcatagaaaaaatggctgagaagtatatagaggaattggataaggttagaaaagttcaattccacatacatcaatatacaggattgatcccaaaaagggagaactaaaaatgaccgaaaaggaatataaagacggtgtgttgaaattacaacaactactaggagaacttaactatgttaggtacaagtgtagatacgatgttgaatttgcggttaagaaagtagctagattagttaacttccctcatgaacaggtattctacatgatttacaaaatcatacaatatctagtacaacatgcgaatattggaatacactatgatagagacctcaacaaagataagaaaatcactactatcacagatgcatcagttggaacagaatacgatgcacaatcaagaattggagttataatttggtatggaaagaatattttcaatgtatactcaaataaaagcaccaacaagtgtgtatcctcaaccgaagcggaacttcatgctatctatgaaggttatgcagactcagaaaccctgaaagcaaccttaacagaacttggagaaggaaaaataaagaacttacaatgattactgattcaaaaccagctatcgaaggcttaaaacggagctatctgcaacccaaacagaagttcacatggataaaaaccgaaataattaaagagaaactaaaagagaagattataaaactaataaaaatcaatggtaaagacaatatagcagatttactcacaaaaccagtatcaatttctgatttcgataggtttattaaagtattgaataatcagataacaccacaggatattttggcctcagcggactattgataattaaattaattaattaagaaccgaacacacagcagatatctgttggagtacaataatatatctttaagggggcatgttggaatatgtgacttcggacattccttagcgtgagtcaaaagttaatgaagagggcaaattctaattatagaattttccgaacaataaagatctattaattgatcagaactcagtatataagagaatgagttacacctgttaacttattattaatgttccgagttatgtctaaaccattgggtttcatataaccaatcagcgtgtgttttatatccctctcttatataataagaaagaactgcttattcttaattattacaatttactaaactaactaattatcaaca
>ebe_WX20_f262+_TSU4|SKCL01000008.1|536739-542761
tgttggaatatgtgacttcggacattccttagcgtgagtcaaaagttaatgaagagggcaaattctaattatagaattttccgaacaataaagatctattaattgatcagaactcagtatataagagaatgagttacacctgttaacttattattaatgttccgagttatgtctaaaccattgagtttcatataaccaatcagcgtgtgttttatatccctctcttatataataagaaagaactgcttattcttaattattacaatttactaaactaactaattatcaacatggcgaccccagtgagggatgacacaagatatgttactgacgacaacatttctaacctggttcaatcaaaagtcaaatttcaaaaatctagtattgatatttccgttaaaaacaaactaaggaatcaaactcaaatcgatttgaaaacgtatgaaagattcttacacagattaaccactaaaaagaataaaattacaaatgaggctgaagaggatgatgatatttcaaatctcgaccttttaattgaagtagatgaaaaaatcgaaaaaactaataatataattcttaggttacaagaaaagttagaatcgattgaattagataaagatgctaagaagttacacgaaagaaatgattccactggaacatattacttattcgatactcttaccttaaaaaacaggaaatattatcctaaggattggattttcaagcataagatgaataaaattggagatattcctgtctttttgaacagctttcaacaattcattgaaaagtacgaattcgataatatttttgaacatcaaatacaaaacatcgatcctcgtgaaaacgaaatcttgtgtaagattatcaaagaaggtttccatgaaagtcctgatataatgaacattaacacagttgacatctttagaatcattcgtgatttaaagaaaaaatacacaagcttttttggcagagatttaagactaaaggcttgggaaaaagtgtttgtggatacaacttgtaagaatactgacctattgatgaatgaacttcaaaagttagtattaatggaaaaatggatcctttcaaaatgttgtcaagactgtccaaatctcacacattttagaagaagcaattcttggaaccttacatgaatcgttgagaaatccggttaagcaacgtttacacatctactcaattgatgaaaatgagagagtcgaagaagttctaatcaatatcgtaattgaaacagcaatggacttgagttcaacagatttgtattatccagaaagaaattgcaagtactgtaaatcggaattccacggctcggtaaactgtagaaagaaactaaccagagaacttaggcctatcacgcccagctactcaaaaggttattattcgcaaggttcaacccaaaaagaatacactaaaactggcacaaaccttgacagagccgttaaaaaagctaaagaagaagaacaaaaagggtccaaacagaaacctagtcattattgatactgggtcaggcgtcaacattacgaataacaagagattattacatgagtatgaggacaacaaagaaaacataagattctttggtattggaaaaacaattcagttcccgttaaaggatcaggatacataaaaataaaaagtaacacaaatgatgattacttattaactcattatgttcctgaggaggaaactaccattatcagtggctatgagttagctaaagaaaccgatcttgtcttaaacaaaaactactccacgttggaaaacaaggaaatgaacattaagactcatgtaaaagatgggattattcatgtaaaaatggacgatttaattgatcatcctgcatatgattttaaaatcaatgcaatacaacctacttctaaaaaaattagactgaagccaaaaattataagcttaaaagatgctcataaacgaatgggacatacaggagttcaacaaattgaaaactccattaaacatagtcattacgaagaaagtattgatttaattaaagaaccaaatgaattttggtgcgaaacttgtaaagtttcaaaaccacgagaaggaaccattatgctggatctatgaacgaacacagtatcgatcaagaacctggttcatcgtggtgcatggatatctttggtccagtatcgaactcgaactcggatacgaaaagatacatgtttatcatggttgataacaatacaagatattgtatgacctccacacattttaataaaatgctgaaactatcttagctcagatcaagaagaatattcagtatgtggaaactcaatttgacagaaaagtcagaaaaatcaattcagatcaaggaactgaattcacaaatgatcagatagcagaatattttgtttcaaaaggaattcatcatattttttccgctacacaagatcatgctgccaatggaagagcagaaagacacatcagaaccatcgttactgatgcaacaaccttgttaaaacatagtaacttgcgtattaaattttgggagtatgcagtaacatctgccaccaatgtacgcaattgtttagaaaacaaagccacaggtcaactgccactaaaggcgatctctagccaacctgttaaagtgagattcatgtccttcttaccattcggagaacaaggaataatttggaatcataatcacaacaaactaaaaccttcaggactccgtgccataatattatgcaaagaccctaatagtcacggatacaaattttttgtaccatctcttaaaaaaattgtcacttctgataattacacaattccagactatgcagtggacccaatattaaggaacacccagaacatatacctagatgatcgaagtagatcagataccttcaataagacagaaaactcagatgcagtttcaaggttatatgatgcattggaaaattacgaagatgatcataaacaagttacactacttacagacttgttcaccacagaagaattagctcaaatcgaaactaatgctaaatatccgtctccctagtgataatctagaaggaaatttagactacgtcttctccaacacagaagaatctgaggaagatgaatacgatcatgtaaaaaacatggatgtagattcagaacttcaaccaaaagaaaagattagtactgaaagcgaacaaaacaaaataaataaatcaagtaacactgatgaggatttttacgatgaaaatgtttatagaattcccacggcaatacaagaaaaccttgttggaagtcagaaaactttaaacatcaataatgaggataatattgctagcagaatgcaaaggaatatcagtggaaatcaaataaactacaaaagaattatcagatgatgagaacggttgtagctcctatgattctacaaatgactctgttacagttgcaagcaaaaggataatttaacagatgataaaatattacaatcacagcaagaattagtcaaaatattagtgatccagaagtattacctgaacgcatgagcattaaaaatatgtggagtctaaaaattcagataataaaacctcacaaggcgtagaggttcaacctgaatcaattatcacatcactaagtgataatgatattcataatgataacttttcaactgacaaagaaagtcatcacctgcccctggttgtaaacgttatggacaatactgaccaaacaaatgataaaccaaacaaggcagaaagcaaaaacaactctgatacaagtgtctcaccgaaaggtaatattaaagagttaggacaattggtagagagcagcaaagtggaaaccccaaataccacactagaatcatcagcgataacagatgaaacgattgagatagaaaactcagcagtaaataaagctggattcttaaataaaacgttcaattctcttaataagaaaaggaagcgaccttctgaaaacaagactccctttaatgacatagttgaaagagataataaacgtcaaagaaaaatataatcaaactacttccggataacacagaaacaagttctgcaccgagaattaaaaccatctactacaatgaagctatttccagaaatgctgacctcaaagaaaaacatgcttataaagaggcatacaggaaggaattacaaaatctcaaggatatgaaggtattcgacgtcgatgtcaaatacaacagatctgatgttcctagtaatttaataattccgacgaatacaattttctcaaagaaaagaaatggtatttataaagcaagaattgtttgtagaggtgatatccagacgccagacacgtataatgttattggaacagaatccctgaatcataaccacattaaaatatttctgatgattgcaaacaataggaacatgttcatgaagacattagatattaaccatgcgttcctatatgctaaattagaagaagacatatacattccacacccacatgacaggagatgcgttgttaaactagataaagcgttatatggtctcaagcagagtcctaaagaatggaacgaccatcttagacgatatttaaatagtgttggactaaagataacacttatactccaggactataccaatccaaggataaaaactcatgatcgcagtttatgttgatgactgtgtgatcgcagcaagtgatgaacaaagattagatgattttataagcaatttagaaaacacctttgagctaaaaattactggtactctaatagatgatatattggatacagacatcttagggatggatttgatatataacaaaaaacttggtacggttgatttaacgttaaaatcattcatagaaaaaatggctgagaagtatatagaggaattggataaggttagaaaaagttcaattccacatacatcaatatacaggattgatcccaaaaagggagaactaaaatgaccgaaaaggaatataaagacggtgtgttgaaattacaacaactactaggagaacttaactatgttaggtacaagtgtagatacgatgttgaatttgcggttaagaaagtagctagattagttaacttccctcatgaacaggtattctacatgatttacaaaatcatacaatatctagtacaacatgcgaatattggaatacactatgatagagacctcaacaaagataagaaaatcactactatcacagatgcatcagttggaacagaatacgatgcacaatcaagaattggagttataatttggtatggaaagaatattttcaatgtatactcaaataaaagcaccaacaagtgtgtatcctcaaccgaagcggaacttcatgctatctatgaaggttatgcagactcagaaaccctgaaagcaaccttaacagaacttggagaaggaaaaaataaagaacttacaatgattactgattcaaaaccagctatcgaaggcttaaaacggagctatctgcaacccaaacagaagttcacatggataaaaaccgaaataattaaagagaaactaaaagagaagattataaaactaataaaaatcaatggtaaagacaatatagcagatttactcacaaaaccagtatcaatttctgatttcgataggtttattaaagtattgaataatcagataacaccacaggatattttggcctcagcggactattgataattaaattaattaattaagaaccgaacacacagcagatatctgttggagtacaataatatatctttaagggggcatgttggaatatgtgacttcggacattccttagcgtgagtcaaaagttaatgaagagggcaaattctaattatagaattttccgaacaataaagatctattaattgatcagaactcagtatataagagaatgagttacacctgttaacttattattaatgttccgagttatgtctaaaccattgggtttcatataaccaatcagcgtgtgttttatatccctctcttatataataagaaagaactgcttattcttaattattacaatttactaaactaactaattatcaaca
>ebe_WX20_f269-_TSU4|SKCL01000008.1|655625-661659
tgttggaatatgtgacttcggacattccttagcgtgagtcaaaagttaatgaagagggcaaattctaattatagaattttccgaacaataaagatctattaattgatcagaactcagtatataagagaatgagttacacctgttaacttattattaatgttccgagttatgtctaaaccattgggtttcatataaccaatcagcgtgtgttttatatccctctcttatataataagaaagaactgcttattcttaattattacaatttactaaactaactaattatcaacatggcgaccccagtgagggatgacacaagatatgttactgacgacaacatttctaacctggttcaatcaaaagtcaaatttcaaaaatctagtattgatatttccgttaaaaacaaactaaggaatcaaactcaaatcgatttgaaaacgtatgaaagattcttacacagattaaccactaaaaagaataaaattacaaatgaggctgaagaggatgatgatatttcaaatctcgaccttttaattgaagtagatgaaaaaatcgaaaaaactaataatataattcttaggttacaagaaaagttagaatcgattgaattagataaagatgctaagaagttacacgaaagaaatgattccactggaacatattacttattcgatactcttaccttaaaaaacaggaaatattatcctaaggattggattttcaagcataagatgaataaaattggagatattcctgtcttttgaacagctttcaacaattcattgaaaagtacgaattcgataatatttttgaacatcaaatacaaaacatcgatcctcgtgaaaacgaaatcttgtgtaagattatcaaagaaggtttccatgaaagtcctgatataatgaacattaacacagttgacatctttagaatcattcgtgatttaaagaaaaatacacaagcttttttggcagagatttaagactaaaggcttgggaaaaagtgtttgtggatacaacttgtaagaatactgacctattgatgaatgaacttcaaaagttagtattaatggaaaaatggatcctttcaaaatgttgtcaagactgtccaaatctcacacacattttagaagaagcaattcttggaaccttacatgaatcgttgagaaatccggttaagcaacgtttacacatctactcaattgatgaaaatgagagagtcgaagaagttctaatcaatatcgtaattgaaacagcaatggacttgagttcaacagatttgtattatccagaaagaaattgcaagtactgtaaatcggaattccacggctcggtaaactgtagaaagaaactaaccagagaacttaggcctatcacgcccagctactcaaaaggttattattcgcaaggttcaacccaaaaaagaatacactaaaactggcacaaaccttgacagagccgttaaaaaagctaaagaagaagaacaaaaaagggtccaaacagaaacctagtcattattgatactgggtcaggcgtcaacattacgaataacaagagattattacatgagtatgaggacaacaaagaaaacataagattctttggtattggaaaaaacaattcagttcccgttaaaggatcaggatacataaaaataaaaagtaacacaaatgatgattacttattaactcattatgttcctgaggaggaaactaccattatcagtggctatgagttagctaaagaaaccgatcttgtcttaaacaaaaactactccacgttggaaaacaaggaaatgaacattaagactcatgtaaaagatgggattattcatgtaaaaatggacgatttaattgatcatcctgcatatgattttaaaatcaatgcaatacaacctacttctaaaaaaattagactgaagccaaaaattataagcttaaaagatgctcataaacgaatgggacatacaggagttcaacaaattgaaaactccattaaacatagtcattacgaagaaagtattgatttaattaaagaaccaaatgaattttggtgcgaaacttgtaaagtttcaaaaaccacgagaaggaaccattatgctggatctatgaacgaacacagtatcgatcaagaacctggttcatcgtggtgcatggatatctttggtccagtatcgaactcgaactcggatacgaaaagatacatgtttatcatggttgataacaatacaagatattgtatgacctccacacattttaataaaaatgctgaaactatcttagctcagatcaagaagaatattcagtatgtggaaactcaatttgacagaaaagtcagaaaaatcaattcagatcaaggaactgaattcacaaatgatcagatagcagaatattttgtttcaaaaggaattcatcatattttttccgctacacaagatcatgctgccaatggaagagcagaaagacacatcagaaccatcgttactgatgcaacaaccttgttaaaacatagtaacttgcgtattaaattttgggagtatgcagtaacatctgccaccaatgtacgcaattgtttagaaaacaaagccacaggtcaactgccactaaaggcgatctctagccaacctgttaaagtgagattcatgtccttcttaccattcggagaacaaggaataatttggaatcataatcacaacaaactaaaaccttcaggactccgtgccataatattatgcaaagaccctaatagtcacggatacaaatttttgtaccatctcttaaaaaattgtcacttctgataattacacaattccagactatgcagtggacccaatattaaggaacacccagaacatatacctagatgatcgaagtagatcagataccttcaataagacagaaaactcagatgcagtttcaaggttatatgatgcattggaaaattacgaagatgatcataaacaagttacactacttacagacttgttcaccacagaagaattagctcaaatcgaaactaatgctaaatatccgtctcctagtgataatctagaaggaaatttagactacgtcttctccaacacagaagaatctgaggaagatgaatacgatcatgtaaaaaaacatggatgtagattcagaacttcaaccaaaagaaaagattagtactgaaagcgaacaaaacaaaataaataaatcaagtaacactgatgaggatttttacgatgaaaatgtttatagaattcccacggcaatacaagaaaaccttgttggaagtcagaaaactttaaacatcaataatgaggataatattgctagcagaatgcaaaggaatatcagtggaaatcaaataaactacaaagaattatcagatgatgagaacggttgtagctcctatgattctacaaatgactctgttacagttgcaagcaaaaaaggataatttaacagatgataaaatattacaatcacagcaagaattagtcaaaaatattagtgatccagaagtattacctgaacgcatgagcattaaaaaatatgtggagtctaaaaattcagataataaaacctcacaaggcgtagaggttcaacctgaatcaattatcacatcactaagtgataatgatattcataatgataacttttcaactgacaaagaaagtcatcacctgcccctggttgtaaacgttatggacaatactgaccaaacaaatgataaaccaaacaaggcagaaagcaaaaacaactctgatacaagtgtctcaccgaaaggtaatattaaagagttaggacaattggtagagagcagcaaagtggaaaccccaaataccacactagaatcatcagcgataacagatgaaacgattgagatagaaaactcagcagtaaataaagctggattcttaaataaaacgttcaattctcttaataagaaaaggaagcgaccttctgaaaacaagactccctttaatgacatagttgaaagagataataaacgtcaaagaaaaaatataatcaaactacttccggataacacagaaacaagttctgcaccgagaattaaaaccatctactacaatgaagctatttccagaaatgctgacctcaaagaaaaacatgcttataaagaggcatacaggaaggaattacaaaatctcaaggatatgaaggtattcgacgtcgatgtcaaatacaacagatctgatgttcctagtaatttaataattccgacgaatacaattttctcaaagaaaagaaatggtatttataaagcaagaattgtttgtagaggtgatatccagacgccagacacgtataatgttattggaacagaatccctgaatcataaccacattaaaatatttctgatgattgcaaacaataggaacatgttcatgaagacattagatattaaccatgcgttcctatatgctaaattagaagaagacatatacattccacacccacatgacaggagatgcgttgttaaactagataaagcgttatatggtctcaagcagagtcctaaagaatggaacgaccatcttagacgatatttaaatagtgttggactaaaagataacacttatactccaggactataccaatccaaggataaaaaactcatgatcgcagtttatgttgatgactgtgtgatcgcagcaagtgatgaacaaagattagatgattttataagcaatttagaaaacacctttgagctaaaaattactggtactctaatagatgatatattggatacagacatcttagggatggatttgatatataacaaaaaaacttggtacggttgatttaacgttaaaatcattcatagaaaaaatggctgagaagtatatagaggaattggataaggttagaaaaagttcaattccacatacatcaatatacaggattgatcccaaaaaagggagaactaaaaatgaccgaaaaggaatataaagacggtgtgttgaaattacaacaactactaggagaacttaactatgttaggtacaagtgtagatacgatgttgaatttgcggttaagaaagtagctagattagttaacttccctcatgaacaggtattctacatgatttacaaaatcatacaatatctagtacaacatgcgaatattggaatacactatgatagagacctcaacaaagataagaaaatcactactatcacagatgcatcagttggaacagaatacgatgcacaatcaagaattggagttataatttggtatggaaagaatattttcaatgtatactcaaataaaagcaccaacaagtgtgtatcctcaaccgaagcggaacttcatgctatctatgaaggttatgcagactcagaaaccctgaaagcaaccttaacagaacttggagaaggaaaaaataaagaacttacaatgattactgattcaaaaccagctatcgaaggcttaaaacggagctatctgcaacccaaacagaagttcacatggataaaaaccgaaataattaaagagaaactaaaagagaagattataaaactaataaaaatcaatggtaaagacaatatagcagatttactcacaaaaccagtatcaatttctgatttcgataggtttattaaagtattgaataatcagataacaccacaggatattttggcctcagcggactattgataattaaattaattaattaagaaccgaacacacagcagatatctgttggagtacaataatatatctttaagggggcatgttggaatatgtgacttcggacattccttagcgtgagtcaaaagttaatgaagagggcaaattctaattatagaattttccgaacaataaagatctattaattgatcagaactcagtatataagagaatgagttacacctgttaacttattattaatgttccgagttatgtctaaaccattgggtttcatataaccaatcagcgtgtgttttatatccctctcttatataataagaaagaactgcttattcttaattattacaatttactaaactaactaattatcaaca
>ebe_WX20_f483-_TSU4|SKCL01000015.1|100301-106332
tgttggaatatgtgacttcggacattccttagcgtgagtcaaaagttaatgaagagggcaaattctaattatagaattttccgaacaataaagatctattaattgatcagaactcagtatataagagaatgagttacacctgttaacttattattaatgttccgagttatgtctaaaccattgggtttcatataaccaatcagcgtgtgttttatatacctctcttatataataagaaagaactgcttattcttaattattacaatttactaaactaactaattatcaacatggcgaccccagtgagggatgacacaagatatgttactgacgacaacatttctaacctggttcaatcaaaagtcaaatttcaaaaatctagtattgatatttccgttaaaaacaaactaaggaatcaaactcaaatcgatttgaaaacgtatgaaagattcttacacagattaaccactaaaaaagaataaaattacaaatgaggctgaagaggatgatgatatttcaaatctcgaccttttaattgaagtagatgaaaaaatcgaaaaaactaataatataattcttaggttacaagaaaagttagaatcgattgaattagataaagatgctaagaagttacacgaaagaaatgattccactggaacatattacttattcgatactcttaccttaaaaaacaggaaatattatcctaaggattggattttcaagcataagatgaataaaattggagatattcctgtctttttgaacagctttcaacaattcattgaaaagtacgaattcgataatatttttgaacctcaaatacaaaacatcgatcctcgtgaaaacgaaatcttgtgtaagattatcaaagaaggtttccatgaaagtcctgatataatgaacattaacacagttgacatttttagaatcattcgtgatttaaagaaaaaatacacaagctttttttggcagagatttaagactaaaggcttgggaaaaagtgtttgtggatacaacttgtaagaatactgacctattgatgaatgaacttcaaaagttagtattaatggaaaaatggatcctttcaaaatgttgtcaagactgtccaaatctcacacacattttagaagaagcaattcttggaaccttacatgaatcgttgagaaatccggttaagcaacgtttacacatctactcaattgatgaaaatgagagagtcgaagaagttctaatcaatatcgtaattgaaacagtaatggacttgagttcaacagatttgtattatccagaaagaaattgcaagtactgtaaatcggaattccacggctcggtaaactgtagaaagaaactaaccagagaacttaggcctatcacgcccagctactcaaaaggttattattcgcaaggttcaacccaaaaagaatacactaaaactggcacaaaccttgacagagccgttaaaaaagctaaagaagaagaacaaaaagggtccaaacagaaacctagtcattattgatactgggtcaggcgtcaacattacgaataacaagagattattacatgagtatgaggacaacaaagaaaacataagattctttggtattggaaaaacaattcagttcccgttaaaggatcaggatacataaaataaaaagtaacacaaatgatgattacttattaactcattatgttcctgaggaggaaactaccattatcagtggctatgagttagctaaagaaaccgatcttgtcttaaacaaaaactactccacgttggaaaacaaggaaatgaacattaagactcatgtaaaagatgggattattcatgtaacaaatggacgatttaattgatcatcctgcatatgattttaaaatcaatgcaatacaacctacttctaaaaaaattagactgaagccaaaaattataagcttaaaagatgctcataaacgaatgggacatacaggagttcaacaaattgaaaactccattaaacatagtcattacgaagaaagtattgatttaattaaagaaccaaatgaattttggtgcgaaacttgtaaagtttcaaaaaccacgagaaggaaccattatgctggatctatgaacgaacacagtatcgatcaagaacctggttcatcgtggtgcatggatatctttggtccagtatcgaactcgaactcggatacgaaaagatacatgtttatcatggttgataacaatacaagatattgtatgacctccacacattttaataaaaatgctgaaactatcttagctcagatcaagaagaatattcagtatgtggaaactcaatttgacagaaaagtcagaaaaatcaattcagatcaaggaactgaattcacaaatgatcagatagcagaatattttgtttcaaaaggaattcatcatattttttccgctacacaagatcatgctgccaatggaagagcagaaagacacatcagaaccatcgttactgatgcaacaaccttgttaaaacatagtaacttgcgtattaaattttgggagtatgcagtaacatctgccaccaatgtacgcaattgtttagaaaacaaagccacaggtcaactgccactaaaggcgatctctagccaacctgttaaagtgagattcatgtccttcttaccattcggagaacaaggaataatttggaatcataatcacaacaaactaaaaccttcaggactccgtgccataatattatgcaaagaccctaatagtcacggatacaaatttttgtaccatctcttaaaaaattgtcacttctgataattacacaattccagactatgcagtggacccaatattaaggaacacccagaacatatacctagatgatcgaagtagatcagataccttcaataagacagaaaactcagatgcagtttcaaggttatatgatgcattggaaaattacgaagatgatcataaacaagttacactacttacagacttgttcaccacagaagaattagctcaaatcgaaactaatgctaaatatccgtctcctagtgataatctagaaggaaatttagactacgtcttctccaacacagaagaatctgaggaagatgaatacgatcatgtaaaaaacatggatgtagattcagaacttcaaccaaaagaaaagattagtactgaaagcgaacaaaacaaaataaataaatcaagtaacactgatgaggatttttacgatgaaaatgtttatagaattcccacggcaatacaagaaaaccttgttggaagtcagaaaactttaaacatcaataatgaggataatattgctagcagaatgcaaaggaatatcagtggaaatcaaataaactacaaagaattatcagatgatgagaacggttgtagctcctatgattctacaaatgactctgttacagttgcaagcaaaaaggataatttaacagatgataaaatattacaatcacagcaagaattagtcaaaaatattagtgatccagaagtattacctgaacgcatgagcattaaaaaatatgtggagtctaaaaattcagataataaaacctcacaaggcgtagaggttcaacctgaatcaattatcacatcactaagtgataatgatattcataatgataacttttcaactgacaaagaaagtcatcacctgcccctggttgtaaacgttatggacaatactgaccaaacaaatgataaaccaaacaaggcagaaagcaaaaacaactctgatacaagtgtctcaccgaaaggtaatattaaagagttaggacaattggtagagagcagcaaagtggaaaccccaaataccacactagaatcatcagcgataacagatgaaacgattgagatagaaaactcagcagtaaataaagctggattcttaaataaaacgttcaattctcttaataagaaaaggaagcgaccttctgaaaacaagactccctttaatgacatagttgaaagagataataaacgtcaaagaaaaaatataatcaaactacttccggataacacagaaacaagttctgcaccgagaattaaaaccatctactacaatgaagctatttccagaaatgctgacctcaaagaaaaacatgcttataaagaggcatacaggaaggaattacaaaatctcaaggatatgaaggtattcgacgtcgatgtcaaatacaacagatctgatgttcctagtaatttaataattccgacgaatacaattttctcaaagaaaagaaatggtatttataaagcaagaattgtttgtagaggtgatatccagacgccagacacgtataatgttattggaacagaatccctgaatcataaccacattaaaatatttctgatgattgcaaacaataggaacatgttcatgaagacattagatattaaccatgcgttcctatatgctaaattagaagaagacatatacattccacacccacatgacaggagatgcgttgttaaactagataaagcgttatatggtctcaagcagagtcctaaagaatggaacgaccatcttagacgatatttaaatagtgttggactaaaagataacacttatactccaggactataccaatccaaggataagaaaactcatgatcgcagtttatgttgatgactgtgtgatcgcagcaagtgatgaacaaagattagatgattttataagcaatttagaaaacacctttgagctaaaattactggtactctaatagatgatatattggatacagacatcttagggatggatttgatatataacaaaaaacttggtacggttgatttaacgttaaaatcattcatagaaaaaatggctgagaagtatatagaggaattggataaggttagaaaaagttcaattccacatacatcaatatacaggattgatcccaaaaagggagaactaaaaatgaccgaaaaggaatataaagacggtgtgttgaaattacaacaactactaggagaacttaactatgttaggtacaagtgtagatacgatgttgaatttgcggttaagaaagtagctagattagttaacttccctcatgaacaggtattctacatgatttacaaaatcatacaatatctagtacaacatgcgaatattggaatacactatgatagagacctcaacaaagataagaaaatcactactatcacagatgcatcagttggaacagaatacgatgcacaatcaagaattggagttataatttggtatggaaagaatattttcaatgtatactcaaataaaagcaccaacaagtgtgtatcctcaaccgaagcggaacttcatgctatctatgaaggttatgcagactcagaaaccctgaaagcaaccttaacagaacttggagaaggaaaaaataaagaacttacaatgattactgattcaaaaccagctatcgaaggcttaaaacggagctatctgcaacccaaacagaagttcacatggataaaaaccgaaataattaaagagaaactaaaagagaagattataaaactaataaaaatcaatggtaaagacaatatagcagatttactcacaaaaccagtatcaatttctgatttcgataggtttattaaagtattgaataatcagataacaccacaggatattttggcctcagcggactattgataattaaattaattaattaagaaccgaacacacagcagatatctgttggagtacaataatatatctttaagggggcatgttggaatatgtgacttcggacattccttagcgtgagtcaaaagttaatgaagagggcaaattctaattatagaattttccgaacaataaagatctattaattgatcagaactcagtatataagagaatgagttacacctgttaacttattattaatgttccgagttatgtctaaaccattgggtttcatataaccaatcagcgtgtgttttatatacctctcttatataataagaaagaactgcttattcttaattattacaatttactaaactaactaattatcaaca
>yue_UFRJ50816_f45-_TSU4|CP020294.1|554569-560566
tgttggaatatgtgacttcggacattccttagcgtgagtcaaaagttaatgaagagggcaaattctaattatagaattttccggacaataaagatctattaattgatcagaactcagtatataagagaatgagttacacctgttaacttattattaatgttctgagttatgtctaaaccattgggtttcatataaccaatcagcgtgtgtttttatacctctcttatataataataagaaagaactgcttattcttaattattacaacttactaaaccaactaattatcaacatggcgaccccagtgagggatgacacaagatatgttactgactacaacatttctaacctggttcaatcaaaagtcaaactccaaaaatcaagtattgatatttccgttaaaaacaaactaaggaatcaaactcaaatcgatttgaaaacgtatgaaagattcttacacagattaaccactaaaaagaataaaattacaaatgaggctgaagaggatgacgatatttcaaatctcgaccttttaattgaagtagatgaaaaaatcgaaaaaactaataatataattcttaggttacaagaaaagttagaatcgattgaattagataaagatgctaagaagttacacgaaagaaatgattccactggaacatattacttattcgatactcttaccttaaaaaacaggaaatattatcctaaggattggattttcaagcataaaatgaataaaattggagatattcctgtgtttttgaacagctttcaacaattcattgaaaagcatgaattcgataatatttttgaacaacaaatacaaaacatcgatcctcgtgaaaacgaaatcttgtgtaagattatcaaagaaggtttcgatgaaagtcctgatataatgaacattaacacagttgacatctttagaatcattcgtgatttaaagaaaaaatacacaagcctttttggcagagatgtaagactaaaggcttgggaaaaagtgttggtggatacaacttgtaagaatactgacttattgatgaatgaacttcaaaagttagtattaatggaaaaatggatcctttcaaaatgttgtcaagactgtccaaatctcacacacattttagtagaagcaattcttggaaccttacatgaatcgttgagaaatccggttaagcaacgtttacacatctgctcaattgatgaaaatgagagagtcgaagaagttctaatcaatatcgtaattgaaacagtaatggacttgagtacaacagatttgtattatccagaaagaaattgcaagtactgtaaatcggaattccacagctcggtaaattgtagaaagaaactaaccagagaacttaggcctaccacgcccagttactcaaaaggttattattcgcaaggttcaacccaaaaagaatacactaaaactggcacaaacccagacagagccgttaaaaaggctaaagaagaagaacagaaagggttcaaacagaaacctagtcattattgatactgggtcaggcgtcaacattacgaataacaagagattattacatgagtatgaagacaacaaagaaaagataagattctttggtattggaaaaaacaattcagttcccgttaaaggatcaggatacattaaaataaaaagtaacacaaatgatgattacttattaactcattatgttcctgaggaggaaactaccattatcagtggctatgagttagctaaagaaaccgatcttgtcttgaacaaaaactactccacgttggaaaacaaggacatgaacattaagactcatgtaaaagatgggattattcatgtaaaaatggacgatttaattgatcatcctgcatatgattttaaaatcaatgcaatacaacctacttcttctaaaaaaattagactgaagccaaaaattataagcttaaaagatgctcataaacgaatgggacatacaggagttcaacaaattgaaaactccattaaacatagccattacgaagaaagtattgacttaattaaagaaccaaatgaattttggtgcgaaacttgtaaagtttcaaaaaccacgagaaggaaccattatgctggatctatgaacgaacacagtatcggtcatgaacctggttcatcgtggtgcatggatatctttggtccagtatcgaactcgaactcggatacgaaaagatacatgtttattatggttgataacaatacaagatattgtatcacctccacacattttaacaaaaatgctgaaactatcttagcacagatcaagaagaatattcagtatgtggaaactcaatttgacagaaaagtcagaaaaatcaattcagatcaaggaactgaattcacaaatgatcagatagcagaatattttgtttcaaaaggaattcatcatattttttccgctacacaagatcatgctgccaatggaagagcagaaagacacatcagaaccatcgttactgatgcaacaaccttgttaaaacatagtaacttgcgtattaaattttgggagtatgcagtaacatctgccaccaatgtacgcaattgtttagaaaacaaagccacaggtcaactgccgctaaaggcgatctctagtcaacctgttaaagtgagattcatgtccttcttaccattcggagaacaaggaataatttggaatcataatcacaacaaactaagaccttcaggacttcgtgctattatattatgcaaagaccctaatagtcacggatacaaattttttgtaccatctcttaaaaaaattgtcacttctgataattacacaattccagactatgcagtggacccaatattaaggaacacccagaacatatacctagatgatcgaagtagatcagataccttcaataagacagaaaactcagatgcagtttcaaggttatatgatgcattggaaaattacgaagatgatcataaacaagttacactatttacagacttgtttaccacagaagaattagctcaaatcgaaactaatgctaaatatccgtctcctagtgataatctagaaggaaatttagactacgtcttctccaacacagaagaatctgaagaagatgaatctgatcatgtgacaaacatggatgtagattcagaacttaaaccaaatgaaaagatcactacagaaagtgaacgaaacgaattaaataaatcaagtaatactgatgaggatttttacgatgaaaaagcttatagaattcccacggcaatacaagaaaaccttgttggaagccagaagactataaacattaataatgaggataatattgctagcagaatgcaaaggaagattagtggaaatgaaataaactacaatgaattgtcggatgacgagagcgattacagatctcatgacctcacagatgataatatctcgaaatcccagcaagaaatattcaagaaaactatcgattcagaagtactacctgaacagataaacattgaaaaacatgttacattgcaagattcggataatgatacgtcacaatgcgtagaggctcagcctgagtcaattgtcacatcatcgaaagaagatgatgttcaaaatgatgactattcttctgacaaagaaagtcatcacctgcccctgggtgtaaatgttatggacaattcgatccaaacatgtgttgaaccaaacaaggcagaaagcaaacacaactctgatacaattgcctcaccgaaaggtaataatgaagagttagtacaattggtaggaagtagcggagcagaaaaaccggatgctacaccagaatcatcaatgacaacagatgaaccaattgacccaggaaacccagcagtaaacaaagctggattcctaaacaaaacgttcaattctctcaataagaaaagaaagagacctgttgaaaacaagactcccttcaatgacacagttgaaagagattataaacgtcaaagaaaaaaaataatcaaactacttccggataacacagaaacaagttctgcaccgagaatcaaaaccatctactataatgaagctatttcaagaaatgttgatttcaaagaaaaacatgcttataaagaagcatacaggaaggaattacaaaatctcaaggacatgaaggtattcgacgttgatgtcaaatacaacagatctgatgttcccagtaatttaataatcccgacgaatacaatattctcaaagaagagaaatggcatttataaagcaagaattgtttgtagaggtgatatccagacaccggacacgtataatgttattggaacagaatccctgaaccataaccacattaaaatatttctgatgattgcaaacaataggaatatgttcatgaaaacattggatattaaccatgcgttcctatatgctaaattagaagaagacatatacattccacacccacatgacaggagatgcgttgttaaactagacaaagcgttatatggtctcaagcagagtcctaaagaatggaacgaccatcttagacgatatttaaatagtgttggactaaaagataacacatatactccaggactataccaatccaaggataaaaaactcatgatcgcagtttatgttgatgactgtgtgattgcagcaagtgatgaacaaagattagatgatttcataagcaatttagaaaacacctttgagctaaaaattactggtactctaatagatgatatattggatacagacatcttggggatggatttgatctataacaagaaacgtggcacggtggatttaacgttaaaatcattcatagaaaaaatgggtgagaagtataaaaaggaattggataaggttagaaaaagttcaattccacatacatcaatatacaggattgatcccaaaaagggagaactaaaaatgaccgaaaaagaatataaagacggtgtgttgaaattacaacaactactaggagaacttaattattttaggtacaagtgtagatacgatgttgaatttgcggttaagaaagtagctagattagttaacttccctcatgaacaggtattctacatgatttacaaaatcatacaatatctagtacaacatgcgaatattggaatacactatgatagagaccttaacaaagataagcaaatcactactattacagatgcatcagttggaacagaatacgatgcacaatcaagaattggagttataatttggtatggaaagaacattttcaatgtatactcaaataaaagcaccaacaagtgtgtatcctcaaccgaagcggaacttcatgctatctatgaaggttatgcagactcagaaaccctgaaagcaaccttaacagaacttggagaaggaaaaaataaagaacttacaatgattactgattcaaaaccagctatcgaaggcttaaaacggagctacctacaacccaaacagaagttcacatggataaaaaccgaaataattaaagagaaactaaaagagaagactataaaactaataaaaatcaatggtaaagaaaatatagcagatttacttacaaaaccagtatcaatttctgactttgatagatttattaaggtattgaagaataagataacaccacaggatattttggcctcaacggactattgataattaaattacttaattaagaaccgaacacacagcagatatctgttggagtacaataatatatctttaagggggcatgttggaatatgtgacttcggacattccttagcgtgagtcaaaagttaatgaagagggcaaattctaattatagaattttccggacaataaagatctattaattgatcagaactcagtatataagagaatgagttacacctgttaacttattattaatgttctgagttatgtctaaaccattgggtttcatataaccaatcagcgtgtgtttttatacctctcttatataataataagaaagaactgcttattcttaattattacaacttactaaaccaactaattatcaaca
>yue_UFRJ50816_f129-_TSU4|CP020296.1|503430-509427
tgttggaatatgtgacttcggacattccttagcgtgagtcaaaagttaatgaagagggcaaattctaattatagaattttccggacaataaagatctattaattgatcagaactcagtatataagagaatgagttacacctgttaacttattattaatgttctgagttatgtctaaaccattgggtttcatataaccaatcagcgtgtgtttttatacctctcttatataataataagaaagaactgcttattcttaattattacaacttactaaaccaactaattatcaacatggcgaccccagtgagggatgacacaagatatgttactgactacaacatttctaacctggttcaatcaaaagtcaaactccaaaaatcaagtattgatatttccgttaaaaacaaactaaggaatcaaactcaaatcgatttgaaaacgtatgaaagattcttacacagattaaccactaaaaagaataaaattacaaatgaggctgaagaggatgatgatatttcaaatctcgaccttttaattgaagtagatgaaaaaatcgaaaaaactaataatataattcttaggttacaagaaaagttagaatcgattgaattagataaagatgctaagaagttacacgaaagaaatgattccactggaacatattacttattcgatactcttaccttaaaaaacaggaaatattatcctaaggattggattttcaagcataagatgaataaaattggagatattcctgtctttttgaacagctttcaacaattcattgaaaagtacgaattcgataatatttttgaacatcaaatacaaaacatcgatcctcgtgaaaacgaaatcttgtgtaagattatcaaagaaggtttccatgaaagtcctgatataatgaacattaacacagttgacatctttagaatcattcgtgatttaaagaaaaaatacacaagcttttttggcagagatttaagactaaaggcttgggaaaaagtgtttgtggatacaacttgtaagaatactgacctattgatgaatgaacttcaaaagttagtattaatggaaaaatggatcctttcaaaatgttgtcaagactgtccaaatctcacacacattttagaagaagcaattcttggaaccttacatgaatcgttgagaaatccggttaagcaacgtttacacatctactcaattgatgaaaatgagagagtcgaagaagttctaatcaatatcgtaattgaaacagtaatggacttgagttcaacagatttgtattatccagaaagaaattgcaagtactgtaaatcggaattccacggctcggtaaactgtagaaagaaactaaccagagaacttaggcctatcacgcccagctactcaaaaggttattattcgcaaggttcaacccaaaaagaatacactaaaactggcacaaaccttgacagagccgttaaaaaagctaaagaagaagaacaaaaagggttcaaacagaaacctagtcattattgatactgggtcaggcgtcaacattacgaataacaagagattattacatgagtatgaagacaacaaagaaaagataagattctttggtattggaaaaaacaattcagttcccgttaaaggatcaggatacattaaaataaaaagtaacacaaatgatgattacttattaactcattatgttcctgaggaggaaactaccattatcagtggctatgagttagctaaagaaaccgatcttgtcttgaacaaaaactactccacgttggaaaacaaggacatgaacattaagactcatgtaaaagatgggattattcatgtaaaaatggacgatttaattgatcatcctgcatatgattttaaaatcaatgcaatacaacctacttcttctaaaaaaattagactgaagccaaaaattataagcttaaaagatgctcataaacgaatgggacatacaggagttcaacaaattgaaaactccattaaacatagccattacgaagaaagtattgacttaattaaagaaccaaatgaattttggtgcgaaacttgtaaagtttcaaaaaccacgagaaggaaccattatgctggatctatgaacgaacacagtatcgatcatgaacctggttcatcgtggtgcatggatatctttggtccagtatcgaactcgaactcggatacgaaaagatacatgtttattatggttgataacaatacaagatattgtatcacctccacacattttaacaaaaatgctgaaactatcttagcacagatcaagaagaatattcagtatgtggaaactcaatttgacagaaaagtcagaaaaatcaattcagatcaaggaactgaattcacaaatgatcagatagcagaatattttgtttcaaaaggaattcatcatattttttccgctacacaagatcatgctgccaatggaagagcagaaagacacatcagaaccatcgttactgatgcaacaaccttgttaaaacatagtaacttgcgtattaaattttgggagtatgcagtaacatctgccaccaatgtacgcaattgtttagaaaacaaagccacaggtcaactgccactaaaggcgatctctagtcaacctgttaaagtgagattcatgtccttcttaccattcggagaacaaggaataatttggaatcataatcacaacaaactaagaccttcaggacttcgtgctattatattatgcaaagaccctaatagtcacggatacaaattttttgtaccatctcttaaaaaaattgtcacttctgataattacacaattccagactatgcagtggacccaatattaaggaacacccagaacatatacctagatgatcgaagtagatcagataccttcaataagacagaaaactcagatgcagtttcaaggttatatgatgcattggaaaattacgaagatgatcataaacaagttacactacttacagacttgtttaccacagaagaattagctcaaatcgaaactaatgctaaatatccgtctcctagtgataatctagaaggaaatttagactacgtcttctccaacacagaagaatctgaagaagatgaatctgatcatgtgacaaacatggatgtagattcagaacttaaaccaaatgaaaagatcactacagaaagtgaacgaaacgaattaaataaatcaagtaatactgatgaggatttttacgatgaaaaagcttatagaattcccacggcaatacaagaaaaccttgttggaagccagaagactataaacattaataatgaggataatattgctagcagaatgcaaaggaagattagtggaaatgaaataaactacaatgaattgtcggaggacgagagcgattacagctctcatgacctcacagatgataatatctcgaaatcccagcaagaaatattcaagaaaactatcgattcaggagtactacctgaacagataaacattgaaaaacatgttacattgcaagattcggataatgatacgtcacaatgcgtagaggctcagcctgagtcaattgtcacatcatcgaaagaagatgatgttcaaaatgatgactattcttctgacaaagaaagtcatcacctgcccctgggtgtaaatgttatggacaattcgatccaaacatgtgttgaaccaaacaaggcagaaagcaaacacaactctgatacaattgcctcaccgaaaggtaataatgaagagttagtacaattggtaggaagtagcggagcagaaaaaccggatgctacaccagaatcatcaatgataacagatgaaccaattgacccaggaaacccagcagtaaacaaagctggattcctaaacaaaacgttcaattctctcaataagaaaagaaagagacctgttgaaaacaagactcccttcaatgacacagttgaaagagattataaacgtcaaagaaaaaaaataatcaaactacttccggataacacagaaacaagttctgcaccgagaatcaaaaccatctactataatgaagctatttcaagaaatgttgatttcaaagaaaaacatgcttataaagaagcatacaggaaggaattacaaaatctcaaggacatgaaggtattcgacgttgatgtcaaatacaacagatctgatgttcccagtaatttaataatcccgacgaatacaatattctcaaagaagagaaatggcatttataaagcaagaattgtttgtagaggtgatatccagacaccggacacgtataatgttattggaacagaatccctgaaccataaccacattaaaatatttctgatgattgcaaacaataggaatatgttcatgaaaacattggatattaaccatgcgttcctatatgctaaattagaagaagacatatacatttcacacccacatgacaggagatgcgttgttaaactagacaaagcgttatatggtctcaagcagagtcctaaagaatggaacgaccatcttagacgatatttaaatagtgttggactaaaagataacacatatactccaggactataccaatccaaggataaaaaactcatgatcgcagtttatgttgatgactgtgtgattgcagcaagtgatgaacaaagattagatgatttcataagcaatttagaaaacacctttgagctaaaaattactggtactctaatagatgatatattggatacagacatcttggggatggatttgatctataacaagaaacgtggcacggtggatttaacgttaaaatcattcatagaaaaaatgggtgagaagtataaaaaggaattggataaggttagaaaaagttcaattccacatacatcaatatacaggattgatcccaaaaagggagaactaaaaatgaccgaaaaagaatataaagacggtgtgttgaaattacaacaactactaggagaacttaattattttaggtacaagtgtagatacgatgttgaatttgcggttaagaaagtagctagattagttaacttccctcatgaacaggtattctacatgatttacaaaatcatacaatatctagtacaacatgcgaatattggaatacactatgatagagaccttaacaaagataagcaaatcactactattacagatgcatcagttggaacagaatacgatgcacaatcaagaattggagttataatttggtatggaaagaacattttcaatgtatactcaaataaaagcaccaacaagtgtgtatcctcaaccgaagcggaacttcatgctatctatgaaggttatgcagactcagaaaccctgaaagcaaccttaacagaacttggagaaggaaaaaataaagaacttacaatgattactgattcaaaaccagctatcgaaggcttaaaacggagctacctacaacccaaacagaagttcacatggataaaaaccgaaataattaaagagaaactaaaagagaagactataaaactaataaaaatcaatggtaaagaaaatatagcagatttacttacaaaaccagtatcaatttctgactttgatagatttattaaggtattgaagaataagataacaccacaggatattttggcctcaacggactattgataattaaattacttaattaagaaccgaacacacagcagatatctgttggagtacaataatatatctttaagggggcatgttggaatatgtgacttcggacattccttagcgtgagtcaaaagttaatgaagagggcaaattctaattatagaattttccggacaataaagatctattaattgatcagaactcagtatataagagaatgagttacacctgttaacttattattaatgttctgagttatgtctaaaccattgggtttcatataaccaatcagcgtgtgtttttatacctctcttatataataataagaaagaactgcttattcttaattattacaacttactaaaccaactaattatcaaca
>yue_UFRJ50816_f162+_TSU4|CP020296.1|1017157-1023474
tgttggaatatgtgacttcggacattccttagcgtgagtcaaaagttaatgaagagggcaaattctaattatagaattttccggacaataaagatctattaattgatcagaactcagtatataagagaatgagttacacctgttaacttattattaatgttctgagttatgtctaaaccattgggtttcatataaccaatcagcgtgtgttttatatacctctcttatataataagaaagaactgcttattcttaattattacaaattactaaactaactaattatcaacatggcgaccccagtgagggatgacacaagatatgttactgagaaatgtgggagttatttgataattgttgggattccattgttgctaaaggctataaaattggtatacagaatatactagaaattctcctcgaagatataggaatccacaaaatggagtcgatagttctacataacaatattattttatcttccttccttttatatgttgtcattcattatcctattacattatcaatccttgcatttcagcttccattagatcggatgactgtttctcaatctttatgtcatcttcttacaccgcatgtgataatataatattaaatagatgatattagagttcaattccaacagttactgactacaacatttctaacctggttcaatcaaaagtcaaactccaaaaatcaagtattgatatttccgttaaaaacaaactaaggaatcaaactcaaatcgatttgaaaacgtatgaaagattcttacacagattaaccactaaaaagaataaaattacaaatgaggctgaagaggatgatgatatttcaaatctcgaccttttaattgaagtagatgaaaaaatcgaaaaaactaataatataattcttaggttacaagaaaagttagaatcgattgaattagataaagatgctaagaagttacacgaaagaaatgattccactggaacatattacttattcgatactcttaccttaaaaaacaggaaatattatcctaaggattggattttcaagcataagatgaataaaattggagatattcctgtctttttgaacagctttcaacaattcattgaaaagtacgaattcgataatatttttgaacatcaaatacaaaacatcgatcctcgtgaaaacgaaatcttgtgtaagattatcaaagaaggtttccatgaaagtcctgatataatgaacattaacacagttgacatctttagaatcattcgtgatttaaagaaaaaatacacaagcttttttggcagagatttaagactaaaggcttgggaaaaagtgtttgtggatacaacttgtaagaatactgacctattgatgaatgaacttcaaaagttagtattaatggaaaaatggatcctttcaaaatgttgtcaagactgtccaaatctcacacacattttagaagaagcaattcttggaaccttacatgaatcgttgagaaatccggttaagcaacgtttacacatctactcaattgatgaaaatgagagagtcgaagaagttctaatcaatatcgtaattgaaacagtaatggacttgagttcaacagatttgtattatccagaaagaaattgcaagtactgtaaatcggaattccacggctcggtaaactgtagaaagaaactaaccagagaacttaggcctatcacgcccagctactcaaaaggttattattcgcaaggttcaacccaaaaagaatacactaaaactggcacaaaccttgacagagccgttaaaaaagctaaagaagaagaacaaaaagggttcaaacagaaacctagtcattattgatactgggtcaggcgtcaacattacgaataacaagagattattacatgagtatgaagacaacaaagaaaagataagattctttggtattggaaaaaacaattcagttcccgttaaaggatcaggatacattaaaataaaaagtaacacaaatgatgattacttattaactcattatgttcctgaggaggaaactaccattatcagtggctatgagttagctaaagaaaccgatcttgtcttgaacaaaaactactccacgttggaaaacaaggacatgaacattaagactcatgtaaaagatgggattattcatgtaaaaatggacgatttaattgatcatcctgcatatgattttaaaatcaatgcaatacaacctacttcttctaaaaaaattagactgaagccaaaaattataagcttaaaagatgctcataaacgaatgggacatacaggagttcaacaaattgaaaactccattaaacatagccattacgaagaaagtattgacttaattaaagaaccaaatgaattttggtgcgaaacttgtaaagtttcaaaaaccacgagaaggaaccattatgctggatctatgaacgaacacagtatcgatcatgaacctggttcatcgtggtgcatggatatctttggtccagtatcgaactcgaactcggatacgaaaagatacatgtttattatggttgataacaatacaagatattgtatcacctccacacattttaacaaaaatgctgaaactatcttagcacagatcaagaagaatattcagtatgtggaaactcaatttgacagaaaagtcagaaaaatcaattcagatcaaggaactgaattcacaaatgatcagatagcagaatattttgtttcaaaaggaattcatcatattttttccgctacacaagatcatgctgccaatggaagagcagaaagacacatcagaaccatcgttactgatgcaacaaccttgttaaaacatagtaacttgcgtattaaattttgggagtatgcagtaacatctgccaccaatgtacgcaattgtttagaaaacaaagccacaggtcaactgccactaaaggcgatctctagtcaacctgttaaagtgagattcatgtccttcttaccattcggagaacaaggaataatttggaatcataatcacaacaaactaagaccttcaggacttcgtgctattatattatgcaaagaccctaatagtcacggatacaaattttttgtaccatctcttaaaaaaattgtcacttctgataattacacaattccagactatgcagtggacccaatattaaggaacacccagaacatatacctagatgatcgaagtagatcagataccttcaataagacagaaaactcagatgcagtttcaaggttatatgatgcattggaaaattacgaagatgatcaaaaacaagttacattacttacagacttgtttaccacagaagaattagctcaaatcgaaactaatgctaaatatccgtctcctagtgataatctagaaggaagtttagactacgtcttctccaacacagaagaatctgaagaagatgaatctgatcatgtgacaaacatggatgtagattcagaacttaaaccaaatgaaaagatcactacagaaagtgaacgaaacgaattaaataaatcaagtaatactgatgaggatttttacgatgaaaaagcttatagaattcccacggcaatacaagaaaaccttgttggaagccagaagactataaacattaataatgaggataatattgctagcagaatgcaaaggaagattagtggaaatgaaataaactacaatgaattgtcggatgacgagagcgattacagatctcatgacctcacagatgataatatctcgaaatcccagcaagaaatattcaagaaaactatcgattcaggagtactacctgaacagataaacattgaaaaacatgttacattgcaagattcggataatgatacgtcacaatgcgtagaggctcagcctgagtcaattgtcacatcatcaaaagaagatgatgttcaaaatgatgactattcttctgacaaagaaagtcatcacctgcccctgggtgtaaatgttatggacaattcgatccaaacatgtgttgaaccaaacaaggcagaaagcaaacacaactctgatacaattgcctcaccgaaaggtaataatgaagagttagtacaattggtaggaagtagcggagcagaaaaaccggatgctacaccagaatcatcaatgataacagatgaaccaattgacccaggaaacccagcagtaaacaaagctggattcctaaacaaaacgttcaattctctcaataagaaaagaaagagacctgttgaaaacaagactcccttcaatgacacagttgaaagagattataaacgtcaaagaaaaaaaataatcaaactacttccggataacacagaaacaagttctgcaccgagaatcaaaaccatctactataatgaagctatttcaagaaatgttgatttcaaagaaaaacatgcttataaagaagcatacaggaaggaattacaaaatctcaaggacatgaaggtattcgacgttgatgtcaaatacaacagatctgatgttcccagtaatttaataatcccgacgaatacaatattctcaaagaagagaaatggcatttataaagcaagaattgtttgtagaggtgatatccagacaccggacacgtataatgttattggaacagaatccctgaaccataaccacattaaaatatttctgatgattgcaaacaataggaatatgttcatgaaaacattggatattaaccatgcgttcctatatgctaaattagaagaagacatatacattccacacccacatgacaggagatgcgttgttaaactagacaaagcgttatatggtctcaagcagagtcctaaagaatggaacgaccatcttagacgatatttaaatagtgttggactaaaagataacacatatactccaggactataccaatccaaggataaaaaactcatgatcgcagtttatgttgatgactgtgtgattgcagcaagtgatgaacaaagattagatgatttcataagcaatttagaaaacacctttgagctaaaaattactggtactctaatagatgatatattggctacagacatcttggggatggatttgatctataacaagaaacgtggcacggtggatttaacgttaaaatcattcatagaaaaaatgggtgagaagtataaaaaggaattggataaggttagaaaaagttcaattccacatacatcaatatacaggattgatcccaaaaagggagaactaaaaatgaccgaaaaagaatataaagacggtgtgttgaaattacaacaactactaggagaacttaattatgttaggtacaagtgtagatacgatgttgaatttgcggttaagaaagtagctagattagttaacttccctcatgaacaggtattctacatgatttacaaaatcatacaatatctagtacaacatgcgaatattggaatacactatgatagagaccttaacaaagataagcaaatcactactattacagatgcatcagttggaacagaatacgatgcacaatcaagaattggagttataatttggtatggaaagaacattttcaatgtatactcaaataaaagcaccaacaagtgtgtatcctcaaccgaagcggaacttcatgctatctatgaaggttatgcagactcagaaaccctgaaagcaaccttaacagaacttggagaaggaaaaaataaagaacttacaatgattactgattcaaaaccagctatcgaaggcttaaatcggagctacctacaacccaaacagaagttcacatggataaaaaccgaaataattaaagagaaactaaaagagaagactataaaactaataaaaatcaatggtaaagaaaatatagcagatttacttacaaaaccagtatcaatttctgactttgatagatttattaaggtattgaagaataagataacaccacaggatattttggcctcaacggactattgataattaaattacttaattaagaaccgaacacacagcagatatctgttggagtacaataatatatctttaagggggcatgttggaatatgtgacttcggacattccttagcgtgagtcaaaagttaatgaagagggcaaattctaattatagaattttccggacaataaagatctattaattgatcagaactcagtatataagagaatgagttacacctgttaacttattattaatgttctgagttatgtctaaaccattgggtttcatataaccaatcagcgtgtgtttttatacctctcttatataataataagaaagaactgcttattcttaattattacaacttactaaaccaactaattatcaaca
>yue_UFRJ50816_f250+_TSU4|CP020297.1|498858-504855
tgttggaatatgtgacttcggacattccttagcgtgagtcaaaagttaatgaagagggcaaattctaattatagaattttccggacaataaagatctattaattgatcagaactcagtatataagagaatgagttacacctgttaacttattattaatgttctgagttatgtctaaaccattgggtttcatataaccaatcagcgtgtgttttatatacctctcttatataataataagaaagaactgcttattcttaattattaaaaattactaaactaactaattatcaacatggcgaccccagtgagggatgacacaagatatgttactgactacaacatttctaacctggttcaatcaaaagtcaaactccaaaaatcaagtattgatatttccgttaaaaacaaactaaggaatcaaactcaaatcgatttgaaaacgtatgaaagattcttacacagattaaccactaaaaagaataaaattacaaatgaggctgaagaggatgatgatatttcaaatctcgaccttttaattgaagtagatgaaaaaatcgaaaaaactaataatataattcttaggttacaagaaaagttagaatcgattgaattagataaagatgctaagaagttacacgaaagaaatgattccactggaacatattacttattcgatactcttaccttaaaaaacaggaaatattatcctaaggattggattttcaagcataaaatgaataaaattggagatattcctgtgtttttgaacagctttcaacaattcattgaaaagcatgaattcgataatatttttgaacaacaaatacaaaacatcgatcctcgtgaaaacgaaatcttgtgtaagattatcaaagaaggtttcgatgaaagtcctgatataatgaacattaacacagttgacatctttagaatcattcgtgatttaaagaaaaaatacacaagcctttttggcagagatgtaagactaaaggcttgggaaaaagtgttggtggatacaacttgtaagaatactgacttattgatgaatgaacttcaaaagttagtattaatggaaaaatggatcctttcaaaatgttgtcaagactgtccaaatctcacacacattttagtagaagcaattcttggaaccttacatgaatcgttgagaaatccggttaagcaacgtttacacatctgctcaattgatgaaaatgagagagtcgaagaagttctaatcaatatcgtaattgaaacagtaatggacttgagtacaacagatttgtattatccagaaagaaattgcaagtactgtaaatcggaattccacagctcggtaaattgtagaaagaaactaaccagagaacttaggcctaccacgcccagttactcaaaaggttattattcgcaaggttcaacccaaaaagaatacactaaaactggcacaaacccagacagagccgttaaaaaggctaaagaagaagaacagaaagggttcaaacagaaacctagtcattattgatactgggtcaggcgtcaacattacgaataacaagagattattacatgagtatgaagacaacaaagaaaagataagattctttggtattggaaaaaacaattcagttcccgttaaaggatcaggatacattaaaataaaaagtaacacaaatgatgattacttattaactcattatgttcctgaggaggaaactaccattatcagtggctatgagttagctaaagaaaccgatcttatcttgaacaaaaactactccacgttggaaaacaaggacatgaacattaagactcatgtaaaagatgggattattcatgtaaaaatggacgatttaattgatcatcctgcatatgattttaaaatcaatgcaatacaacctacttcttctaaaaaaattagactgaagccaaaaattataagcttaaaagatgctcataaacgaatgggacatacaggagttcaacaaattgaaaactccattaaacatagccattacgaagaaagtattgacttaattaaagaaccaaatgaattttggtgcgaaacttgtaaagtttcaaaaaccacgagaaggaaccattatgctggatctatgaacgaacacagtatcgatcatgaacctggttcatcgtggtgcatggatatctttggtccagtatcgaactcgaactcggatacgaaaagatacatgtttattatggttgataacaatacaagatattgtatcacctccacacattttaacaaaaatgctgaaactatcttagcacagatcaagaagaatattcagtatgtggaaactcaatttgacagaaaagtcagaaaaatcaattcagatcaaggaactgaattcacaaatgatcagatagcagaatattttgtttcaaaaggaattcatcatattttttccgctacacaagatcatgctgccaatggaagagcagaaagacacatcagaaccatcgttactgatgcaacaaccttgttaaaacatagtaacttgcgtattaaattttgggagtatgcagtaacatctgccaccaatgtacgcaattgtttagaaaacaaagccacaggtcaactgccactaaaggcgatctctagtcaacctgttaaagtgagattcatgtccttcttaccattcggagaacaaggaataatttggaatcataatcacaacaaactaagaccttcaggacttcgtgctattatattatgcaaagaccctaatagtcacggatacaaattttttgtaccatctcttaaaaaaattgtcacttctgataattacacaattccagactatgcagtggacccaatattaaggaacacccagaacatatacctagatgatcgaagtagatcagataccttcaataagacagaaaactcagatgcagtttcaaggttatatgatgcattggaaaattacgaagatgatcataaacaagttacactacttacagacttgtttaccacagaagaattagctcaaatcgaaactaatgctaaatatccgtctcctagtgataatctagaaggaaatttagactacgtcttctccaacacagaagaatctgaagaagatgaatctgatcatgtgacaaacatggatgtagattcagaacttaaaccaaatgaaaagatcactacagaaagtgaacgaaacgaattaaataaatcaagtaatactgatgaggatttttacgatgaaaaagcttatagaattcccacggcaatacaagaaaaccttgttggaagccagaagactataaacattaataatgaggataatattgctagcagaatgcaaaggaagattagtggaaatgaaataaactacaatgaattgtcggatgacgagagcgattacagatctcatgacctcacagatgataatatctcgaaatcccagcaagaaatattcaagaaaactatcgattcagaagtactacctgaacagataaacattgaaaaacatgttacattgcaagattcggataatgatacgtcacaatgcgtagaggctcagcctgagtcaattgtcacatcatcgaaagaagatgatgttcaaaatgatgactattcttctgacaaagaaagtcatcacctgcccctgggtgtaaatgttatggacaattcgatccaaacatgtgttgaaccaaacaaggcagaaagcaacacaactctgatacaattgcctcaccgaaaggtaataatgaagagttagtacaattggtaggaagtagcggagcagaaaaaccggatgctacaccagaatcatcaatgataacagatgaaccaattgacccaggaaacccagcagtaaacaaagctggattcctaaacaaaacgttcaattctctcaataagaaaagaaagagacctgttgaaaacaagactcccttcaatgacacagttgaaagagattataaacgtcaaagaaaaaaaataatcaaactacttccggataacacagaaacaagttctgcaccgagaatcaaaaccatctactataatgaagctatttcaagaaatgttgatttcaaagaaaaacatgcttataaagaagcatacaggaaggaattacaaaatctcaaggacatgaaggtattcgacgttgatgtcaaatacaacagatctgatgttcccagtaatttaataatcccgacgaatacaatattctcaaagaagagaaatggcatttataaagcaagaattgtttgtagaggtgatatccagacaccggacacgtataatgttattggaacagaatccctgaaccataaccacattaaaatatttctgatgattgcaaacaataggaatatgttcatgaaaacattggatattaaccatgcgttcctatatgctaaattagaagaagacatatacattccacacccacatgacaggagatgcgttgttaaactagacaaagcgttatatggtctcaagcagagtcctaaagaatggaacgaccatcttagacgatatttaaatagtgttggactaaaagataacacatatactccaggactataccaatccaaggataaaaaactcatgatcgcagtttatgttgatgactgtgtgattgcagcaagtgatgaacaaagattagatgatttcataagcaatttagaaaacacctttgagctaaaaattactggtactctaatagatgatatattggctacagacatcttggggatggatttgatctataacaagaaacgtggcacggtggatttaacgttaaaatcattcatagaaaaaatgggtgagaagtataaaaaggaattggataaggttagaaaaagttcaattccacatacatcaatataccggattgatcccaaaaagggagaactaaaaatgaccgaaaaggaatataaagacggtgtgttgaaattacaacaactactaggagaacttaattatgttaggtacaagtgtagatacgatgttgaatttgcggttaagaaagtagctagattagttaacttccctcatgaacaggtattctacatgatttacaaaatcatacaatatctagtacaacatgcgaatattggaatacactatgatagagaccttaacaaagataagcaaatcactactattacagatgcatcagttggaacagaatacgatgcacaatcaagaattggagttataatttggtatggaaagaacattttcaatgtatactcaaataaaagcaccaacaagtgtgtatcctcaaccgaagcggaacttcatgctatctatgaaggttatgcagactcagaaaccctgaaagcaaccttaacagaacttggagaaggaaaaaataaagaacttacaatgattactgattcaaaactagctatcgaaggcttaaatcggagctacctacaacccaaacagaagttcacatggataaaaaccgaaataattaaaaagaaactaaaagagaagactataaaactaataaaaatcaatggtaaagaaaatatagcagatttacttacaaaaccagtatcaatttctgactttgatagatttattaaggtattgaagaataagataacaccacaggatattttggcctcaacggactattgataattaaattacttaattaagaaccgaacacacagcagatatctgttggagtacaataatatatctttaagggggcatgttggaatatgtgacttcggacattccttagcgtgagtcaaaagttaatgaagagggcaaattctaattatagaattttccggacaataaagatctattaattgatcagaactcagtatataagagaatgagttacacctgttaacttattattaatgttctgagttatgtctaaaccattgggtttcatataaccaatcagcgtgtgtttttatacctctcttatataataataagaaagaactgcttattcttaattattacaaattactaaactaactaattatcaaca
>yue_UFRJ50816_f334-_TSU4|CP020299.1|538637-544707
tgttggaatatgtgacttcggacattccttagcgtgagtcaaaagttaatgaagagggcaaattctaattatagaattttccggacaataaagatctattaattgatcagaactcagtatataagagaatgagttacacctgttaacttattattaatgttctgagttatgtctaaaccattgggtttcatataaccaatcagcgtgtgttttatatacctctcttatataataagaaagaactgcttattcttaattattacaaattactaaactaactaattatcaacatttatatacctctcttatataataagaaagaactgcttattcttaattattacaacttactaaactaactaattatcaacatggcgaccccagtgagggatgacacaagatatgttactgactacaacatttctaacctggttcaatcaaaagtcaaactccaaaaatcaagtattgatatttccgttaaaaacaaactaaggaatcaaactcaaatcgatttgaaaacgtatgaaagattcttacacagattaaccactaaaaagaataaaattacaaatgaggctgaagaggatgatgatatttcaaatctcgaccttttaattgaagtagatgaaaaaatcgaaaaaactaataatataattcttaggttacaagaaaagttagaatcgattgaattagataaagatgctaagaagttacacgaaagaaatgattccactggaacatattacttattcgatactcttaccttaaaaaacaggaaatattatcctaaggattggattttcaagcataaaatgaataaaattggagatattcctgtgtttttgaacagctttcaacaattcattgaaaagcatgaattcgataatatttttgaacaacaaatacaaaacatcgatcctcgtgaaaacgaaatcttgtgtaagattatcaaagaaggtttcgatgaaagtcctgatataatgaacattaacacagttgacatctttagaatcattcgtgatttaaagaaaaaatacacaagcctttttggcagagatgtaagactaaaggcttgggaaaaagtgttggtggatacaacttgtaagaatactgacttattgatgaatgaacttcaaaagttagtattaatggaaaaatggatcctttcaaaatgttgtcaagactgtccaaatctcacacacattttagtagaagcaattcttggaaccttacatgaatcgttgagaaatccggttaagcaacgtttacacatctgctcaattgatgaaaatgagagagtcgaagaagttctaatcaatatcgtaattgaaacagtaatggacttgagtacaacagatttgtattatccagaaagaaattgcaagtactgtaaatcggaattccacagctcggtaaactgtagaaagaaattgaacagagaacttaggcctagcacgcccaactactcaaaaggtgattattcacaaggctcagatcaaaaaggatacaccaaaactggctcaaaaccagtcagattctttaaaaaaacaaaagaagaagagcaaaaagggttcaaacaaaaccctagtaattattgataccggttcaggcgtcaatattacgaataataagaagttattacacaattacgaagacaacgaagataaagtaaaattctttggtattggtaaagataactcagttcccgttaaaggatcaggatacattaaaataaaaagtaacacaaatgatgattacttattaactcattatgttcctgaggaggaaactaccattatcagtggctatgagttagctaaagaaaccgatcttgtcttgaacaaaaactactccacgttggaaaacaaggacatgaacattaagactcatgtaaaagatgggattattcatgtaaaaatggacgatttaattgatcatcctgcatatgattttaaaatcaatgcaatacaacctacttcttctaaaaaaattagactgaagccaaaaattataagcttaaaagatgctcataaacgaatgggacatacaggagttcaacaaattgaaaactccattaaacatagccattacgaagaaagtattgacttaattaaagaaccaaatgaattttggtgcgaaacttgtaaagtttcaaaaaccacgagaaggaaccattatgctggatctatgaacgaacacagtatcgatcatgaacctggttcatcgtggtgcatggatatctttggtccagtatcgaactcgaactcggatacgaaaagatacatgtttattatggttgataacaatacaagatattgtatcacctccacacattttaacaaaaatgctgaaactatcttagcacagatcaagaagaatattcagtatgtggaaactcaatttgacagaaaagtcagaaaaatcaattcagatcaaggaactgaattcacaaatgatcagatagcagaatattttgtttcaaaaggaattcatcatattttttccgctacacaagatcatgctgccaatggaagagcagaaagacacatcagaaccatcgttactgatgcaacaaccttgttaaaacatagtaacttgcgtattaaattttgggagtatgcagtaacatctgccaccaatgtacgcaattgtttagaaaacaaagccacaggtcaactgccactaaaggcgatctctagtcaacctgttaaagtgagattcatgtccttcttaccattcggagaacaaggaataatttggaatcataatcacaacaaactaagaccttcaggacttcgtgctattatattatgcaaagaccctaatagtcacggatacaaattttttgtaccatctcttaaaaaaattgtcacttctgataattacacaattccagactatgcagtggacccaatattaaggaatacccagaacatatacctagatgatcgaagtagatcagataccttcaataagacagaaaactcagatgcagtttcaaggttatatgatgcattggaaaattacgaagatgatcataaacaagttacactacttacagacttgtttaccacagaagaattagctcaaatcgaaactaatgctaaatatccgtctcctagtgataatctagaaggaaatttagactacgtcttctccaacacagaagaatctgaagaagatgaatctgatcatgtgacaaacatggatgtagattcagaacttaaaccaaatgaaaagatcactacagaaagtgaacgaaacgaattaaataaatcaagtaatactgatgaggatttttacgatgaaaaagcttatagaattcccacggcaatacaagaaaaccttgttggaagccagaagactataaacattaataatgaggataatattgctagcagaatgcaaaggaagattagtggaaatgaaataaactacaatgaattgtcggatgacgagagcgattacagatctcatgacctcacagatgataatatctcgaaatcccagcaagaaatattcaagaaaactatcgattcagaagtactacctgaacagataaacattgaaaaacatgttacattgcaagattcggataatgatacgtcacaatgcgtagaggctcagcctgagtcaattgtcacatcatcgaaagaagatgatgttcaaaatgatgactattcttctgacaaagaaagtcatcacctgcccctgggtgtaaatgttatggacaattcgatccaaacatgtgttgaaccaaacaaggcagaaagcaaacacaactctgatacaattgcctcaccgaaaggtaataatgaagagttagtacaattagtaggaagtagcggagcggaaaaaccggatgctacaccagaatcatcaatgataacagatgaaccaattgacccaggaaacccagcagtaaacaaagctggattcctaaacaaaacgttcaattctctcaataagaaaagaaagagacctgttgaaaacaagactcccttcaatgacacagttgaaagagattataaacgtcaaagaaaaaaaataatcaaactacttccggataacacagaaacaagttctgcatcgagaatcaaaaccatctactataatgaagctatttcaagaaatgttgatttcaaagaaaaacatgcttataaagaagcatacaggaaggaattacaaaatctcaaggacatgaaggtattcgacgttgatgtcaaatacaacagatctgatgttcccagtaatttaataatcccgacgaatacaatattctcaaagaagagaaatggcatttataaagcaagaattgtttgtagaggtgatatccagacaccggacacgtataatgttattggaacagaatccctgaaccataaccacattaaaatatttctgatgattgcaaacaataggaatatgttcatgaaaacattggatattaaccatgcgttcctatatgctaaattagaagaagacatatacattccacacccacatgacaggagatgcgttgttaaactagacaaagcgttatatggtctcaagcagagtcctaaagaatggaacgaccatcttagacgatatttaaatagtgttggactaaaagataacacatatactccaggactataccaatccaaggataaaaaactcatgatcgcagtttatgttgatgactgtgtgattgcagcaagtgatgaacaaagattagatgatttcataagcaatttagaaaacacctttgagctaaaaattactggtactctaatagatgatatattggatacagacatcttggggatggatttgatctataacaagaaacgtggcacggtggatttaacgttaaaatcattcatagaaaaaatgggtgagaagtataaaaaggaattggataaggttagaaaaagttcaattccacatacatcaatatacaggattgatcccaaaaagggagaattaaaaatgaccgaaaaggaatataaagacggtgtgttgaaattacaacaactactaggagaacttaattatgttaggtacaagtgtagatacgatgttgaatttgcgattaagaaagtagctagattagttaacttccctcatgaacaggtattctacatgatttacaaaatcatacaatatctagtacaacatgcgaatattggaatacactatgatagagaccttaacaaagataagcaaatcactactattacagatgcatcagttggaacagaatacgatgcacaatcaagaattggagttataatttggtatggaaaggacattttcaatgtatactcaaataaaagcaccaacaagtgtgtatcctcaaccgaagcggaacttcatgctatctatgaaggttatgcagactcagaaaccctgaaagcaaccttaacagaacttggagaaggaaaaaataaagaacttacaatgattactgattcaaaactagctatcgaaggcttaaatcggagctacctacaacccaaacagaagttcacatggataaaaaccgaaataattaaagagaaactaaaagagaagactataaaactaataaaaatcaatggtaaagaaaatatagcagatttacttaaaaaaccagtatcaatttctgactttgatagatttattaaggtattgaagaataagataacaccacaggatattttggcctcaacggactattgataattaaattacttaattaagaaccgaacacacagcagatatctgttggagtacaataatatatctttaagggggcatgttggaatatgtgacttcggacattccttagcgtgagtcaaaagttaatgaagagggcacattctaattatagaattttccggacaataaagatctattaattgatcggaactcagtatataagagaatgagttacacctgttaacttattattaatgttctgagttatgtctaaaccattgggtttcatataaccaatcagcgtgtgttttatatacctctcttatataataagaaagaactgcttattcttaattattacaaattactaaactaactaattatc
>yue_UFRJ50816_f349+_TSU4|CP020299.1|699277-705352
tgttggaatatgtgacttcggacattccttagcgtgagtcaaaagttaatgaagagggcaaattctaattatagaattttccggacaataaagatctattaattgatcagaactcagtatataagagaatgagttacacctgttaacttattattaatgttctgagttatgtctaaaccattgggtttcatataaccaatcagcgtgtgttttatatacctctcttatataataagaaagaactgcttattcttaattattacaaattactaaactaactaattatcaacatttatatacctctcttatataataagaaagaactgcttattcttaattattacaacttactaaactaactaattatcaacatggcgaccccagtgagggatgacacaagatatgttactgactacaacatttctaacctggttcaatcaaaagtcaaactccaaaaatcaagtattgatatttccgttaaaaacaaactaaggaatcaaactcaaatcgatttgaaaacgtatgaaagattcttacacagattaaccactaaaaagaataaaattacaaatgaggctgaagaggatgatgatatttcaaatctcgaccttttaattgaagtagatgaaaaaatcgaaaaaactaataatataattcttaggttacaagaaaagttagaatcgattgaattagataaagatgctaagaagttacacgaaagaaatgattccactggaacatattacttattcgatactcttaccttaaaaaacaggaaatattatcctaaggattggattttcaagcataaaatgaataaaattggagatattcctgtgtttttgaacagctttcaacaattcattgaaaagcatgaattcgataatatttttgaacaacaaatacaaaacatcgatcctcgtgaaaacgaaatcttgtgtaagattatcaaagaaggtttcgatgaaagtcctgatataatgaacattaacacagttgacatctttagaatcattcgtgatttaaagaaaaaatacacaagcctttttggcagagatgtaagactaaaggcttgggaaaaagtgttggtggatacaacttgtaagaatactgacttattgatgaatgaacttcaaaagttagtattaatggaaaaatggatcctttcaaaatgttgtcaagactgtccaaatctcacacacattttagtagaagcaattcttggaaccttacatgaatcgttgagaaatccggttaagcaacgtttacacatctgctcaattgatgaaaatgagagagtcgaagaagttctaatcaatatcgtaattgaaacagtaatggacttgagtacaacagatttgtattatccagaaagaaattgcaagtactgtaaatcggaattccacagctcggtaaattgtagaaagaaactaaccagagaacttaggcctaccacgcccagttactcaaaaggttattattcgcaaggttcaacccaaaaagaatacactaaaactggcacaaacccagacagagccgttaaaaaggctaaagaagaagaacagaaagggttcaaacagaaacctagtcattattgatactgggtcaggcgtcaacattacgaataacaagagattattacatgagtatgaagacaacaaagaaaagataagattctttggtattggaaaaaacaattcagttcccgttaaaggatcaggatacattaaaataaaaagtaacacaaatgatgattacttattaactcattatgttcctgaggaggaaactaccattatcagtggctatgagttagctaaagaaaccgatcttgtcttgaacaaaaactactccacgttggaaaacaaggacatgaacattaagactcatgtaaaagatgggattattcatgtaaaaatggacgatttaattgatcatcctgcatatgattttaaaatcaatgcaatacaacctacttcttctaaaaaaattagactgaagccaaaaattataagcttaaaagatgctcataaacgaatgggacatacaggagttcaacaaattgaaaactccattaaacatagccattacgaagaaagtattgacttaattaaagaaccaaatgaattttggtgcgaaacttgtaaagtttcaaaaaccacgagaaggaaccattatgctggatctatgaacgaacacagtatcgatcatgaacctggttcatcgtggtgcatggatatctttggtccagtatcgaactcgaactcggatacgaaaagatacatgtttattatggttgataacaatacaagatattgtatcacctccacacattttaacaaaaatgctgaaactatcttagcacagatcaagaagaatattcagtatgtggaaactcaatttgacagaaaagtcagaaaaatcaattcagatcaaggaactgaattcacaaatgatcagatagcagaatattttgtttcaaaaggaattcatcatattttttccgctacacaagatcatgctgccaatggaagagcagaaagacacatcagaaccatcgttactgatgcaacaaccttgttaaaacatagtaacttgcgtattaaattttgggagtatgcagtaacatctgccaccaatgtacgcaattgtttagaaaacaaagccacaggtcaactgccactaaaggcgatctctagtcaacctgttaaagtgagattcatgtccttcttaccattcggagaacaaggaataatttggaatcataatcacaacaaactaagaccttcaggacttcgtgctattatattatgcaaagaccctaatagtcacggatacaaattttttgtaccatctcttaaaaaaattgtcacttctgataattacacaattccagactatgcagtggacccaatattaaggaacacccagaacatatacctagatgatcgaagtagatcagataccttcaataagacagaaaactcagatgcagtttcaaggttatatgatgcattggaaaattacgaagatgatcataaacaagttacactacttacagacttgtttaccacagaagaattagctcaaatcgaaactaatgctaaatatccgtctcctagtgataatctagaaggaaatttagactacgtcttctccaacacagaagaatctgaagaagatgaatctgattatgtgacaaacatggatgtagattcagaacttaaaccaaatgaaaagatcactacagaaagtgaacgaaacgaattaaataaatcaagtaatactgatgaggatttttacgatgaaaaagcttatagaattcccacggcaatacaagaaaaccttgttggaagccagaagactataaacattaataatgaggataatattgctagcagaatgcaaaggaagattagtggaaatgaaataaactacaatgaattgtcggatgacgagagcgattacagatctcatgacctcacagatgataatatctcgaaatcccagcaagaaatattcaagaaaactatcgattcagaagtaccacctgaacagataaacattgaaaaacaatgttacattgcaagattcggataatgatacgtcacaatgcgtagaggctcagcctgagtcaattgtcacatcatcgaaagaagatgatgttcaaaatgatgactattcttctgacaaagaaagtcatcacctgcccctgggtgtaaatgttatggacaattcgatccaaacatgtgttgaaccaaacaaggcagaaagcaaacacaactctgatacaattgcctcaccgaaaggtaataatgaagagttagtacaattggtaggaagtagcggagcagaaaaaccggatgctacaccagaatcatcaatgataacagatgaaccaattgacccaggaaacccagcagtaaacaaagctggattcctaaacaaaacgttcaattctctcaataagaaaagaaagagacctgttgaaaacaagactcccttcaatgacacagttgaaagagattataaacgtcaaagaaaaaaaataatcaaactacttccggataacacagaaacaagttctgcaccgagaatcaaaaccatctactataatgaagctatttcaagaaatgttgatttcaaagaaaaacatgcttataaagaagcatacaggaaggaattacaaaatctcaaggacatgaaggtattcgacgttgatgtcaaatacaacagatctgatgttcccagtaatttaataatcccgacgaatacaatattctcaaagaagagaaatggcatttataaagcaagaattgtttgtagaggtgatatccagacaccggacacgtataatgttattggaacagaatccctgaaccataaccacattaaaatatttctgatgattgcaaacaataggaatatgttcatgaaaacattggatattaaccatgcgttcctatatgctaaattagaagaagacatatacattccacacccacatgacaggagatgcgttgttaaactagacaaagcgttatatggtctcaagcagagtcctaaagaatggaacgaccatcttagacgatatttaaatagtgttggactaaaagataacacatatactccaggactataccaatccaaggataaaaaactcatgatcgcagtttatgttgatgactgtgtgattgcagcaagtgatgaacaaagattagatgatttcataagcaatttagaaaacacctttgagctaaaaattactggtactctaatagatgatatattggctacagacatcttggggatggatttgatctataacaagaaacgtggcacggtggatttaacgttaaaatcattcatagaaaaaatgggtgagaagtataaaaaggaattggataaggttagaaaaagttcaattccacatacatcaatatacaggattgatcccaaaaagggagaactaaaaatgaccgaaaaagaatataaagacggtgtgttgaaattacaacaactactaggagaacttaattatgttaggtacaagtgtagatacgatgttgaatttgcggttaagaaagtagctagattagttaacttccctcatgaacaggtattctacatgatttacaaaatcatacaatatctagtacaacatgcgaatattggaatacactatgatagagaccttaacaaagataagcaaatcactactattacagatgcatcagttggaacagaatacgatgcacaatcaagaattggagttataatttggtatggaaagaacattttcaatgtatactcaaataaaagcaccaacaagtgtgtatcctcaaccgaagcggaacttcatgctatctatgaaggttatgcagactcagaaaccctgaaagcaaccttaacagaacttggagaaggaaaaaataaagaacttacaatgattactgattcaaaactagctatcgaaggcttaaatcggagctacctacaacccaaacagaagttcacatggataaaaaccgaaataattaaagagaaactaaaagagaagactataaaactaataaaaatcaatggtaaagaaaatatagcagatttacttacaaaaccagtatcaatttctgactttgatagatttattaaggtattgaagaataagataacaccacaggatattttggcctcaacggactattgataattaaattacttaattaagaaccgaacacacagcagatatctgttggagtacaataatatatctttaagggggcatgttggaatatgtgacttcggacattccttagcgtgagtcaaaagttaatgaagagggcaaattctaattatagaattttccggacaataaagatctattaattgatcagaactcagtatataagagaatgagttacacctgttaacttattattaatgttctgagttatgtctaaaccattgggtttcatataaccaatcagcgtgtgttttatatacctctcttatataataagaaagaactgcttattcttaattattacaaattactaaactaactaattatcaaca
>yue_UFRJ50816_f366+_TSU4|CP020299.1|778684-784682
tgttggaatatgtgacttcggacattccttagcgtgagtcaaaagttaatgaagagggcaaattctaattatagaattttccggacaataaagatctattaattgatcagaactcagtatataagagaatgagttacacctgttaacttattattaatgttctgagttatgtctaaaccattgggtttcatataaccaatcagcgtgtgttttatatacctctcttatataataataagaaagaactgcttattcttaattattacaaattactaaactaactaattatcaacatggcgaccccagtgagggatgacacaagatatgttactgactacaacatttctaacctggttcaatcaaaagtcaaactccaaaaatcaagtattgatatttccgttaaaaacaaactaaggaatcaaactcaaatcgatttgaaaacgtatgaaagattcttacacagattaaccactaaaaagaataaaattacaaatgaggctgaagaggatgatgatatttcaaatctcgaccttttaattgaagtagatgaaaaaatcgaaaaaactaataatataattcttaggttacaagaaaagttagaatcgattgaattagataaagatgctaagaagttacacgaaagaaatgattccactggaacatattacttattcgatactcttaccttaaaaaacaggaaatattatcctaaggattggattttcaagcataaaatgaataaaattggagatattcctgtgtttttgaacagctttcaacaattcattgaaaagcatgaattcgataatatttttgaacaacaaatacaaaacatcgatcctcgtgaaaacgaaatcttgtgtaagattatcaaagaaggtttcgatgaaagtcctgatataatgaacattaacacagttgacatctttagaatcattcgtgatttaaagaaaaaatacacaagcctttttggcagagatgtaagactaaaggcttgggaaaaagtgttggtggatacaacttgtaagaatactgacttattgatgaatgaacttcaaaagttagtattaatggaaaaatggatcctttcaaaatgttgtcaagactgtccaaatctcacacacattttagtagaagcaattcttggaaccttacatgaatcgttgagaaatccggttaagcaacgtttacacatctgctcaattgatgaaaatgagagagtcgaagaagttctaatcaatatcgtaattgaaacagtaatggacttgagtacaacagatttgtattatccagaaagaaattgcaagtactgtaaatcggaattccacagctcggtaaattgtagaaagaaactaaccagagaacttaggcctaccacgcccagttactcaaaaggttattattcgcaaggttcaacccaaaaagaatacactaaaactggcacaaacccagacagagccgttaaaaaggctaaagaagaagaacagaaagggttcaaacagaaacctagtcattattgatactgggtcaggcgtcaacattacgaataacaagagattattacatgagtatgaagacaacaaagaaaagataagattctttggtattggaaaaaacaattcagttcccgttaaaggatcaggatacattaaaataaaaagtaacacaaatgatgattacttattaactcattatgttcctgaggaggaaactaccattatcagtggctatgagttagctaaagaaaccgatcttgtcttgaacaaaaactactccacgttggaaaacaaggacatgaacattaagactcatgtaaaagatgggattattcatgtaaaaatggacgatttaattgatcatcctgcatatgattttaaaatcaatgcaatacaacctacttcttctaaaaaaattagactgaagccaaaaattataagcttaaaagatgctcataaacgaatgggacatacaggagttcaacaaattgaaaactccattaaacatagccattacgaagaaagtattgacttaattaaagaaccaaatgaattttggtgcgaaacttgtaaagtttcaaaaaccacgagaaggaaccattatgctggatctatgaacgaacacagtatcgatcatgaacctggttcatcgtggtgcatggatatctttggtccagtatcgaactcgaactcggatacgaaaagatacatgtttattatggttgataacaatacaagatattgtatcacctccacacattttaacaaaaatgctgaaactatcttagcacagatcaagaagaatattcagtatgtggaaactcaatttgacagaaaagtcagaaaaatcaattcagatcaaggaactgaattcacaaatgatcagatagcagaatattttgtttcaaaaggaattcatcatattttttccgctacacaagatcatgctgccaatggaagagcagaaagacacatcagaaccatcgttactgatgcaacaaccttgttaaaacatagtaacttgcgtattaaattttgggagtatgcagtaacatctgccaccaatgtacgcaattgtttagaaaacaaagccacaggtcaactgccactaaaggcgatctctagtcaacctgttaaagtgagattcatgtccttcttaccattcggagaacaaggaataatttggaatcataatcacaacaaactaagaccttcaggacttcgtgctattatattatgcaaagaccctaatagtcacggatacaaattttttgtaccatctcttaaaaaaattgtcacttctgataattacacaattccagactatgcagtggacccaatattaaggaacacccagaacatatacctagatgatcgaagtagatcagataccttcaataagacagaaaactcagatgcagtttcaaggttatatgatgcattggaaaattacgaagatgatcataaacaagttacactacttacagacttgtttaccacagaagaattagctcaaatcgaaactaatgctaaatatccgtctcctagtgataatctagaaggaaatttagactacgtcttctccaacacagaagaatctgaagaagatgaatctgatcatgtgacaaacatggatgtagattcagaacttaaaccaaatgaaaagatcactacagaaagtgaacgaaacgaattaaataaatcaagtaatactgatgaggatttttacgatgaaaaagcttatagaattcccacggcaatacaagaaaaccttgttggaagccagaagactataaacattaataatgaggataatattgctagcagaatgcaaaggaagattagtggaaatgaaataaactacaatgaattgtcggaggacgagagcgattacagatctcatgacctcacagatgataatatctcgaaatcccagcaagaaatattcaagaaaactatcgattcaggagtactacctgaacagataaacattgaaaaacatgttacattgcaagattcggataatgatacgtcacaatgcgtagaggctcagcctgagtcaattgtcacatcatcgaaagaagatgatgttcaaaatgatgactattcttctgacaaagaaagtcatcacctgcccctgggtgtaaatgttatggacaattcgatccaaacatgtgttgaaccaaacaaggcagaaagcaaacacaactctgatacaattgcctcaccgaaaggtaataatgaagagttagtacaattggtaggaagtagcggagcagaaaaaccggatgctacaccagaatcatcaatgataacagatgaaccaattgacccaggaaacccagcagtaaacaaagctggattcctaaacaaaacgttcaattctctcaataagaaaagaaagagacctgttgaaaacaagactcccttcaatgacacagttgaaagagattataaacgtcaaagaaaaaaaataatcaaactacttccggataacacagaaacaagttctgcatcgagaatcaaaaccatctactataatgaagctatttcaagaaatgttgatttcaaagaaaaacatgcttataaagaagcatacaggaaggaattacaaaatctcaaggacatgaaggtattcgacgttgatgtcaaatacaacagatctgatgttcccagtaatttaataatcccgacgaatacaatattctcaaagaagagaaatggcatttataaagcaagaattgtttgtagaggtgatatccagacaccggacacgtataatgttattggaacagaatccctgaaccataaccacattaaaatatttctgatgattgcaaacaataggaatatgttcatgaaaacattggatattaaccatgcgttcctatatgctaaattagaagaagacatatacattccacacccacatgacaggagatgcgttgttaaactagacaaagcgttatatggtctcaagcagagtcctaaagaatggaacgaccatcttagacgatatttaaatagtgttggactaaaagataacacatatactccaggactataccaatccaaggataaaaaactcatgatcgcagtttatgttgatgactgtgtgattgcagcaagtgatgaacaaagattagatgatttcataagcaatttagaaaacacctttgagctaaaaattactggtactctaatagatgatatattggctacagacatcttggggatggatttgatctataacaagaaacgtggcacggtggatttaacgttaaaatcattcatagaaaaaatgggtgagaagtataaaaaggaattggataaggttagaaaaagttcaattccacatacatcaatatacaggattgatcccaaaaagggagaattaaaaatgaccgaaaaggaatataaagacggtgtgttgaaattacaacaactactaggagaacttaattatgttaggtacaagtgtagatacgatgttgaatttgcggttaagaaagtagctagattagttaacttccctcatgaacaggtattctacatgatttacaaaatcatacaatatctagtacaacatgcgaatattggaatacactatgatagagaccttaacaaagataagcaaatcactactattacagatgcatcagttggaacagaatacgatgcacaatcaagaattggagttataatttggtatggaaagaacattttcaatgtatactcaaataaaagcaccaacaagtgtgtatcctcaaccgaagcggaacttcatgctatctatgaaggttatgcagactcagaaaccctgaaagcaaccttaacagaacttggagaaggaaaaaataaagaacttacaatgattactgattcaaaaccagctatcgaaggcttaaatcggagctacctacaacccaaacagaagttcacatggataaaaaccgaaataattaaagagaaactaaaagagaagactataaaactaataaaaatcaatggtaaagaaaatatagcagatttacttacaaaaccagtatcaatttctgactttgatagatttattaaggtattgaagaataagataacaccacaggatattttggcctcaacggactattgataattaaattacttaattaagaaccgaacacacagcagatatctgttggagtacaataatatatctttaagggggcatgttggaatatgtgacttcggacattccttagcgtgagtcaaaagttaatgaagagggcaaattctaattatagaattttccggacaataaagatctattaattgatcagaactcagtatataagagaatgagttacacctgttaacttattattaatgttctgagttatgtctaaaccattgggtttcatataaccaatcagcgtgtgtttttatacctctcttatataataataagaaagaactgcttattcttaattattacaacttactaaaccaactaattatcaaca
>yue_UFRJ50816_f387-_TSU4|CP020299.1|874926-880922
tgttggaatatgtgacttcggacattccttagcgtgagtcaaaagttaatgaagagggcaaattctaattatagaattttccggacaataaagatctattaattgatcagaactcagtatataagagaatgagttacacctgttaacttattattaatgttctgagttatgtctaaaccattgggtttcatataaccaatcagcgtgtgttttatatacctctcttatataataataagaaagaactgcttattcttaattattacaaattactaaactaactaattatcaacatggcgaccccagtgagggatgaaacaagatatgttactgactacaacatttctaacctggttcaatcaaaagtcaaactccaaaaatcaagtattgatatttccgttaaaaacaaactaaggaatcaaactcaaatcgatttgaaaacgtatgaaagattcttacacagattaaccactaaaaagaataaaattacaaatgaggctgaagaggatgatgatatttcaaatctcgaccttttaattgaagtagatgaaaaaatcgaaaaaactaataatataattcttaggttacaagaaaagttagaatcgattgaattagataaagatgctaagaagttacacgaaagaaatgattccactggaacatattacttattcgatactcttaccttaaaaaacaggaaatattatcctaaggattggattttcaagcataaaatgaataaaattggagatattcctgtgtttttgaacagctttcaacaattcattgaaaagcatgaattcgataatatttttgaacaacaaatacaaaacatcgatcctcgtgaaaacgaaatcttgtgtaagattatcaaagaaggtttcgatgaaagtcctgatataatgaacattaacacagttgacatctttagaatcattcgtgatttaaagaaaaaatacacaagcctttttggcagagatgtaagactaaaggcttgggaaaaagtgttggtggatacaacttgtaagaatactgacttattgatgaatgaacttcaaaagttagtattaatggaaaaatggatcctttcaaaatgttgtcaagactgtccaaatctcacacacattttagtagaagcaattcttggaaccttacatgaatcgttgagaaatccggttaagcaacgtttacacatctgctcaattgatgaaaatgagagagtcgaagaagttctaatcaatatcgtaattgaaacagtaatggacttgagtacaacagatttgtattatccagaaagaaattgcaagtactgtaaatcggaattccacagctcggtaaattgtagaaagaaactaaccagagaacttaggcctaccacgcccagttactcaaaaggttattattcgcaaggttcaacccaaaaagaatacactaaaactggcacaaacccagacagagccgttaaaaaggctaaagaagaagaacagaaagggttcaaacagaaacctagtcattattgatactgggtcaggcgtcaacattacgaataacaagagattattacatgagtatgaagacaacaaagaaaagataagattctttggtattggaaaaaacaattcagttcccgttaaaggatcaggatacattaaaataaaaagtaacacaaatgatgattacttattaactcattatgttcctgaggaggaaactaccattattagtggctatgagttagctaaagaaaccgatcttgtcttgaacaaaaactactccacgttggaaaacaaggacatgaacattaagactcatgtaaaagatgggattattcatgtaaaaatggacgatttaattgatcatcctgcatatgattttaaaatcaatgcaatacaacctacttcttctaaaaaaattagactgaagccaaaaattataagcttaaaagatgctcataaacgaatgggacatacaggagttcaacaaattgaaaactccattaaacatagccattacaaagaaagtattgacttaattaaagaaccaaatgaattttggtgcgaaacttgtaaagtttcaaaaaccacgagaaggaaccattatgctggatctatgaacgaacacagtatcgatcatgaacctggttcatcgtggtgcatggatatctttggtccagtatcgaactcgaactcggatacgaaaagatacatgtttattatggttgataacaatacaagatattgtatcacctccacacattttaacaaaaatgctgaaactatcttagcacagatcaagaagaatattcagtatgtggaaactcaatttgacagaaaagtcagaaaaatcaattcagatcaaggaactgaattcacaaatgatcagatagcagaatattttgtttcaaaaggaattcatcatattttttccgctacacaagatcatgctgccaatggaagagcagaaagacacatcagaaccatcgttactgatgcaacaaccttgttaaaacatagtaacttgcgtattaaattttgggagtatgcagtaacatctgccaccaatgtacgcaattgtttagaaaacaaagccacaggtcaactgccactaaaggcgatctctagtcaacctgttaaagtgagattcatgtccttcttaccattcggagaacaaggaataatttggaatcataatcacaacaaactaagaccttcaggacttcgtgctattatattatgcaaagaccctaatagtcacggatacaaattttttgtaccatctcttaaaaaaattgtcacttctgataattacacaattccagactatgcagtggacccaatattaaggaacacccagaacatatacctagatgatcgaagtagatcagataccttcaataagacagaaaactcagatgcagtttcaaggttatatgatgcattggaaaattacgaagatgatcataaacaagttacactacttacagacttgtttaccacagaagaattagctcaaatcgaaactaatgctaaatatccgtctcctagtgataatctagaaggaaatttagactacgtcttctccaacacagaagaatctgaagaagatgaatctgatcatgtgacaaacatggatgtagattcagaacttaaaccaaatgaaaagatcactacagaaagtgaacgaaacgaattaaataaatcaagtaatactgatgaggatttttacgatgaaaaagcttatagaattcccacggcaatacaagaaaaccttgttggaagccagaagactataaacattaataatgaggataatattgctagcagaatgcaaaggaagattagtggaaatgaaataaactacaatgaattgtcggaggacgagagcgattacagctctcatgacctcacagatgataatatctcgaaatcccagcaagaaatattcaagaaaactatcgattcaggagtactacctgaacagataaacattgaaaaacatgttacattgcaagattcggataatgatacgtcacaatgcgtagaggctcagcctgagtcaattgtcacatcatcaaaagaagatgatgttcaaaatgatgactattcttctgacaaagaaagtcatcacctgcccctgggtgtaaatgttatggacaattcgatccaaacatgtgttgaaccaaacaaggcagaaagcaaacacaactctgatacaattgcctcaccgaaaggtaataatgaagagttagtacaattggtaggaagtagcggagcagaaaaaccggatgctacaccagaatcatcaatgataacagatgaaccaattgacccaggaaacccagcagtaaacaaagctggattcctaaacaaaacgttcaattctctcaataagaaaagaaagagacctgttgaaaacaagactcccttcaatgacacagttgaaagagattataaacgtcaaagaaaaaaaataatcaaactacttccggataacacagaaacaagttctgcaccgagaatcaaaaccatctactataatgaagctatttcaagaaatgttgatttcaaagaaaaacatgcttataaagaagcatacaggaaggaattacaaaatctcaaggacatgaaggtattcgacgttgatgtcaaatacaacagatctgatgttcccagtaatttaataatcccgacgaatacaatattctcaaagaagagaaatggcatttataaagcaagaattgtttgtagaggtgatatccagacaccggacacgtataatgttattggaacagaatccctgaaccataaccacattaaaatatttctgatgattgcaaacaataggaatatgttcatgaaaacattggatattaaccatgcgttcctatatgctaaattagaagaagacatatacattccacacccacatgacaggagatgcgttgttaaactagacaaagcgttatatggtctcaagcagagtcctaaagaatggaacgaccatcttagacgatatttaaatagtgttggactaaaagataacacatatactccaggactataccaatccaaggataaaaaactcatgatcgcagtttatgttgatgactgtgtgattgcagcaagtgatgaacaaagattagatgatttcataagcaatttagaaaacacctttgagctaaaaattactggtactctaatagatgatatattggctacagacatcttggggatggatttgatctataacaagaaacgtggcacggtggatttaacgttaaaatcattcatagaaaaaatgggtgagaagtataaaaaggaattggataaggttagaaaaagttcaattccacatacatcaatatacaggattgatcccaaaaagggagaactaaaaatgaccgaaaaagaatataaagacggtgtgttgaaattacaacaactactaggagaacttaattatgttaggtacaagtgtagatacgatgttgaatttgcggttaagaaagtagctagattagttaacttccctcatgaacaggtattctacatgatttacaaaatcatacaatatctagtacaacatgcgaatattggaatacactatgatagagaccttaacaaagataagcaaatcactactattacagatgcatcagttggaacagaatacgatgcacaatcaagaattggagttataatttggtatggaaagaacattttcaatgtatactcaaataaaagcaccaacaagtgtgtatcctcaaccgaagcggaacttcatgctatctatgaaggttatgcagactcagaaaccctgaaagcaaccttaacagaacttggagaaggaaaaaataaagaacttacaatgattactgattcaaaactagctatcgaaggcttaaatcggagctacctacaacccaaacagaagttcacatggataaaaaccgaaataattaaagagaaactaaaagagaagactataaaactaataaaaatcaatggtaaagaaaatatagcagatttacttacaaaaccagtatcaatttctgactttgatagatttattaaggtattgaagaataagataacaccacaggatattttggcctcaacggactattgataattaaattacttaattaagaaccgaacacacagcagatatctgttggagtacaataatatatctttaagggggcatgttggaatatgtgacttcggacattccttagcgtgagtcaaaagttaatgaagagggcaaattctaattatagaattttccggacaataaagatctattaattgatcagaactcagtatataagagaatgagttacacctgttaacttattattaatgttctgagttatgtctaaaccattgggtttcatataaccaatcagcgtgtgttttatatacctctcttatataataagaaagaactgcttattcttaattattacaaattactaaactaactaattatcaaca
>yue_UFRJ50816_f391+_TSU4|CP020299.1|932264-938261
tgttggaatatgtgacttcggacattccttagcgtgagtcaaaagttaatgaagagggcaaattctaattatagaattttccggacaataaagatctattaattgatcagaactcagtatataagagaatgagttacacctgttaacttattattaatgttctgagttatgtctaaaccattgggtttcatataaccaatcagcgtgtgtttttatacctctcttatataataataagaaagaactgcttattcttaattattacaacttactaaaccaactaattatcaacatggcgaccccagtgagggatgacacaagatatgttactgactacaacatttctaacctggttcaatcaaaagtcaaactccaaaaatcaagtattgatatttccgttaaaaacaaactaaggaatcaaactcaaatcgatttgaaaacgtatgaaagattcttacacagattaaccactaaaaagaataaaattacaaatgaggctgaagaggatgatgatatttcaaatctcgaccttttaattgaagtagatgaaaaaatcgaaaaaactaataatataattcttaggttacaagaaaagttagaatcgattgaattagataaagatgctaagaagttacacgaaagaaatgattccactggaacatattacttattcgatactcttaccttaaaaaacaggaaatattatcctaaggattggattttcaagcataaaatgaataaaattggagatattcctgtgtttttgaacagctttcaacaattcattgaaaagcatgaattcgataatatttttgaacaacaaatacaaaacatcgatcctcgtgaaaacgaaatcttgtgtaagattatcaaagaaggtttcgatgaaagtcctgatataatgaacattaacacagttgacatctttagaatcattcgtgatttaaagaaaaaatacacaagcctttttggcagagatgtaagactaaaggcttgggaaaaagtgttggtggatacaacttgtaagaatactgacttattgatgaatgaacttcaaaagttagtattaatggaaaaatggatcctttcaaaatgttgtcaagactgtccaaatctcacacacattttagtagaagcaattcttggaaccttacatgaatcgttgagaaatccggttaagcaacgtttacacatctgctcaattgatgaaaatgagagagtcgaagaagttctaatcaatatcgtaattgaaacagtaatggacttgagtacaacagatttgtattatccagaaagaaattgcaagtactgtaaatcggaattccacagctcggtaaattgtagaaagaaactaaccagagaacttaggcctaccacgcccagttactcaaaaggttattattcgcaaggttcaacccaaaaagaatacactaaaactggcacaaacccagacagagccgttaaaaaggctaaagaagaagaacagaaagggttcaaacagaaacctagtcattattgatactgggtcaggcgtcaacattacgaataacaagagattattacatgagtatgaagacaacaaagaaaagataagattctttggtattggaaaaaacaattcagttcccgttaaaggatcaggatacattaaaataaaaagtaacacaaatgatgattacttattaactcattatgttcctgaggaggaaactaccattattagtggctatgagttagctaaagaaaccgatcttgtcttgaacaaaaactactccacgttggaaaacaaggacatgaacattaagactcatgtaaaagatgggattattcatgtaaaaatggacgatttaattgatcatcctgcatatgattttaaaatcaatgcaatacaacctacttcttctaaaaaaattagactgaagccaaaaattataagcttaaaagatgctcataaacgaatgggacatacaggagttcaacaaattgaaaactccattaaacatagccattacaaagaaagtattgacttaattaaagaaccaaatgaattttggtgcgaaacttgtaaagtttcaaaaaccacgagaaggaaccattatgctggatctatgaacgaacacagtatcgatcatgaacctggttcatcgtggtgcatggatatctttggtccagtatcgaactcgaactcggatacgaaaagatacatgtttattatggttgataacaatacaagatattgtatcacctccacacattttaacaaaaatgctgaaactatcttagcacagatcaagaagaatattcagtatgtggaaactcaatttgacagaaaagtcagaaaaatcaattcagatcaaggaactgaattcacaaatgatcagatagcagaatattttgtttcaaaaggaattcatcatattttttccgctacacaagatcatgctgccaatggaagagcagaaagacacatcagaaccatcgttactgatgcaacaaccttgttaaaacatagtaacttgcgtattaaattttgggagtatgcagtaacatctgccaccaatgtacgcaattgtttagaaaacaaagccacaggtcaactgccactaaaggcgatctctagtcaacctgttaaagtgagattcatgtccttcttaccattcggagaacaaggaataatttggaatcataatcacaacaaactaagaccttcaggacttcgtgctattatattatgcaaagaccctaatagtcacggatacaaattttttgtaccatctcttaaaaaaattgtcacttctgataattacacaattccagactatgcagtggacccaatattaaggaacacccagaacatatacctagatgatcgaagtagatcagataccttcaataagacagaaaactcagatgcagtttcaaggttatatgatgcattggaaaattacgaagatgatcataaacaagttacactacttacagacttgtttaccacagaagaattagctcaaatcgaaactaatgctaaatatccgtctcctagtgataatctagaaggaaatttagactacgtcttctccaacacagaagaatctgaagaagatgaatctgatcatgtgacaaacatggatgtagattcagaacttaaaccaaatgaaaagatcactacagaaagtgaacgaaacgaattaaataaatcaagtaatactgatgaggatttttacgatgaaaaagcttatagaattcccacggcaatacaagaaaaccttgttggaagccagaagactataaacattaataatgaggataatattgctagcagaatgcaaaggaagattagtggaaatgaaataaactacaatgaattgtcggaggacgagagcgattacagctctcatgacctcacagatgataatatctcgaaatcccagcaagaaatattcaagaaaactatcgattcaggagtactacctgaacagataaacattgaaaaacatgttacattgcaagattcggataatgatacgtcacaatgcgtagaggctcagcctgagtcaattgtcacatcatcaaaagaagatgatgttcaaaatgatgactattcttctgacaaagaaagtcatcacctgcccctgggtgtaaatgttatggacaattcgatccaaacatgtgttgaaccaaacaaggcagaaagcaaacacaactctgatacaattgcctcaccgaaaggtaataatgaagagttagtacaattggtaggaagtagcggagcagaaaaaccggatgctacaccagaatcatcaatgataacagatgaaccaattgacccaggaaacccagcagtaaacaaagctggattcctaaacaaaacgttcaattctctcaataagaaaagaaagagacctgttgaaaacaagactcccttcaatgacacagttgaaagagattataaacgtcaaagaaaaaaaataatcaaactacttccggataacacagaaacaagttctgcaccgagaatcaaaaccatctactataatgaagctatttcaagaaatgttgatttcaaagaaaaacatgcttataaagaagcatacaggaaggaattacaaaatctcaaggacatgaaggtattcgacgttgatgtcaaatacaacagatctgatgttcccagtaatttaataatcccgacgaatacaatattctcaaagaagagaaatggcatttataaagcaagaattgtttgtagaggtgatatccagacaccggacacgtataatgttattggaacagaatccctgaaccataaccacattaaaatatttctgatgattgcaaacaataggaatatgttcatgaaaacattggatattaaccatgcgttcctatatgctaaattagaagaagacatatacattccacacccacatgacaggagatgcgttgttaaactagacaaagcgttatatggtctcaagcagagtcctaaagaatggaacgaccatcttagacgatatttaaatagtgttggactaaaagataacacatatactccaggactataccaatccaaggataaaaaactcatgatcgcagtttatgttgatgactgtgtgattgcagcaagtgatgaacaaagattagatgatttcataagcaatttagaaaacacctttgagctaaaaattactggtactctaatagatgatatattggctacagacatcttggggatggatttgatctataacaagaaacgtggcacggtggatttaacgttaaaatcattcatagaaaaaatgggtgagaagtataaaaaggaattggataaggttagaaaaagttcaattccacatacatcaatatacaggattgatcccaaaaagggagaactaaaaatgaccgaaaaagaatataaagacggtgtgttgaaattacaacaactactaggagaacttaattatgttaggtacaagtgtagatacgatgttgaatttgcggttaagaaagtagctagattagttaacttccctcatgaacaggtattctacatgatttacaaaatcatacaatatctagtacaacatgcgaatattggaatacactatgatagagaccttaacaaagataagcaaatcactactattacagatgcatcagttggaacagaatacgatgcacaatcaagaattggagttataatttggtatggaaagaacattttcaatgtatactcaaataaaagcaccaacaagtgtgtatcctcaaccgaagcggaacttcatgctatctatgaaggttatgcagactcagaaaccctgaaagcaaccttaacagaacttggagaaggaaaaaataaagaacttacaatgattactgattcaaaactagctatcgaaggcttaaatcggagctacctacaacccaaacagaagttcacatggataaaaaccgaaataattaaagagaaactaaaagagaagactataaaactaataaaaatcaatggtaaagaaaatatagcagatttacttacaaaaccagtatcaatttctgactttgatagatttattaaggtattgaagaataagataacaccacaggatattttggcctcaacggactattgataattaaattacttaattaagaaccgaacacacagcagatatctgttggagtacaataatatatctttaagggggcatgttggaatatgtgacttcggacattccttagcgtgagtcaaaagttaatgaagagggcaaattctaattatagaattttccggacaataaagatctattaattgatcagaactcagtatataagagaatgagttacacctgttaacttattattaatgttctgagttatgtctaaaccattgggtttcatataaccaatcagcgtgtgtttttatacctctcttatataataataagaaagaactgcttattcttaattattacaacttactaaactaactaattatcaaca
>yue_UFRJ50816_f450-_TSU4|CP020301.1|253235-259231
tgttggaatatgtgacttcggacattccttagcgtgagtcaaaagttaatgaagagggcaaattctaattatagaattttccggacaataaagatctattaattgatcagaactcagtatataagagaatgagttacacctgttaacttattattaatgttctgagttatgtctaaaccattgggtttcatataaccaatcagcgtgtgtttttatacctctcttatataataataagaaagaactgcttattcttaattattacaacttactaaaccaactaattatcaacatggcgaccccagtgagggatgacacaagatatgttactgactacaacatttctaacctggttcaatcaaaagtcaaactccaaaaatcaagtattgatatttccgttaaaaacaaactaaggaatcaaactcaaatcgatttgaaaacgtatgaaagattcttacacagattaaccactaaaaagaataaaattacaaatgaggctgaagaggatgatgatatttcaaatctcgaccttttaattgaagtagatgaaaaaatcgaaaaaactaataatataattcttaggttacaagaaaagttagagtcgattgaattagataaagatgctaagaagttacacgaaagaaatgattccactggaacatattacttattcgatactcttaccttaaaaaacaggaaatattatcctaaggattggattttcaagcataaaatgaataaaattggagatattcctgtgttcttgaacagctttcaacaattcattgaaaagcatgaattcgataatatttttgaacaacaaatacaaaacatcgatcctcgtgaaaacgaaatcttgtgtaagattatcaaagaagttttcgatgaaagtcctgatataatgaacattaacacagttgacatctttagaatcattcgtgatttaaagaaaaaatacacaagtctttttggcagagatgtaagactaaaggcttgggaaaaagtgttggtggatacaacttgtaagaatactgacttattgatgaatgaacttcaaaagttagtattaatggaaaaatggatcctttcaaaatgttgtcaagactgtccaaatctcacacacattttagtagaagcaattcttggaaccttacatgaatcgttgagaaatccggttaagcaacgtttacacatctgctcaattgatgaaaatgagagagtcgaagaagttctaatcaatatcgtaattgaacagtaatggacttgagtacaacagatttgtattatccagaaagaaattgcaagtactgtaaatcggaattccacagctcggtaaattgtagaaagaaactaaccagagaacttaggcctaccacgcccagttactcaaaaggttattattcgcaaggttcaacccaaaaagaatacactaaaactggcacaaacccagacagagccgttaaaaaggctaaagaagaagaacagaaagggttcaaacagaaacctagtcattattgatactgggtcaggcgtcaacattacgaataacaagagattattacatgagtatgaagacaacaaagaaaagataagattctttggtattggaaaaaacaattcagttcccgttaaaggatcaggatacattaaaataaaaagtaacacaaatgatgattacttattaactcattatgttcctgaggaggaaactaccattatcagtggctatgagttagctaaagaaaccgatcttgtcttgaacaaaaactactccacgttggaaaacaaggacatgaacattaagactcatgtaaaagatgggattattcatgtaaaaatggacgatttaattgatcatcctgcatatgattttaaaatcaatgcaatacaacctacttcttctaaaaaaattagactgaagccaaaaattataagcttaaaagatgctcataaacgaatgggacatacaggagttcaacaaattgaaaactccattaaacatagccattacgaagaaagtattgacttaattaaagaaccaaatgaattttggtgcgaaacttgtaaagtttcaaaaaccacgagaaggaaccattatgctggatctatgaacgaacacagtatcgatcatgaacctggttcatcgtggtgcatggatatctttggtccagtatcgaactcgaactcggatacgaaaagatacatgtttattatggttgataacaatacaagatattgtatcacctccacacattttaacaaaaatgctgaaactatcttagcacagatcaagaagaatattcagtatgtggaaactcaatttgacagaaaagtcagaaaaatcaattcagatcaaggaactgaattcacaaatgatcagatagcagaatattttgtttcaaaaggaattcatcatattttttccgctacacaagatcatgctgccaatggaagagcagaaagacacatcagaaccatcgttactgatgcaacaaccttgttaaaacatagtaacttgcgtattaaattttgggagtatgcagtaacatctgccaccaatgtacgcaattgtttagaaaacaaagccacaggtcaactgccactaaaggcgatctctagtcaacctgttaaagtgagattcatgtccttcttaccattcggagaacaaggaataatttggaatcataatcacaacaaactaagaccttcaggacttcgtgctattatattatgcaaagaccctaatagtcacggatacaaattttttgtaccatctcttaaaaaaattgtcacttctgataattacacaattccagactatgcagtggacccaatattaaggaacacccagaacatatacctagatgatcgaagtagatcagataccttcaataagacagaaaactcagatgcagtttcaaggttatatgatgcattggaaaattacgaagatgatcataaacaagttacactacttacagacttgtttaccacagaagaattagctcaaatcgaaactaatgctaaatatccgtctcctagtgataatctagaaggaaatttagactacgtcttctccaacacagaagaatctgaagaagatgaatctgatcatgtgacaaacatggatgtagattcagaacttaaaccaaatgaaaagatcactacagaaagtgaacgaaacgaattaaataaatcaagtaatactgatgaggatttttacgatgaaaaagcttatagaattcccacggcaatacaagaaaaccttgttggaagccagaagactataaacattaataatgaggataatattgctagcagaatgcaaaggaagattagtggaaatgaaataaactacaatgaattgtcggaggacgagagcgattacagctctcatgacctcacagatgataatatctcgaaatcccagcaagaaatattcaagaaaactatcgattcaggagtactacctgaacagataaacattgaaaaacatgttacattgcaagattcggataatgatacgtcacaatgcgtagaggctcagcctgagtcaattgtcacatcatcgaaagaagatgatgttcaaaatgatgactattcttctgacaaagaaagtcatcacctgcccctgggtgtaaatgttatggacaattcgatccaaacatgtgttgaaccaaacaaggcagaaagcaaacacaactctgatacaattgcctcaccgaaaggtaataatgaagagttagtacaattggtaggaagtagcggagcagaaaaaccggatgctacaccagaatcatcaatgataacagatgaaccaattgacccaggaaacccagcagtaaacaaagctggattcctaaacaaaacgttcaattctctcaataagaaaagaaagagacctgttgaaaacaagactcccttcaatgacacagttgaaagagattataaacgtcaaagaaaaaaaataatcaaactacttccggataacacagaaacaagttctgcaccgagaatcaaaaccatctactataatgaagctatttcaagaaatgttgatttcaaagaaaaacatgcttataaagaagcatacaggaaggaattacaaaatctcaaggacatgaaggtattcgacgttgatgtcaaatacaacagatctgatgttcccagtaatttaataatcccgacgaatacaatattctcaaagaagagaaatggcatttataaagcaagaattgtttgtagaggtgatatccagacaccggacacgtataatgttattggaacagaatccctgaaccataaccacattaaaatatttctgatgattgcaaacaataggaatatgttcatgaaaacattggatattaaccatgcgttcctatatgctaaattagaagaagacatatacattccacacccacatgacaggagatgcgttgttaaactagacaaagcgttatatggtctcaagcagagtcctaaagaatggaacgaccatcttagacgatatttaaatagtgttggactaaaagataacacatatactccaggactataccaatccaaggataaaaaactcatgatcgcagtttatgttgatgactgtgtgattgcagcaagtgatgaacaaagattagatgatttcataagcaatttagaaaacacctttgagctaaaaattactggtactctaatagatgatatattggctacagacatcttggggatggatttgatctataacaagaaacgtggcacggtggatttaacgttaaaatcattcatagaaaaaatgggtgagaagtataaaaaggaattggataaggttagaaaaagttcaattccacatacatcaatataccggattgatcccaaaaagggagaactaaaaatgaccgaaaaggaatataaagacggtgtgttgaaattacaacaactactaggagaacttaattatgttaggtacaagtgtagatacgatgttgaatttgcggttaagaaagtagctagattagttaacttccctcatgaacaggtattctacatgatttacaaaatcatacaatatctagtacaacatgcgaatattggaatacactatgatagagaccttaacaaagataagcaaatcactactattacagatgcatcagttggaacagaatacgatgcacaatcaagaattggagttataatttggtatggaaagaacattttcaatgtatactcaaataaaagcaccaacaagtgtgtatcctcaaccgaagcggaacttcatgctatctatgaaggttatgcagactcagaaaccctgaaagcaaccttaacagaacttggagaaggaaaaaataaagaacttacaatgattactgattcaaaactagctatcgaaggcttaaatcggagctacctacaacccaaacagaagttcacatggataaaaaccgaaataattaaagagaaactaaaagagaagactataaaactaataaaaatcaatggtaaagaaaatatagcagatttacttacaaaaccagtatcaatttctgactttgatagatttattaaggtattgaagaataagataacaccacaggatattttggcctcaacggactattgataattaaattacttaattaagaaccgaacacacagcagatatctgttggagtacaataatatatctttaagggggcatgttggaatatgtgacttcggacattccttagcgtgagtcaaaagttaatgaagagggcaaattctaattatagaattttccggacaataaagatctattaattgatcagaactcagtatataagagaatgagttacacctgttaacttattattaatgttctgagttatgtctaaaccattgggtttcatataaccaatcagcgtgtgtttttatacctctcttatataataataagaaagaactgcttattcttaattattacaacttactaaactaactaattatcaaca
>yue_UFRJ50816_f453+_TSU4|CP020302.1|96564-102558
tgttggaatatgtgacttcggacattccttagcgtgagtcaaaagttaatgaagagggcaaattctaattatagaattttccggacaataaagatctattaattgatcggaactcagtatataagagaatgagttacacctgttaacttattattaatgttccgagttatgtctaaagcattgggtttcatataactaatcagcgtgtgtttttatacctctcttatataataataagaaagaactgcttattcttaattattacaacttactaaactaactaattatcaacatggcgaccccagtgagggatgacacaagatatgttactgactacaacatttctaacctggttcaatcaaaagtcaaactccaaaaatcaagtattgatatttccgttaaaaacaaactaaggaatcaaactcaaatcgatttgaaaacgtatgaaagattcttacacagattaaccactaaaaagaataaaattacaaatgaggctgaagaggatgatgatatttcaaatctcgaccttttaattgaagtagatgaaaaaatcgaaaaaactaataatataattcttaggttacaagaaaagttagaatcgattgaattagataaagatgctaagaagttacacgaaagaaatgattccactggaacatattacttattcgatactcttaccttaaaaaacaggaaatattatcctaaggattggattttcaagcataaaatgaataaaattggagatattcctgtgtttttgaacagctttcaacaattcattgaaaagcatgaattcgataatatttttgaacaacaaatacaaaacatcgatcctcgtgaaaacgaaattttgtgtaagattatcaaagaaggtttcgatgaaagtcctgatataatgaacattaacacagttgacatctttagaatcattcgtgatttaaagaaaaaatacacaagcctttttggcagagatgtaagactaaaggcttgggaaaaagtgttggtggatacaacttgtaagaatactgacttattgatgaatgaacttcaaaagttagtattaatggaaaaatggatcctttcaaaatgttgtcaagactgtccaaatctcacacacattttagtagaagcaattcttggaaccttacatgaatcgttgagaaatccggttaagcaacgtttacacatctgctcaatttatgaaaatgagagagtcgaagaagttctaatcaatatcgtaattgaaacagtaatggacttgagtacaacagatttgtattatccagaaagaaattgcaagtactgtaaatcggaattccacagctcggtaaactgtagaaagaaattgaacagagaacttaggcctagcacgcccaactactcaaaaggtgattattcacaaggctcagatcaaaaaggatacaccaaaactggctcaaaaccagtcagattctttaaaaaaacaaaagaagaagagcaaaaagggttcaaacaaaaccctagtaattattgataccggttcaggcgtcaatattacgaataataagaagttattacacaattacgaagacaacgaagataaagtaaaattctttggtattggtaaagataactcagttcccgttaaaggatcaggatacattaaaataaaaagtaacacaaatgatgattacttattaactcattatgttcctgaggaggaaactaccattatcagtggctatgagttagctaaagaaaccgatcttgtcttgaacaaaaactactccacgttggaaaacaaggacatgaacattaagactcatgtaaaagatgggattattcatgtaaaaatggacgatttaattgatcatcctgcatatgattttaaaatcaatgcaatacaacctacttcttctaaaaaaattagactgaagccaaaaattataagcttaaaagatgctcataaacgaatgggacatacaggagttcaacaaattgaaaactccattaaacatagccattacgaagaaagtattgacttaattaaagaaccaaatgaattttggtgcgaaacttgtaaagtttcaaaaaccacgagaaggaaccattatgctggatctatgaacgaacacagtatcgatcatgaacctggttcatcgtggtgcatggatatctttggtccagtatcgaactcgaactcggatacgaaaagatacatgtttattatggttgataacaatacaagatattgtatcacctccacacattttaacaaaaatgctgaaactatcttagcacagatcaagaagaatattcagtatgtggaaactcaatttgacagaaaagtcagaaaaatcaattcagatcaaggaactgaattcacaaatgatcagatagcagaatattttgtttcaaaaggaattcatcatattttttccgctacacaagatcatgctgccaatggaagagcagaaagacacatcagaaccatcgttactgatgcaacaaccttgttaaaacatagtaacttgcgtattaaattttgggagtatgcagtaacatctgccaccaatgtacgcaattgtttagaaaacaaagccacaggtcaactgccactaaaggcgatctctagtcaacctgttaaagtgagattcatgtccttcttaccattcggagaacaaggaataatttggaatcataatcacaacaaactaagaccttcaggacttcgtgctattatattatgcaaagaccctaatagtcacggatacaaattttttgtaccatctcttaaaaaaattgtcacttctgataattacacaattccagactatgcagtggacccaatattaaggaacacccagaacatatacctagatgatcgaagtagatcagataccttcaataagacagaaaactcagatgcagtttcaaggttatatgatgcattggaaaattacgaagatgatcataaacaagttacattacttacagacttgttcaccacagaagaattagctcaaatcgaaactaatgctaaatatccgtctcctagtgataatctagaaggaaacttagactacatcttctccaacacagaagaatctgaagaagatgaatctgatcatgtgacaaacatggatgtagattcagaacttaaaccaaatgaaaagatcactacagaaagtgaacgaaacgaattaaataaatcaagtaatactgatgaggatttttacgatgaaaaagcttatagaattcccacggcaatacaagaaaaccttgttggaagccagaagactataaacattaataatgaggataatattgctagcagaatgcaaaggaagattagtggaaatgaaataaactacaatgaattgtcggatgacgagagcgattacagatctcatgacctcacagatgataatatctcgaaatccagcaagaaatattcaagaaaactatcgattcagaagtactacctgaacagataaacattgaaaaacatgttacattgcaagattcggataatgatacgtcacaatgcgtagaggctcagcctgagtcaattgtcacatcatcgaaagaagatgatgttcaaaatgatgactattcttctgacaaagaaagtcatcacctgcccctgggtgtaaatgttatggacaattcgatccaaacatgtgttgaaccaaacaaggcagaaagcaaacacaactctgatacaattgcctcaccgaaaggtaataatgaagagttagtacaattggtaggaagtagcggagcagaaaaaccggatgctacaccagaatcatcaatgataacagatgaaccaattgacccaggaaacccagcagtaaacaaagctggattcctaaacaaaacgttcaattctctcaataagaaaaggaagagacctgttgaaaacaagactcccttcaatgacacagttgaaagagattataaacgtcaaagaaaaaaaataatcaaactacttccggataacacagaaacaagttctgcaccgagaatcaaaaccatctactataatgaagctatttcaagaaatgttgatttcaaagaaaaacatgcttataaagaagcatacaggaaggaattacaaaatctcaaggacatgaaggtattcgacgttgatgtcaaatacaacagatctgatgttcccagtaatttaataatcccgacgaatacaatattctcaaagaagagaaatggcatttataaagcaagaattgtttgtagaggtgatatccagacaccggacacgtataatgttattggaacagaatccctgaaccataaccacattaaaatatttctgatgattgcaaacaataggaatatgttcatgaaaacattggatattaaccatgcgttcctatatgctaaattagaagaagacatatacattccacacccacatgacaggagatgcgttgttaaactagacaaagcgttatatggtctcaagcagagtcctaaagaatggaacgaccatcttagacgatatttaaatagtgttggactaaaagataacacatatactccaggactataccaatccaaggataaaaaactcatgatcgcagtttatgttgatgactgtgtgattgcagcaagtgatgaacaaagattagatgatttcataagcaatttagaaaacacctttgagctaaaaattactggtactctaatagatgatatattggctacagacatcttggggatggatttgatctataacaagaaacgtggcacggtggatttaacgttaaaatcattcatagaaaaaatgggtgagaagtataaaaaggaattggataaggttagaaaaagttcaattccacatacatcaatatacaggattgatcccaaaaagggagaactaaaaatgaccgaaaaagaatataaagacggtgtgttgaaattacaacaactactaggagaacttaattatgttaggtacaagtgtagatacgatgttgaatttgcggttaagaaagtagctagattagttaacttccctcatgaacaggtattctacatgatttacaaaatcatacaatatctagtacaacatgcgaatattggaatacactatgatagagaccttaacaaagataagcaaatcactactattacagatgcatcagttggaacagaatacgatgcacaatcaagaattggagttataatttggtatggaaagaacattttcaatgtatactcaaataaaagcaccaacaagtgtgtatcctcaaccgaagcggaacttcatgctatctatgaaggttatgcagactcagaaaccctgaaagcaaccttaacagaacttggagaaggaaaaaataaagaacttacaatgattactgattcaaaactagctatcgaaggcttaaatcggagctacctacaacccaaacagaagttcacatggataaaaaccgaaataattaaagagaaactaaaagagaagactataaaactaataaaaatcaatggtaaagaaaatatagcagatttacttacaaaaccagtatcaatttctgactttgatagatttattaaggtattgaagaataagataacaccacaggatattttggcctcaacggactattgataattaaattacttaattaagaaccgaacacacagcagatatctgttggagtacaataatatatctttaagggggcatgttggaatatgtgacttcggacattccttagcgtgagtcaaaagttaatgaagagggcaaattctaattatagaattttccggacaataaagatctattaattgatcagaactcagtatataagagaatgagttacacctgttaacttattattaatgttctgagttatgtctaaaccattgggtttcatataaccaatcagcgtgtgttttatatacctctcttatataataagaaagaactgcttattcttaattattacaaattactaaactaactaattatcaaca
>yue_UFRJ50816_f460+_TSU4|CP020302.1|185144-191143
tgttggaatatgtgacttcggacattccttagcgtgagtcaaaagttaatgaagagggcaaattctaattatagaattttccggacaataaagatctattaattgatcagaactcagtatataagagaatgagttacacctgttaacttattattaatgttctgagttatgtctaaaccattgggtttcatataaccaatcagcgtgtgttttatatacctctcttatataataataagaaagaactgcttattcttaattattacaaattactaaactaactaattatcaacatggcgaccccagtgagggatgacacaagatatgttactgactacaacatttctaacctggttcaatcaaaagtcaaactccaaaaatcaagtattgatatttccgttaaaaacaaactaaggaatcaaactcaaatcgatttgaaaacgtatgaaagattcttacacagattaaccactaaaaagaataaaattacaaatgaggctgaagaggatgatgatatttcaaatctcgaccttttaattgaagtagatgaaaaaatcgaaaaaactaataatataattcttaggttacaagaaaagttagaatcgattgaattagataaagatgctaagaagttacacgaaagaaatgattccactggaacatattacttattcgatactcttaccttaaaaaacaggaaatattatcctaaggattggattttcaagcataaaatgaataaaattggagatattcctgtgtttttgaacagctttcaacaattcattgaaaagcatgaattcgataatatttttgaacaacaaatacaaaacatcgatcctcgtgaaaacgaaatcttgtgtaagattatcaaagaaggtttcgatgaaagtcctgatataatgaacattaacacagttgacatctttagaatcattcgtgatttaaagaaaaaatacacaagcctttttggcagagatgtaagactaaaggcttgggaaaaagtgttggtggatacaacttgtaagaatactgacttattgatgaatgaacttcaaaagttagtattaatggaaaaatggatcctttcaaaatgttgtcaagactgtccaaatctcacacacattttagtagaagcaattcttggaaccttacatgaatcgttgagaaatccggttaagcaacgtttacacatctgctcaattgatgaaaatgagagagtcgaagaagttctaatcaatatcgtaattgaaacagtaatggacttgagtacaacagatttgtattatccagaaagaaattgcaagtactgtaaatcggaattccacagctcggtaaattgtagaaagaaactaaccagagaacttaggcctaccacgcccagttactcaaaaggttattattcgcaaggttcaacccaaaaagaatacactaaaactggcacaaacccagacagagccgttaaaaaggctaaagaagaagaacagaaagggttcaaacagaaacctagtcattattgatactgggtcaggcgtcaacattacgaataacaagagattattacatgagtatgaagacaacaaagaaaagataagattctttggtattggaaaaaacaattcagttcccgttaaaggatcaggatacattaaaataaaaagtaacacaaatgatgattacttattaactcattatgttcctgaggaggaaactaccattatcagtggctatgagttagctaaagaaaccgatcttgtcttgaacaaaaactactccacgttggaaaacaaggacatgaacattaagactcatgtaaaagatgggattattcatgtaaaaatggacgatttaattgatcatcctgcatatgattttaaaatcaatgcaatacaacctacttcttctaaaaaaattagactgaagccaaaaattataagcttaaaagatgctcataaacgaatgggacatacaggagttcaacaaattgaaaactccattaaacatagccattacgaagaaagtattgacttaattaaagaaccaaatgaattttggtgcgaaacttgtaaagtttcaaaaaccacgagaaggaaccattatgctggatctatgaacgaacacagtatcgatcatgaacctggttcatcgtggtgcatggatatctttggtccagtatcgaactcgaactcggatacgaaaagatacatgtttattatggttgataacaatacaagatattgtatcacctccacacattttaacaaaaatgctgaaactatcttagcacagatcaagaagaatattcagtatgtggaaactcaatttgacagaaaagtcagaaaaatcaattcagatcaaggaactgaattcacaaatgatcagatagcagaatattttgtttcaaaaggaattcatcatattttttccgctacacaagatcatgctgccaatggaagagtagaaagacacatcagaaccatcgttactgatgcaacaaccttgttaaaacatagtaacttgcgtattaaattttgggagtatgcagtaacatctgccaccaatgtacgcaattgtttagaaaacaaagccacaggtcaactgccactaaaggcgatctctagtcaacctgttaaagtgagattcatgtccttcttaccattcggagaacaaggaataatttggaatcataatcacaacaaactaagaccttcaggacttcgtgctattatattatgcaaagaccctaatagtcacggatacaaattttttgtaccatctcttaaaaaaattgtcacttctgataattacacaattccagactatgcagtggacccaatattaaggaacacccagaacatatacctagatgatcgaagtagatcagataccttcaataagacagaaaactcagatgcagtttcaaggttatatgatgcattggaaaattacgaagatgatcataaacaagttacactacttacagacttgtttaccacagaagaattagctcaaatcgaaactaatgctaaatatccgtctcctagtgataatctagaaggaaatttagactacgtcttctccaacacagaagaatctgaagaagatgaatctgatcatgtgacaaacatggatgtagattcagaacttaaaccaaatgaaaagatcactacagaaagtgaacgaaacgaattaaataaatcaagtaatactgatgaggatttttacgatgaaaaagcttatagaattcccacggcaatacaagaaaaccttgttggaagccagaagactataaacattaataatgaggataatattgctagcagaatgcaaaggaagattagtggaaatgaaataaactacaatgaattgtcggaggacgagagcgattacagatctcatgacctcacagatgataatatctcgaaatcccagcaagaaatattcaagaaaactatcgattcaggagtactacctgaacagataaacattgaaaaacatgttacattgcaagattcggataatgatacgtcacaatgcgtagaggctcagcctgagtcaattgtcacatcatcgaaagaagatgatgttcaaaatgatgactattcttctgacaaagaaagtcatcacctgcccctgggtgtaaatgttatggacaattcgatccaaacatgtgttgaaccaaacaaggcagaaagcaaacacaactctgatacaattgcctcaccgaaaggtaataatgaagagttagtacaattggtaggaagtagcggagcagaaaaaccggatgctacaccagaatcatcaatgataacagatgaaccaattgacccaggaaacccagcagtaaacaaagctggattcctaaacaaaacgttcaattctctcaataagaaaagaaagagacctgttgaaaacaagactcccttcaatgacacagttgaaagagattataaacgtcaaagaaaaaaaataatcaaactacttccggataacacagaaacaagttctgcatcgagaatcaaaaccatctactataatgaagctatttcaagaaatgttgatttcaaagaaaaacatgcttataaagaagcatacaggaaggaattacaaaatctcaaggacatgaaggtattcgacgttgatgtcaaatacaacagatctgatgttcccagtaatttaataatcccgacgaatacaatattctcaaagaagagaaatggcatttataaagcaagaattgtttgtagaggtgatatccagacaccggacacgtataatgttattggaacagaatccctgaaccataaccacattaaaatatttctgatgattgcaaacaataggaatatgttcatgaaaacattggatattaaccatgcgttcctatatgctaaattagaagaagacatatacattccacacccacatgacaggagatgcgttgttaaactagacaaagcgttatatggtctcaagcagagtcctaaagaatggaacgaccatcttagacgatatttaaatagtgttggactaaaagataacacatatactccaggactataccaatccaaggataaaaaactcatgatcgcagtttatgttgatgactgtgtgattgcagcaagtgatgaacaaagattagatgatttcataagcaatttagaaaacacctttgagctaaaaattactggtactctaatagatgatatattggctacagacatcttggggatggatttgatctataacaagaaacgtggcacggtggatttaacgttaaaatcattcatagaaaaaatgggtgagaagtataaaaaggaattggataaggttagaaaaagttcaattccacatacatcaatatacaggattgatcccaaaaagggagaattaaaaatgaccgaaaaggaatataaagacggtgtgttgaaattacaacaactactaggagaacttaattatgttaggtacaagtgtagatacgatgttgaatttgcggttaagaaagtagctagattagttaacttccctcatgaacaggtattctacatgatttacaaaatcatacaatatctagtacaacatgcgaatattggaatacactatgatagagaccttaacaaagataagcaaatcactactattacagatgcatcagttggaacagaatacgatgcacaatcaagaattggagttataatttggtatggaaagaacattttcaatgtatactcaaataaaagcaccaacaagtgtgtatcctcaaccgaagcggaacttcatgctatctatgaaggttatgcagactcagaaaccctgaaagcaaccttaacagaacttggagaaggaaaaaataaagaacttacaatgattactgattcaaaaccagctatcgaaggcttaaatcggagctacctacaacccaaacagaagttcacatggataaaaaccgaaataattaaagagaaactaaaagagaagactataaaactaataaaaatcaatggtaaagaaaatatagcagatttacttacaaaaccagtatcaatttctgactttgatagatttattaaggtattgaagaataagataacaccacaggatattttggcctcaacggactattgataattaaattacttaattaagaaccgaacacacagcagatatctgttggagtacaataatatatctttaagggggcatgttggaatatgtgacttcggacattccttagcgtgagtcaaaagttaatgaagagggcaaattctaattatagaattttccggacaataaagatctattaattgatcagaactcagtatataagagaatgagttacacctgttaacttattattaatgttctgagttatgtctaaaccattgggtttcatataaccaatcagcgtgtgttttatatacctctcttatataataataagaaagaactgcttattcttaattattacaaattactaaactaactaattatcaaca
>yue_UFRJ50816_f475-_TSU4|CP020302.1|409060-414977
tgttggaatatgtgacttcggacattccttagcgtgagtcaaaagttaatgaagagggcaaattctaattatagaattttccggacaataaagatctattaattgatcagaactcagtatataagagaatgagttacacctgttaacttattattaatgttctgagttatgtctaaaccattgggtttcatataaccaatcagcgtgtgtttttatacctctcttatataataataagaaagaactgcttattcttaattattacaacttactaaaccaactaattatcaacatggcgaccccagtgagggatgacacaagatatgttactgactacaacatttctaacctggttcaatcaaaagtcaaactccaaaaatcaagtattgatatttccgttaaaaacaaactaaggaatcaaactcaaatcgatttgaaaacgtatgaaagattcttacacagattaaccactaaaaagaataaaattacaaatgaggctgaagaggatgatgatatttcaaatctcgaccttttaattgaagtagatgaaaaaatcgaaaaaactaataatataattcttaggttacaagaaaagttagagtcgattgaattagataaagatgctaagaagttacacgaaagaaatgattccactggaacatattacttattcgatactcttaccttaaaaaacaggaaatattatcctaaggattggattttcaagcataaaatgaataaaattggagatattcctgtgttcttgaacagctttcaacaattcattgaaaagcatgaattcgataatatttttgaacaacaaatacaaaacatcgatcctcgtgaaaacgaaatcttgtgtaagattatcaaagaagttttcgatgaaagtcctgatataatgaacattaacacagttgacatctttagaatcattcgtgatttaaagaaaaaatacacaagtctttttggcagagatgtaagactaaaggcttgggaaaaagtgttggtggatacaacttgtaagaatactgacttattgatgaatgaacttcaaaagttagtattaatggaaaaatggatcctttcaaaatgttgtcaagactgtccaaatctcacacacattttagtagaagcaattcttggaaccttacatgaatcgttgagaaatccggttaagcaacgtttacacatctgctcaattgatgaaaatgagagagtcgaagaagttctaatcaatatcgtaattgaacagtaatggacttgagtacaacagatttgtattatccagaaagaaattgcaagtactgtaaatcggaattccacagctcggtaaattgtagaaagaaactaaccagagaacttaggcctaccacgcccagttactcaaaaggttattattcgcaaggttcaacccaaaaagaatacactaaaactggcacaaacccagacagagccgttaaaaaggctaaagaagaagaacagaaagggttcaaacagaaacctagtcattattgatactgggtcaggcgtcaacattacgaataacaagagattattacatgagtatgaagacaacaaagaaaagataagattctttggtattggaaaaaacaattcagttcccgttaaaggatcaggatacattaaaataaaaagtaacacaaatgatgattacttattaactcattatgttcctgaggaggaaactaccattatcagtggctatgagttagctaaagaaaccgatcttgtcttgaacaaaaactactccacgttggaaaacaaggacatgaacattaagactcatgtaaaagatgggattattcatgtaaaaatggacgatttaattgatcatcctgcatatgattttaaaatcaatgcaatacaacctacttcttctaaaaaaattagactgaagccaaaaattataagcttaaaagatgctcataaacgaatgggacatacaggagttcaacaaattgaaaactccattaaacatagccattacgaagaaagtattgacttaattaaagaaccaaatgaattttggtgcgaaacttgtaaagtttcaaaaaccacgagaaggaaccattatgctggatctatgaacgaacacagtatcgatcatgaacctggttcatcgtggtgcatggatatctttggtccagtatcgaactcgaactcggatacgaaaagatacatgtttattatggttgataacaatacaagatattgtatcacctccacacattttaacaaaaatgctgaaactatcttagcacagatcaagaagaatattcagtatgtggaaactcaatttgacagaaaagtcagaaaaatcaattcagatcaaggaactgaattcacaaatgatcagatagcagaatattttgtttcaaaaggaattcatcatattttttccgctacacaagatcatgctgccaatggaagagcagaaagacacatcagaaccatcgttactgatgcaacaaccttgttaaaacatagtaacttgcgtattaaattttgggagtatgcagtaacatctgccaccaatgtacgcaattgtttagaaaacaaagccacaggtcaactgccactaaaggcgatctctagtcaacctgttaaagtgagattcatgtccttcttaccattcggagaacaaggaataatttggaatcataatcacaacaaactaagaccttcaggacttcgtgctattatattatgcaaagaccctaatagtcacggatacaaattttttgtaccatctcttaaaaaaattgtcacttctgataattacacaattccagactatgcagtggacccaatattaaggaacacccagaacatatacctagatgatcgaagtagatcagataccttcaataagacagaaaactcagatgcagtttcaaggttatatgatgcattggaaaattacgaagatgatcataaacaagttacactacttacagacttgtttaccacagaagaattagctcaaatcgaaactaatgctaaatatccgtctcctagtgataatctagaaggaaatttagactacgtcttctccaacacagaagaatctgaagaagatgaatctgatcatgtgacaaacatggatgtagattcagaacttaaaccaaatgaaaagatcactacagaaagtgaacgaaacgaattaaataaatcaagtaatactgatgaggatttttacgatgaaaaagcttatagaattcccacggcaatacaagaaaaccttgttggaagccagaagactataaacattaataatgaggataatattgctagcagaatgcaaaggaagattagtggaaatgaaataaactacaatgaattgtcggaggacgagagcgattacagctctcatgacctcacagatgataatatctcgaaatcccagcaagaaatattcaagaaaactatcgattcaggagtactacctgaacagataaacattgaaaaacatgttacattgcaagattcggataatgatacgtcacaatgcgtagaggctcagcctgagtcaattgtcacatcatcgaaagaagatgatgttcaaaatgatgactattcttctgacaaagaaagtcatcacctgcccctgggtgtaaatgttatggacaattcgatccaaacatgtgttgaaccaaacaaggcagaaagcaaacacaactctgatacaattgcctcaccgaaaggtaataatgaagagttagtacaattggtaggaagtagcggagcagaaaaaccggatgctacaccagaatcatcaatgataacagatgaaccaattgacccaggaaacccagcagtaaacaaagctggattcctaaacaaaacgttcaattctctcaataagaaaagaaagagacctgttgaaaacaagactcccttcagtgacacagttgaaagagattataaacgtcaaagaaaaaaaataatcaaactacttccggataacacagaaacaagttctgcaccgagaatcaaaaccatctactataatgaagctatttcaagaaatgttgatttcaaagaaaaacatgcttataaagaagcatacaggaaggaattacaaaatctcaaggacatgaaggtattcgacgttgatgtcaaatacaacagatctgatgttcccagtaatttaataatcccgacgaatacaatattctcaaagaagagaaatggcatttataaagcaagaattgtttgtagaggtgatatccagacaccggacacgtataatgttattggaacagaatccctgaaccataaccacattaaaatatttctgatgattgcaaacaataggaatatgttcatgaaaacattggatattaaccatgcgttcctatatgctaaattagaagaagacatatacattccacacccacatgacaggagatgcgttgttaaactagacaaagcgttatatggtctcaagcagagtcctaaagaatggaacgaccatcttagacgatatttaaatagtgttggactaaaagataacacatatactccaggactataccaatccaaggataaaaaactcatgatcgcagtttatgttgatgactgtgtgattgcagcaagtgatgaacaaagattagatgatttcataagcaatttagaaaacacctttgagctaaaaattactggtactctaatagatgatatattggctacagacatcttggggatggatttgatctataacaagaaacgtggcacggtggatttaacgttaaaatcattcatagaaaaaatgggtgagaagtataaaaaggaattggataaggttagaaaaagttcaattccacatacatcaatatacaggattgatcccaaaaagggagaactaaaaatgaccgaaaaagaatataaagacggtgtgttgaaattacaacaactactaggagaacttaattatgttaggtacaagtgtagatacgatgttgaatttgcggttaagaaagtagctagattagttaacttccctcatgaacaggtattctacatgatttacaaaatcatacaatatctagtacaacatgcgaatattggaatacactatgatagagaccttaacaaagataagcaaatcactactattacagatgcatcagttggaacagaatacgatgcacaatcaagaattggagttataatttggtatggaaagaacattttcaatgtatactcaaataaaagcaccaacaagtgtgtatcctcaaccgaagcggaacttcatgctatctatgaaggttatgcagactcagaaaccctgaaagcaaccttaacagaacttggagaaggaaaaaataaagaacttacaatgattactgattcaaaaccagctatcgaaggcttaaatcggagctacctacaacccaaacagaagttcacatggataaaaaccgaaataattaaagagaaactaaaagagaagactataaaactaataaaaatcaatggtaaagaaaatatagcagatttacttacaaaaccagtatcaatttctgactttgatagatttattaaggtattgaagaataagataacaccacaggatattttggcctcaacggactattgataattaaattacttaattaagaaccgaacacacagcagatatctgttggagtacaataatatatctttaagggggcatgttggaatatgtgacttcggacattccttagcgtgagtcaaaagttaatgaagagggcaaattctaattatagaattttccggacaataaagatctattaattgatcagaactcagtatataagagaatgagttacacctgttaacttattattaatgttctgagttatgtctaaaccattgggtttcatataaccaatcagcgtgtgttttt
>yue_UFRJ50816_f552+_TSU4|CP020304.1|104355-110352
tgttggaatatgtgacttcggacattccttagcgtgagtcaaaagttaatgaagagggcaaattctaattatagaattttccggacaataaagatctattaattgatcagaactcagtatataagagaatgagttacacctgttaacttattattaatgttctgagttatgtctaaaccattgggtttcatataaccaatcagcgtgtgtttttatacctctcttatataataataagaaagaactgcttattcttaattattacaacttactaaaccaactaattatcaacatggcgaccccagtgagggatgacacaagatatgttactgactacaacatttctaacctggttcaatcaaaagtcaaactccaaaaatcaagtattgatatttccgttaaaaacaaactaaggaatcaaactcaaatcgatttgaaaacgtatgaaagattcttacacagattaaccactaaaaagaataaaattacaaatgaggctgaagaggatgatgatatttcaaatctcgaccttttaattgaagtagatgaaaaaatcgaaaaaactaataatataattcttaggttacaagaaaagttagaatcgattgaattagataaagatgctaagaagttacacgaaagaaatgattccactggaacatattacttattcgatactcttaccttaaaaaacaggaaatattatcctaaggattggattttcaagcataaaatgaataaaattggagatattcctgtgtttttgaacagctttcaacaattcattgaaaagcatgaattcgataatatttttgaacaacaaatacaaaacatcgatcctcgtgaaaacgaaatcttgtgtaagattatcaaagaaggtttcgatgaaagtcctgatataatgaacattaacacagttgacatctttagaatcattcgtgatttaaagaaaaaatacacaagcctttttggcagagatgtaagactaaaggcttgggaaaaagtgttggtggatacaacttgtaagaatactgacttattgatgaatgaacttcaaaagttagtattaatggaaaaatggatcctttcaaaatgttgtcaagactgtccaaatctcacacacattttagtagaagcaattcttggaaccttacatgaatcgttgagaaatccggttaagcaacgtttacacatctgctcaattgatgaaaatgagagagtcgaagaagttctaatcaatatcgtaattgaaacagtaatggacttgagtacaacagatttgtattatccagaaagaaattgcaagtactgtaaatcggaattccacagctcggtaaattgtagaaagaaactaaccagagaacttaggcctaccacgcccagttactcaaaaggttattattcgcaaggttcaacccaaaaagaatacactaaaactggcacaaacccagacagagccgttaaaaaggctaaagaagaagaacagaaagggttcaaacagaaacctagtcattattgatactgggtcaggcgtcaacattacgaataacaagagattattacatgagtatgaagacaacaaagaaaagataagattctttggtattggaaaaaacaattcagttcccgttaaaggatcaggatacattaaaataaaaagtaacacaaatgatgattacttattaactcattatgttcctgaggaggaaactaccattatcagtggctatgagttagctaaagaaaccgatcttgtcttgaacaaaaactactccacgttggaaaacaaggacatgaacattaagactcatgtaaaagatgggattattcatgtaaaaatggacgatttaattgatcatcctgcatatgattttaaaatcaatgcaatacaacctacttcttctaaaaaaattagactgaagccaaaaattataagcttaaaagatgctcataaacgaatgggacatacaggagttcaacaaattgaaaactccattaaacatagccattacgaagaaagtattgacttaattaaagaaccaaatgaattttggtgcgaaacttgtaaagtttcaaaaaccacgagaaggaaccattatgctggatctatgaacgaacacagtatcgatcatgaacctggttcatcgtggtgcatggatatctttggtccagtatcgaactcgaactcggatacgaaaagatacatgtttattatggttgataacaatacaagatattgtatcacctccacacattttaacaaaaatgctgaaactatcttagcacagatcaagaagaatattcagtatgtggaaactcaatttgacagaaaagtcagaaaaatcaattcagatcaaggaactgaattcacaaatgatcagatagcagaatattttgtttcaaaaggaattcatcatattttttccgctacacaagatcatgctgccaatggaagagcagaaagacacatcagaaccatcgttactgatgcaacaaccttgttaaaacatagtaacttgcgtattaaattttgggagtatgcagtaacatctgccaccaatgtacgcaattgtttagaaaacaaagccacaggtcaactgccactaaaggcgatctctagtcaacctgttaaagtgagattcatgtccttcttaccattcggagaacaaggaataatttggaatcataatcacaacaaactaagaccttcaggacttcgtgctattatattatgcaaagaccctaatagtcacggatacaaattttttgtaccatctcttaaaaaaattgtcacttctgataattacacaattccagactatgcagtggacccaatattaaggaacacccagaacatatacctagatgatcgaagtagatcagataccttcaataagacagaaaactcagatgcagtttcaaggttatatgatgcattggaaaattacgaagatgatcataaacaagttacattacttacagacttgttcaccacagaagaattagctcaaatcgaaactaatgctaaatatccgtctcctagtgataatctagaaggaaacttagactacatcttctccaacacagaagaatctgaagaagatgaatctgatcatgtgacaaacatggatgtagattcagaacttaaaccaaatgaaaagatcactacagaaagtgaacgaaacgaattaaataaatcaagtaatactgatgaggatttttacgatgaaaaagcttatagaattcccacggcaatacaagaaaaccttgttggaagccagaagactataaacattaataatgaggataatattgctagcagaatgcaaaggaagattagtggaaatgaaataaactacaatgaattgtcggatgacgagagcgattacagatctcatgacctcacagatgataatatctcgaaatcccagcaagaaatattcaagaaaactatcgattcagaagtactacctgaacagataaacattgaaaaacatgttacattgcaagattcggataatgatacgtcacaatgcgtagaggctcagcctgagtcaattgtcacatcatcgaaagaagatgatgttcaaaatgatgactattcttctgacaaagaaagtcatcacctgcccctgggtgtaaatgttatggacaattcgatccaaacatgtgttgaaccaaacaaggcagaaagcaaacacaactctgatacaattgcctcaccgaaaggtaataatgaagagttagtacaattggtaggaagtagcggagcagaaaaaccggatgctacaccagaatcatcaatgataacagatgaaccaattgacccaggaaacccagcagtaaacaaagctggattcctaaacaaaacgttcaattctctcaataagaaaagaaagagacctgttgaaaacaagactcccttcaatgacacagttgaaagagattataaacgtcaaagaaaaaaaataatcaaactacttccggataacacagaaacaagttctgcaccgagaatcaaaaccatctactataatgaagctatttcaagaaatgttgatttcaaagaaaaacatgcttataaagaagcatacaggaaggaattacaaaatctcaaggacatgaaggtattcgacgttgatgtcaaatacaacagatctgatgttcccagtaatttaataatcccgacgaatacaatattctcaaagaagagaaatggcatttataaagcaagaattgtttgtagaggtgatatccagacaccggacacgtataatgttattggaacagaatccctgaaccataaccacattaaaatatttctgatgattgcaaacaataggaatatgttcatgaaaacattggatattaaccatgcgttcctatatgctaaattagaagaagacatatacattccacacccacatgacaggagatgcgttgttaaactagacaaagcgttatatggtctcaagcagagtcctaaagaatggaacgaccatcttagacgatatttaaatagtgttggactaaaagataacacatatactccaggactataccaatccaaggataaaaaactcatgatcgcagtttatgttgatgactgtgtgattgcagcaagtgatgaacaaagattagatgatttcataagcaatttagaaaacacctttgagctaaaaattactggtactctaatagatgatatattggctacagacatcttggggatggatttgatctataacaagaaacgtggcacggtggatttaacgttaaaatcattcatagaaaaaatgggtgagaagtataaaaaggaattggataaggttagaaaaagttcaattccacatacatcaatatacaggattgatcccaaaaagggagaactaaaaatgaccgaaaaagaatataaagacggtgtgttgaaattacaacaactactaggagaacttaattatgttaggtacaagtgtagatacgatgttgaatttgcggttaagaaagtagctagattagttaacttccctcatgaacaggtattctacatgatttacaaaatcatacaatatctagtacaacatgcgaatattggaatacactatgatagagaccttaacaaagataagcaaatcactactattacagatgcatcagttggaacagaatacgatgcacaatcaagaattggagttataatttggtatggaaagaacattttcaatgtatactcaaataaaagcaccaacaagtgtgtatcctcaaccgaagcggaacttcatgctatctatgaaggttatgcagactcagaaaccctgaaagcaaccttaacagaacttggagaaggaaaaaataaagaacttacaatgattactgattcaaaaccagctatcgaaggcttaaatcggagctacctacaacccaaacagaagttcacatggataaaaaccgaaataattaaagagaaactaaaagagaagactataaaactaataaaaatcaatggtaaagaaaatatagcagatttacttacaaaaccagtatcaatttctgactttgatagatttattaaggtattgaagaataagataacaccacaggatattttggcctcaacggactattgataattaaattacttaattaagaaccgaacacacagcagatatctgttggagtacaataatatatctttaagggggcatgttggaatatgtgacttcggacattccttagcgtgagtcaaaagttaatgaagagggcaaattctaattatagaattttccggacaataaagatctattaattgatcagaactcagtatataagagaatgagttacacctgttaacttattattaatgttctgagttatgtctaaaccattgggtttcatataaccaatcagcgtgtgtttttatacctctcttatataataataagaaagaactgcttattcttaattattacaacttactaaactaactaattatcaaca
>yue_UFRJ50816_f584+_TSU4|CP020304.1|647011-653005
tgttggaatatgtgacttcggacattccttagcgtgagtcaaaagttaatgaagagggcaaattctaattatagaattttccggacaataaagatctattaattgatcagaactcagtatataagagaatgagttacacctgttaacttattattaatgttctgagttatgtctaaaccattgggtttcatataaccaatcagcgtgtgttttatatacctctcttatataataagaaagaactgcttattcttaattattacaaattactaaactaactaattatcaacatggcgaccccagtgagggatgacacaagatatgttactgactacaacatttctaacctggttcaatcaaaagtcaaactccaaaaatcaagtattgatatttccgttaaaaacaaactaaggaatcaaactcaaatcgatttgaaaacgtatgaaagattcttacacagattaaccactaaaaagaataaaattacaaatgaggctgaagaggatgatgatatttcaaatctcgaccttttaattgaagtagatgaaaaaatcgaaaaaactaataatataattcttaggttacaagaaaagttagaatcgattgaattagataaagatgctaagaagttacacgaaagaaatgattccactggaacatattacttattcgatactcttaccttaaaaaacaggaaatattatcctaaggattggattttcaagcataaaatgaataaaattggagatattcctgtgtttttgaacagctttcaacaattcattgaaaagcatgaattcgataatatttttgaacaacaaatacaaaacatcgatcctcgtgaaaacgaaatcttgtgtaagattatcaaagaaggtttcgatgaaagtcctgatataatgaacattaacacagttgacatctttagaatcattcgtgatttaaagaaaaaatacacaagcctttttggcagagatgtaagactaaaggcttgggaaaaagtgttggtggatacaacttgtaagaatactgacttattgatgaatgaacttcaaaagttagtattaatggaaaaatggatcctttcaaaatgttgtcaagactgtccaaatctcacacacattttagtagaagcaattcttggaaccttacatgaatcgttgagaaatccggttaagcaacgtttacacatctgctcaattgatgaaaatgagagagtcgaagaagttctaatcaatatcgtaattgaaacagtaatggacttgagtacaacagatttgtattatccagaaagaaattgcaagtactgtaaatcggaattccacagctcggtaaattgtagaaagaaactaaccagagaacttaggcctaccacgcccagttactcaaaaggttattattcgcaaggttcaacccaaaaagaatacactaaaactggcacaaacccagacagagccgttaaaaaggctaaagaagaagaacagaaagggttcaaacagaaacctagtcattattgatactgggtcaggcgtcaacattacgaataacaagagattattacatgagtatgaagacaacaaagaaaagataagattctttggtattggaaaaaacaattcagttcccgttaaaggatcaggatacattaaaataaaaagtaacacaaatgatgattacttattaactcattatgttcctgaggaggaaactaccattattagtggctatgagttagctaaagaaaccgatcttgtcttgaacaaaaactactccacgttggaaaacaaggacatgaacattaagactcatgtaaaagatgggattattcatgtaaaaatggacgatttaattgatcatcctgcatatgattttaaaatcaatgcaatacaacctacttcttctaaaaaaattagactgaagccaaaaattataagcttaaaagatgctcataaacgaatgggacatacaggagttcaacaaattgaaaactccattaaacatagccattacaaagaaagtattgacttaattaaagaaccaaatgaattttggtgcgaaacttgtaaagtttcaaaaaccacgagaaggaaccattatgctggatctatgaacgaacacagtatcgatcatgaacctggttcatcgtggtgcatggatatctttggtccagtatcgaactcgaactcggatacgaaaagatacatgtttattatggttgataacaatacaagatattgtatcacctccacacattttaacaaaaatgctgaaactatcttagcacagatcaagaagaatattcagtatgtggaaactcaatttgacagaaaagtcagaaaaatcaattcagatcaaggaactgaattcacaaatgatcagatagcagaatattttgtttcaaaaggaattcatcatattttttccgctacacaagatcatgctgccaatggaagagcagaaagacacatcagaaccatcgttactgatgcaacaaccttgttaaaacatagtaacttgcgtattaaattttgggagtatgcagtaacatctgccaccaatgtacgcaattgtttagaaaacaaagccacaggtcaactgccactaaaggcgatctctagtcaacctgttaaagtgagattcatgtccttcttaccattcggagaacaaggaataatttggaatcataatcacaacaaactaagaccttcaggacttcgtgctattatattatgcaaagaccctaatagtcacggatacaaattttttgtaccatctcttaaaaaaattgtcacttctgataattacacaattccagactatgcagtggacccaatattaaggaacacccagaacatatacctagatgatcgaagtagatcagataccttcaataagacagaaaactcagatgcagtttcaaggttatatgatgcattggaaaattacgaagatgatcaaaaacaagttacattacttacagacttgtttaccacagaagaattagctcaaatcgaaactaatgctaaatatccgtctcctagtgataatctagaaggaagtttagactacgtcttctccaacacagaagaatctgaagaagatgaatctgatcatgtgacaaacatggatgtagattcagaacttaaaccaaatgaaaagatcactacagaaagtgaacgaaacgaattaaataaatcaagtaatactgatgaggatttttacgatgaaaaagcttatagaattcccacggcaatacaagaaaaccttgttggaagccagaagactataaacattaataatgaggataatattgctagcagaatgcaaaggaagattagtggaaatgaaataaactacaatgaattgtcggatgacgagagcgattacagatctcatgacctcacagatgataatatctcgaaatcccagcaagaaatattcaagaaaactatcgattcagaagtactacctgaacagataaacattgaaaaacatgttacattgcaagattcggataatgatacgtcacaatgcgtagaggctcagcctgagtcaattgtcacatcatcgaaagaagatgatgttcaaaatgatgactattcttctgacaaagaaagtcatcacctgcccctgggtgtaaatgttatggacaattcgatccaaacatgtgttgaaccaaacaaggcagaaagcaaacacaactctgatacaattgcctcaccgaaaggtaataatgaagagttagtacaattggtaggaagtagcggagcagaaaaaccggatgctacaccagaatcatcaatgataacagatgaaccaattgacccaggaaacccagcagtaaacaaagctggattcctaaacaaaacgttcaattctctcaataagaaaagaaagagacctgttgaaaacaagactcccttcaatgacacagttgaaagagattataaacgtcaaagaaaaaaaataatcaaactacttccggataacacagaaacaagttctgcaccgagaatcaaaaccatctactataatgaagctatttcaagaaatgttgatttcaaagaaaaacatgcttataaagaagcatacaggaaggaattacaaaatctcaaggacatgaaggtattcgacgttgatgtcaaatacaacagatctgatgttcccagtaatttaataatcccgacgaatacaatattctcaaagaagagaaatggcatttataaagcaagaattgtttgtagaggtgatatccagacaccggacacgtataatgttattggaacagaatccctgaaccataaccacattaaaatatttctgatgattgcaaacaataggaatatgttcatgaaaacattggatattaaccatgcgttcctatatgctaaattagaagaagacatatacattccacacccacatgacaggagatgcgttgttaaactagacaaagcgttatatggtctcaagcagagtcctaaagaatggaacgaccatcttagacgatatttaaatagtgttggactaaaagataacacatatactccaggactataccaatccaaggataaaaaactcatgatcgcagtttatgttgatgactgtgtgattgcagcaagtgatgaacaaagattagatgatttcataagcaatttagaaaacacctttgagctaaaaattactggtactctaatagatgatatattggctacagacatcttggggatggatttgatctataacaagaaacgtggcacggtggatttaacgttaaaatcattcatagaaaaaatgggtgagaagtataaaaaggaattggataaggttagaaaaagttcaattccacatacatcaatatacaggattgatcccaaaaagggagaactaaaaatgaccgaaaaagaatataaagacggtgtgttgaaattacaacaactactaggagaacttaattatgttaggtacaagtgtagatacgatgttgaatttgcggttaagaaagtagctagattagttaacttccctcatgaacaggtattctacatgatttacaaaatcatacaatatctagtacaacatgcgaatattggaatacactatgatagagaccttaacaaagataagcaaatcactactattacagatgcatcagttggaacagaatacgatgcacaatcaagaattggagttataatttggtatggaaagaacattttcaatgtatactcaaataaaagcaccaacaagtgtgtatcctcaaccgaagcggaacttcatgctatctatgaaggttatgcagactcagaaaccctgaaagcaaccttaacagaacttggagaaggaaaaaataaagaacttacaatgattactgattcaaaactagctatcgaaggcttaaatcggagctacctacaacccaaacagaagttcacatggataaaaaccgaaataattaaagagaaactaaaagagaagactataaaactaataaaaatcaatggtaaagaaaatatagcagatttacttacaaaaccagtatcaatttctgactttgatagatttattaaggtattgaagaataagataacaccacaggatattttggcctcaacggactattgataattaaattacttaattaagaaccgaacacacagcagatatctgttggagtacaataatatatctttaagggggcatgttggaatatgtgacttcggacattccttagcgtgagtcaaaagttaatgaagagggcaaaatttctaattatagaattttccgaacaataaagatctattaattgatcagaactcagtatataagagaatgagttacacctgttaacttattattaatgttctgagttatgtctaaaccattgggtttcatataaccaatcagcgtgtgtttttatacctctcttatataataagaaagaactgcttattcttaattattacaaattactaaactaactaattatcaaca
>yue_UFRJ50816_f604-_TSU4|CP020304.1|952680-958679
tgttggaatatgtgacttcggacattccttagcgtgagtcaaaagttaatgaagagggcaaattctaattatagaattttccggacaataaagatctattaattgatcagaactcagtatataagagaatgagttacacctgttaacttattattaatgttctgagttatgtctaaaccattgggtttcatataaccaatcagcgtgtgttttatatacctctcttatataataataagaaagaactgcttattcttaattattacaaattactaaactaactaattatcaacatggcgaccccagtgagggatgacacaagatatgttactgactacaacatttctaacctggttcaatcaaaagtcaaactccaaaaatcaagtattgatatttccgttaaaaacaaactaaggaatcaaactcaaatcgatttgaaaacgtatgaaagattcttacacagattaaccactaaaaagaataaaattacaaatgaggctgaagaggatgatgatatttcaaatctcgaccttttaattgaagtagatgaaaaaatcgaaaaaactaataatataattcttaggttacaagaaaagttagaatcgattgaattagataaagatgctaagaagttacacgaaagaaatgattccactggaacatattacttattcgatactcttaccttaaaaaacaggaaatattatcctaaggattggattttcaagcataaaatgaataaaattggagatattcctgtgtttttgaacagctttcaacaattcattgaaaagcatgaattcgataatatttttgaacaacaaatacaaaacatcgatcctcgtgaaaacgaaatcttgtgtaagattatcaaagaaggtttcgatgaaagtcctgatataatgaacattaacacagttgacatctttagaatcattcgtgatttaaagaaaaaatacacaagcctttttggcagagatgtaagactaaaggcttgggaaaaagtgttggtggatacaacttgtaagaatactgacttattgatgaatgaacttcaaaagttagtattaatggaaaaatggatcctttcaaaatgttgtcaagactgtccaaatctcacacacattttagtagaagcaattcttggaaccttacatgaatcgttgagaaatccggttaagcaacgtttacacatctgctcaattgatgaaaatgagagagtcgaagaagttctaatcaatatcgtaattgaaacagtaatggacttgagtacaacagatttgtattatccagaaagaaattgcaagtactgtaaatcggaattccacagctcggtaaattgtagaaagaaactaaccagagaacttaggcctaccacgcccagttactcaaaaggttattattcgcaaggttcaacccaaaaagaatacactaaaactggcacaaacccagacagagccgttaaaaaggctaaagaagaagaacagaaagggttcaaacagaaacctagtcattattgatactgggtcaggcgtcaacattacgaataacaagagattattacatgagtatgaagacaacaaagaaaagataagattctttggtattggaaaaaacaattcagttcccgttaaaggatcaggatacattaaaataaaaagtaacacaaatgatgattacttattaactcattatgttcctgaggaggaaactaccattattagtggctatgagttagctaaagaaaccgatcttgtcttgaacaaaaactactccacgttggaaaacaaggacatgaacattaagactcatgtaaaagatgggattattcatgtaaaaatggacgatttaattgatcatcctgcatatgattttaaaatcaatgcaatacaacctacttcttctaaaaaaattagactgaagccaaaaattataagcttaaaagatgctcataaacgaatgggacatacaggagttcaacaaattgaaaactccattaaacatagccattacaaagaaagtattgacttaattaaagaaccaaatgaattttggtgcgaaacttgtaaagtttcaaaaaccacgagaaggaaccattatgctggatctatgaacgaacacagtatcgatcatgaacctggttcatcgtggtgcatggatatctttggtccagtatcgaactcgaactcggatacgaaaagatacatgtttattatggttgataacaatacaagatattgtatcacctccacacattttaacaaaaatgctgaaactatcttagcacagatcaagaagaatattcagtatgtggaaactcaatttgacagaaaagtcagaaaaatcaattcagatcaaggaactgaattcacaaatgatcagatagcagaatattttgtttcaaaaggaattcatcatattttttccgctacacaagatcatgctgccaatggaagagcagaaagacacatcagaaccatcgttactgatgcaacaaccttgttaaaacatagtaacttgcgtattaaattttgggagtatgcagtaacatctgccaccaatgtacgcaattgtttagaaaacaaagccacaggtcaactgccactaaaggcgatctctagtcaacctgttaaagtgagattcatgtccttcttaccattcggagaacaaggaataatttggaatcataatcacaacaaactaagaccttcaggacttcgtgctattatattatgcaaagaccctaatagtcacggatacaaattttttgtaccatctcttaaaaaaattgtcacttctgataattacacaattccagactatgcagtggacccaatattaaggaacacccagaacatatacctagatgatcgaagtagatcagataccttcaataagacagaaaactcagatgcagtttcaaggttatatgatgcattggaaaattacgaagatgatcataaacaagttacactacttacagacttgtttaccacagaagaattagctcaaatcgaaactaatgctaaatatccgtctcctagtgataatctagaaggaaatttagactacgtcttctccaacacagaagaatctgaagaagatgaatctgatcatgtgacaaacatggatgtagattcagaacttaaaccaaatgaaaagatcactacagaaagtgaacgaaacgaattaaataaatcaagtaatactgatgaggatttttacgatgaaaaagcttatagaattcccacggcaatacaagaaaaccttgttggaagccagaagactataaacattaataatgaggataatattgctagcagaatgcaaaggaagattagtggaaatgaaataaactacaatgaattgtcggaggacgagagcgattacagctctcatgacctcacagatgataatatctcgaaatcccagcaagaaatattcaagaaaactatcgattcaggagtactacctgaacagataaacattgaaaaacatgttacattgcaagattcggataatgatacgtcacaatgcgtagaggctcagcctgagtcaattgtcacatcatcgaaagaagatgatgttcaaaatgatgactattcttctgacaaagaaagtcatcacctgcccctgggtgtaaatgttatggacaattcgatccaaacatgtgttgaaccaaacaaggcagaaagcaaacacaactctgatacaattgcctcaccgaaaggtaataatgaagagttagtacaattggtaggaagtagcggagcagaaaaaccggatgctacaccagaatcatcaatgataacagatgaaccaattgacccaggaaacccagcagtaaacaaagctggattcctaaacaaaacgttcaattctctcaataagaaaagaaagagacctgttgaaaacaagactcccttcaatgacacagttgaaagagattataaacgtcaaagaaaaaaaataatcaaactacttccggataacacagaaacaagttctgcaccgagaatcaaaaccatctactataatgaagctatttcaagaaatgttgatttcaaagaaaaacatgcttataaagaagcatacaggaaggaattacaaaatctcaaggacatgaaggtattcgacgttgatgtcaaatacaacagatctgatgttcccagtaatttaataatcccgacgaatacaatattctcaaagaagagaaatggcatttataaagcaagaattgtttgtagaggtgatatccagacaccggacacgtataatgttattggaacagaatccctgaaccataaccacattaaaatatttctgatgattgcaaacaataggaatatgttcatgaaaacattggatattaaccatgcgttcctatatgctaaattagaagaagacatatacatttcacacccacatgacaggagatgcgttgttaaactagacaaagcgttatatggtctcaagcagagtcctaaagaatggaacgaccatcttagacgatatttaaatagtgttggactaaaagataacacatatactccaggactataccaatccaaggataaaaaactcatgatcgcagtttatgttgatgactgtgtgattgcagcaagtgatgaacaaagattagatgatttcataagcaatttagaaaacacctttgagctaaaaattactggtactctaatagatgatatattggatacagacatcttggggatggatttgatctataacaagaaacgtggcacggtggatttaacgttaaaatcattcatagaaaaaatgggtgagaagtataaaaaggaattggataaggttagaaaaagttcaattccacatacatcaatatacaggattgatcccaaaaagggagaactaaaaatgaccgaaaaagaatataaagacggtgtgttgaaattacaacaactactaggagaacttaattatgttaggtacaagtgtagatacgatgttgaatttgcggttaagaaagtagctagattagttaacttccctcatgaacaggtattctacatgatttacaaaatcatacaatatctagtacaacatgcgaatattggaatacactatgatagagaccttaacaaagataagcaaatcactactattacagatgcatcagttggaacagaatacgatgcacaatcaagaattggagttataatttggtatggaaagaacattttcaatgtatactcaaataaaagcaccaacaagtgtgtatcctcaaccgaagcggaacttcatgctatctatgaaggttatgcagactcagaaaccctgaaagcaaccttaacagaacttggagaaggaaaaaataaagaacttacaatgattactgattcaaaactagctatcgaaggcttaaatcggagctacctacaacccaaacagaagttcacatggataaaaaccgaaataattaaagagaaactaaaagagaagactataaaactaataaaaatcaatggtaaagaaaatatagcagatttacttacaaaaccagtatcaatttctgactttgatagatttattaaggtattgaagaataagataacaccacaggatattttggcctcaacggactattgataattaaattacttaattaagaaccgaacacacagcagatatctgttggagtacaataatatatctttaagggggcatgttggaatatgtgacttcggacattccttagcgtgagtcaaaagttaatgaagagggcaaattctaattatagaattttccggacaataaagatctattaattgatcagaactcagtatataagagaatgagttacacctgttaacttattattaatgttctgagttatgtctaaaccattgggtttcatataaccaatcagcgtgtgttttatatacctctcttatataataataagaaagaactgcttattcttaattattacaacttactaaactaactaattatcaaca
>yue_UFRJ50816_f620+_TSU4|CP020305.1|66202-72199
tgttggaatatgtgacttcggacattccttagcgtgagtcaaaagttaatgaagagggcaaattctaattatagaattttccggacaataaagatctattaattgatcagaactcagtatataagagaatgagttacacctgttaacttattattaatgttctgagttatgtctaaaccattgggtttcatataaccaatcagcgtgtgtttttatacctctcttatataataataagaaagaactgcttattcttaattattacaacttactaaaccaactaattatcaacatggcgaccccagtgagggatgacacaagatatgttactgactacaacatttctaacctggttcaatcaaaagtcaaactccaaaaatcaagtattgatatttccgttaaaaacaaactaaggaatcaaactcaaatcgatttgaaaacgtatgaaagattcttacacagattaaccactaaaaagaataaaattacaaatgaggctgaagaggatgatgatatttcaaatctcgaccttttaattgaagtagatgaaaaaatcgaaaaaactaataatataattcttaggttacaagaaaagttagagtcgattgaattagataaagatgctaagaagttacacgaaagaaatgattccactggaacatattacttattcgatactcttaccttaaaaaacaggaaatattatcctaaggattggattttcaagcataaaatgaataaaattggagatattcctgtgttcttgaacagctttcaacaattcattgaaaagcatgaattcgataatatttttgaacaacaaatacaaaacatcgatcctcgtgaaaacgaaatcttgtgtaagattatcaaagaagttttcgatgaaagtcctgatataatgaacattaacacagttgacatctttagaatcattcgtgatttaaagaaaaaatacacaagtctttttggcagagatgtaagactaaaggcttgggaaaaagtgttggtggatacaacttgtaagaatactgacttattgatgaatgaacttcaaaagttagtattaatggaaaaatggatcctttcaaaatgttgtcaagactgtccaaatctcacacacattttagaagaagcaattcttggaaccttacatgaatcgttgagaaatccggttaagcaacgtttacacatctactcaattgatgaaaatgagagagtcgaagaagttctaatcaatatcgtaattgaaacagtaatggacttgagttcaacagatttgtattatccagaaagaaattgcaagtactgtaaatcggaattccacggctcggtaaactgtagaaagaaactaaccagagaacttaggcctatcacgcccagctactcaaaaggttattattcgcaaggttcaacccaaaaagaatacactaaaactggcacaaaccttgacagagccgttaaaaaagctaaagaagaagaacaaaaagggttcaaacagaaacctagtcattattgatactgggtcaggcgtcaacattacgaataacaagagattattacatgagtatgaagacaacaaagaaaagataagattctttggtattggaaaaaacaattcagttcccgttaaaggatcaggatacattaaaataaaaagtaacacaaatgatgattacttattaactcattatgttcctgaggaggaaactaccattatcagtggctatgagttagctaaagaaaccgatcttgtcttgaacaaaaactactccacgttggaaaacaaggacatgaacattaagactcatgtaaaagatgggattattcatgtaaaaatggacgatttaattgatcatcctgcatatgattttaaaatcaatgcaatacaacctacttcttctaaaaaaattagactgaagccaaaaattataagcttaaaagatgctcataaacgaatgggacatacaggagttcaacaaattgaaaactccattaaacatagccattacgaagaaagtattgacttaattaaagaaccaaatgaattttggtgcgaaacttgtaaagtttcaaaaaccacgagaaggaaccattatgctggatctatgaacgaacacagtatcgatcatgaacctggttcatcgtggtgcatggatatctttggtccagtatcgaactcgaactcggatacgaaaagatacatgtttattatggttgataacaatacaagatattgtatcacctccacacattttaacaaaaatgctgaaactatcttagcacagatcaagaagaatattcagtatgtggaaactcaatttgacagaaaagtcagaaaaatcaattcagatcaaggaactgaattcacaaatgatcagatagcagaatattttgtttcaaaaggaattcatcatattttttccgctacacaagatcatgctgccaatggaagagcagaaagacacatcagaaccatcgttactgatgcaacaaccttgttaaaacatagtaacttgcgtattaaattttgggagtatgcagtaacatctgccaccaatgtacgcaattgtttagaaaacaaagccacaggtcaactgccactaaaggcgatctctagtcaacctgttaaagtgagattcatgtccttcttaccattcggagaacaaggaataatttggaatcataatcacaacaaactaagaccttcaggacttcgtgctattatattatgcaaagaccctaatagtcacggatacaaattttttgtaccatctcttaaaaaaattgtcacttctgataattacacaattccagactatgcagtggacccaatattaaggaacacccagaacatatacctagatgatcgaagtagatcagataccttcaataagacagaaaactcagatgcagtttcaaggttatatgatgcattggaaaattacgaagatgatcataaacaagttacattacttacagacttgttcaccacagaagaattagctcaaatcgaaactaatgctaaatatccgtctcctagtgataatctagaaggaaacttagactacatcttctccaacacagaagaatctgaagaagatgaatctgatcatgtgacaaacatggatgtagattcagaacttaaaccaaatgaaaagatcactacagaaagtgaacgaaacgaattaaataaatcaagtaatactgatgaggatttttacgatgaaaaagcttatagaattcccacggcaatacaagaaaaccttgttggaagccagaagactataaacattaataatgaggataatattgctagcagaatgcaaaggaagattagtggaaatgaaataaactacaatgaattgtcggatgacgagagcgattacagatctcatgacctcacagatgataatatctcgaaatcccagcaagaaatattcaagaaaactatcgattcagaagtactacctgaacagataaacattgaaaaacatgttacattgcaagattcggataatgatacgtcacaatgcgtagaggctcagcctgagtcaattgtcacatcatcgaaagaagatgatgttcaaaatgatgactattcttctgacaaagaaagtcatcacctgcccctgggtgtaaatgttatggacaattcgatccaaacatgtgttgaaccaaacaaggcagaaagcaaacacaactctgatacaattgcctcaccgaaaggtaataatgaagagttagtacaattggtaggaagtagcggagcagaaaaaccggatgctacaccagaatcatcaatgataacagatgaaccaattgacccaggaaacccagcagtaaacaaagctggattcctaaacaaaacgttcaattctctcaataagaaaaggaagagacctgttgaaaacaagactcccttcaatgacacagttgaaagagattataaacgtcaaagaaaaaaaataatcaaactacttccggataacacagaaacaagttctgcaccgagaatcaaaaccatctactataatgaagctatttcaagaaatgttgatttcaaagaaaaacatgcttataaagaagcatacaggaaggaattacaaaatctcaaggacatgaaggtattcgacgttgatgtcaaatacaacagatctgatgttcccagtaatttaataatcccgacgaatacaatattctcaaagaagagaaatggcatttataaagcaagaattgtttgtagaggtgatatccagacaccggacacgtataatgttattggaacagaatccctgaaccataaccacattaaaatatttctgatgattgcaaacaataggaatatgttcatgaaaacattggatattaaccatgcgttcctatatgctaaattagaagaagacatatacattccacacccacatgacaggagatgcgttgttaaactagacaaagcgttatatggtctcaagcagagtcctaaagaatggaacgaccatcttagacgatatttaaatagtgttggactaaaagataacacatatactccaggactataccaatccaaggataaaaaactcatgatcgcagtttatgttgatgactgtgtgattgcagcaagtgatgaacaaagattagatgatttcataagcaatttagaaaacacctttgagctaaaaattactggtactctaatagatgatatattggatacagacatcttggggatggatttgatctataacaagaaacgtggcacggtggatttaacgttaaaatcattcatagaaaaaatgggtgagaagtataaaaaggaattggataaggttagaaaaagttcaattccacatacatcaatataccggattgatcccaaaaagggagaactaaaaatgaccgaaaaggaatataaagacggtgtgttgaaattacaacaactactaggagaacttaattatgttaggtacaagtgtagatacgatgttgaatttgcggttaagaaagtagctagattagttaacttccctcatgaacaggtattctacatgatttacaaaatcatacaatatctagtacaacatgcgaatattggaatacactatgatagagaccttaacaaagataagcaaatcactactattacagatgcatcagttggaacagaatacgatgcacaatcaagaattggagttataatttggtatggaaagaacattttcaatgtatactcaaataaaagcaccaacaagtgtgtatcctcaaccgaagcggaacttcatgctatctatgaaggttatgcagactcagaaaccctgaaagcaaccttaacagaacttggagaaggaaaaaataaagaacttacaatgattactgattcaaaactagctatcgaaggcttaaatcggagctacctacaacccaaacagaagttcacatggataaaaaccgaaataattaaagagaaactaaaagagaagactataaaactaataaaaatcaatggtaaagaaaatatagcagatttacttacaaaaccagtatcaatttctgactttgatagatttattaaggtattgaagaataagataacaccacaggatattttggcctcaacggactattgataattaaattacttaattaagaaccgaacacacagcagatatctgttggagtacaataatatatctttaagggggcatgttggaatatgtgacttcggacattccttagcgtgagtcaaaagttaatgaagagggcaaattctaattatagaattttccggacaataaagatctattaattgatcagaactcagtatataagagaatgagttacacctgttaacttattattaatgttctgagttatgtctaaaccattgggtttcatataaccaatcagcgtgtgtttttatacctctcttatataataataagaaagaactgcttattcttaattattacaacttactaaaccaactaattatcaaca
>yue_UFRJ50816_f631-_TSU4|CP020305.1|266452-272447
tgttggaatatgtgacttcggacattccttagcgtgagtcaaaagttaatgaagagggcaaattctaattatagaattttccggacaataaagatctattaattgatcagaactcagtatataagagaatgagttacacctgttaacttattattaatgttctgagttatgtctaaaccattgggtttcatataaccaatcagcgtgtgtttttatacctctcttatataataataagaaagaactgcttattcttaattattacaacttactaaactaactaattatcaacatggcgaccccagtgagggatgacacaagatatgttactgactacaacatttctaacctggttcaatcaaaagtcaaactccaaaaatcaagtattgatatttccgttaaaaacaaactaaggaatcaaactcaaatcgatttgaaaacgtatgaaagattcttacacagattaaccactaaaaagaataaaattacaaatgaggctgaagaggatgatgatatttcaaatctcgaccttttaattgaagtagatgaaaaaatcgaaaaaactaataatataattcttaggttacaagaaaagttagagtcgattgaattagataaagatgctaagaagttacacgaaagaaatgattccactggaacatattacttattcgatactcttaccttaaaaaacaggaaatattatcctaaggattggattttcaagcataaaatgaataaaattggagatattcctgtgttcttgaacagctttcaacaattcattgaaaagcatgaattcgataatatttttgaacaacaaatacaaaacatcgatcctcgtgaaaacgaaatcttgtgtaagattatcaaagaagttttcgatgaaagtcctgatataatgaacattaacacagttgacatctttagaatcattcgtgatttaaagaaaaaatacacaagtctttttggcagagatgtaagactaaaggcttgggaaaaagtgttggtggatacaacttgtaagaatactgacttattgatgaatgaacttcaaaagttagtattaatggaaaaatggatcctttcaaaatgttgtcaagactgtccaaatctcacacacattttagtagaagcaattcttggaaccttacatgaatcgttgagaaatccggttaagcaacgtttacacatctgctcaattgatgaaaatgagagagtcgaagaagttctaatcaatatcgtaattgaaacagtaatggacttgagttcaacagatttgtattatccagaaagaaattgcaagtactgtaaatcggaattccacagctcggtaaattgtagaaagaaactaaccagagaacttaggcctaccacgcccagttactcaaaaggttattattcgcaaggttcaacccaaaaagaatacactaaaactggcacaaacccagacagagccgttaaaaaggctaaagaagaagaacagaaagggttcaaacagaaacctagtcattattgatactgggtcaggcgtcaacattacgaataacaagagattattacatgagtatgaagacaacgaagataaagtaaaattctttggtattggtaaagataactcagttcccgttaaaggatcaggatacattaaaataaaaagtaacacaaatgatgattacttattaactcattatgttcctgaggaggaaactaccattatcagtggctatgagttagctaaagaaaccgatcttgtcttgaacaaaaactactccacgttggaaaacaaggacatgaacattaagactcatgtaaaagatgggattattcatgtaaaaatggacgatttaattgatcatcctgcatatgattttaaaatcaatgcaatacaacctacttcttctaaaaaaattagactgaagccaaaaattataagcttaaaagatgctcataaacgaatgggacatacaggagttcaacaaattgaaaactccattaaacatagccattacgaagaaagtattgacttaattaaagaaccaaatgaattttggtgcgaaacttgtaaagtttcaaaaaccacgagaaggaaccattatgctggatctatgaacgaacacagtatcgatcatgaacctggttcatcgtggtgcatggatatctttggtccagtatcgaactcgaactcggatacgaaaagatacatgtttattatggttgataacaatacaagatattgtatcacctccacacattttaacaaaaatgctgaaactatcttagcacagatcaagaagaatattcagtatgtggaaactcaatttgacagaaaagtcagaaaaatcaattcagatcaaggaactgaattcacaaatgatcagatagcagaatattttgtttcaaaaggaattcatcatattttttccgctacacaagatcatgctgccaacggaagagcagaaagacacatcagaaccatcgttactgatgcaacaaccttgttaaaacatagtaacttgcgtattaaattttgggagtatgcagtaacatctgccaccaatgtacgcaattgtttagaaaacaaagccacaggtcaactgccactaaaggcgatctctagtcaacctgttaaagtgagattcatgtccttcttaccattcggagaacaaggaataatttggaatcataatcacaacaaactaagaccttcaggacttcgtgctattatattatgcaaagaccctaatagtcacggatacaaattttttgtaccatctcttaaaaaaattgtcacttctgataattacacaattccagactatgcagtggacccaatattaaggaacacccagaacatatacctagatgatcgaagtagatcagataccttcaataagacagaaaactcagatgcagtttcaaggttatatgatgcattggaaaattacgaagatgatcataaacaagttacattacttacagacttgttcaccacagaagaattagctcaaatcgaaactaatgctaaatatccgtctcctagtgataatctagaaggaaacttagactacatcttctccaacacagaagaatctgaagaagatgaatctgatcatgtgacaaacatggatgtagattcagaacttaaaccaaatgaaaagatcactacagaaagtgaacgaaacgaattaaataaatcaagtaatactgatgaggatttttacgatgaaaaagcttatagaattcccacggcaatacaagaaaaccttgttggaagccagaagactataaacattaataatgaggataatattgctagcagaatgcaaaggaagattagtggaaatgaaataaactacaatgaattgtcggatgacgagagcgattacagatctcatgacctcacagatgataatatctcgaaatcccagcaagaaatattcaagaaaactatcgattcagaagtactacctgaacagataaacattgaaaaacatgttacattgcaagattcggataatgatacgtcacaatgcgtagaggctcagcctgagtcaattgtcacatcatcgaaagaagatgatgttcaaaatgatgactattcttctgacaaagaaagtcatcacctgcccctgggtgtaaatgttatggacaattcgatccaaacatgtgttgaaccaaacaaggcagaaagcaaacacaactctgatacaattgcctcaccgaaaggtaataatgaagagttagtacaattggtaggaagtagcggagcagaaaaaccggatgctacaccagaatcatcaatgataacagatgaaccaattgacccaggaaacccagcagtaaacaaagctggattcctaaacaaaacgttcaattctctcaataagaaaaggaagagacctgttgaaaacaagactcccttcaatgacacagttgaaagagattataaacgtcaaagaaaaaaaataatcaaactacttccggataacacagaaacaagttctgcaccgagaatcaaaaccatctactataatgaagctatttcaagaaatgttgatttcaaagaaaaacatgcttataaagaagcatacaggaaggaattacaaaatctcaaggacatgaaggtattcgacgttgatgtcaaatacaacagatctgatgttcccagtaatttaataatcccgacgaatacaatattctcaaagaagagaaatggcatttataaagcaagaattgtttgtagaggtgatatccagacaccggacacgtataatgttattggaacagaatccctgaaccataaccacattaaaatatttctgatgattgcaaacaataggaatatgttcatgaaaacattggatattaaccatgcgttcctatatgctaaattagaagaagacatatacattccacacccacatgacaggagatgcgttgttaaactagacaaagcgttatatggtctcaagcagagtcctaaagaatggaacgaccatcttagacgatatttaaatagtgttggactaaaagataacacatatactccaggactataccaatccaaggataaaaaactcatgatcgcagtttatgttgatgactgtgtgattgcagcaagtgatgaacaaagattagatgatttcataagcaatttagaaaacacctttgagctaaaaattactggtactctaatagatgatatattggatacagacatcttggggatggatttgatctataacaagaaacgtggcacggtggatttaacgttaaaatcattcatagaaaaaatgggtgagaagtataaaaaggaattggataaggttagaaaaagttcaattccacatacatcaatataccggattgatcccaaaaagggagaactaaaaatgaccgaaaaggaatataaagacggtgtgttgaaattacaacaactactaggagaacttaattatgttaggtacaagtgtagatacgatgttgaatttgcggttaagaaagtagctagattagttaacttccctcatgaacaggtattctacatgatttacaaaatcatacaatatctagtacaacatgcgaatattggaatacactatgatagagaccttaacaaagataagcaaatcactactattacagatgcatcagttggaacagaatacgatgcacaatcaagaattggagttataatttggtatggaaagaacattttcaatgtatactcaaataaaagcaccaacaagtgtgtatcctcaaccgaagcggaacttcatgctatctatgaaggttatgcagactcagaaaccctgaaagcaaccttaacagaacttggagaaggaaaaaataaagaacttacaatgattactgattcaaaactagctatcgaaggcttaaatcggagctacctacaacccaaacagaagttcacatggataaaaaccgaaataattaaagagaaactaaaagagaagactataaaactaataaaaatcaatggtaaagaaaatatagcagatttacttacaaaaccagtatcaatttctgactttgatagatttattaaggtattgaagaataagataacaccacaggatattttggcctcaacggactattgataattaaattacttaattaagaaccgaacacacagcagatatctgttggagtacaataatatatctttaagggggcatgttggaatatgtgacttcggacattccttagcgtgagtcaaaagttaatgaagagggcaaattctaattatagaattttccggacaataaagatctattaattgatcagaactcagtatataagagaatgagttacacctgttaacttattattaatgttctgagttatgtctaaaccattgggtttcatataaccaatcagcgtgtgttttatatacctctcttatataataagaaagaactgcttattcttaattattacaaattactaaactaactaattatcaaca
>yue_UFRJ50816_f648-_TSU4|CP020305.1|664356-670350
tgttggaatatgtgacttcggacattccttagcgtgagtcaaaagttaatgaagagggcacattctaattatagaattttccggacaataaagatctattaattgatcggaactcagtatataagagaatgagttacacctgttaacttattattaatgttctgagttatgtctaaaccattgggtttcatataaccaatcagcgtgtgttttatatacctctcttatataataagaaagaactgcttattcttaattattacaaattactaaactaactaattatcaacatggcgaccccagtgagggatgacacaagatatgttactgactacaacatttctaacctggttcaatcaaaagtcaaactccaaaaatcaagtattgatatttccgttaaaaacaaactaaggaatcaaactcaaatcgatttgaaaacgtatgaaagattcttacacagattaaccactaaaaagaataaaattacaaatgaggctgaagaggatgatgatatttcaaatctcgaccttttaattgaagtagatgaaaaaatcgaaaaaactaataatataattcttaggttacaagaaaagttagaatcgattgaattagataaagatgctaagaagttacacgaaagaaatgattccactggaacatattacttattcgatactcttaccttaaaaaacaggaaatattatcctaaggattggattttcaagcataaaatgaataaaattggagatattcctgtgtttttgaacagctttcaacaattcattgaaaagcatgaattcgataatatttttgaacaacaaatacaaaacatcgatcctcgtgaaaacgaaatcttgtgtaagattatcaaagaaggtttcgatgaaagtcctgatataatgaacattaacacagttgacatctttagaatcattcgtgatttaaagaaaaaatacacaagcctttttggcagagatgtaagactaaaggcttgggaaaaagtgttggtggatacaacttgtaagaatactgacttattgatgaatgaacttcaaaagttagtattaatggaaaaatggatcctttcaaaatgttgtcaagactgtccaaatctcacacacattttagtagaagcaattcttggaaccttacatgaatcgttgagaaatccggttaagcaacgtttacacatctgctcaattgatgaaaatgagagagtcgaagaagttctaatcaatatcgtaattgaaacagtaatggacttgagtacaacagatttgtattatccagaaagaaattgcaagtactgtaaatcggaattccacagctcggtaaattgtagaaagaaactaaccagagaacttaggcctaccacgcccagttactcaaaaggttattattcgcaaggttcaacccaaaaagaatacactaaaactggcacaaacccagacagagccgttaaaaaggctaaagaagaagaacagaaagggttcaaacagaaacctagtcattattgatactgggtcaggcgtcaacattacgaataacaagagattattacatgagtatgaagacaacaaagaaaagataagattctttggtattggaaaaaacaattcagttcccgttaaaggatcaggatacattaaaataaaaagtaacacaaatgatgattacttattaactcattatgttcctgaggaggaaactaccattatcagtggctatgagttagctaaagaaaccgatcttgtcttgaacaaaaactactccacgttggaaaacaaggacatgaacattaagactcatgtaaaagatgggattattcatgtaaaaatggacgatttaattgatcatcctgcatatgattttaaaatcaatgcaatacaacctacttcttctaaaaaaattagactgaagccaaaaattataagcttaaaagatgctcataaacgaatgggacatacaggagttcaacaaattgaaaactccattaaacatagccattacgaagaaagtattgacttaattaaagaaccaaatgaattttggtgcgaaacttgtaaagtttcaaaaaccacgagaaggaaccattatgctggatctatgaacgaacacagtatcgatcatgaacctggttcatcgtggtgcatggatatctttggtccagtatcgaactcgaactcggatacgaaaagatacatgtttattatggttgataacaatacaagatattgtatcacctccacacattttaacaaaaatgctgaaactatcttagcacagatcaagaagaatattcagtatgtggaaactcaatttgacagaaaagtcagaaaaatcaattcagatcaaggaactgaattcacaaatgatcagatagcagaatattttgtttcaaaaggaattcatcatattttttccgctacacaagatcatgctgccaatggaagagcagaaagacacatcagaaccatcgttactgatgcaacaaccttgttaaaacatagtaacttgcgtattaaattttgggagtatgcagtaacatctgccaccaatgtacgcaattgtttagaaaacaaagccacaggtcaactgccactaaaggcgatctctagtcaacctgttaaagtgagattcatgtccttcttaccattcggagaacaaggaataatttggaatcataatcacaacaaactaagaccttcaggacttcgtgctattatattatgcaaagaccctaatagtcacggatacaaattttttgtaccatctcttaaaaaaattgtcacttctgataattacacaattccagactatgcagtggacccaatattaaggaacacccagaacatatacctagatgatcgaagtagatcagataccttcaataagacagaaaactcagatgcagtttcaaggttatatgatgcattggaaaattacgaagatgatcataaacaagttacactacttacagacttgtttaccacagaagaattagctcaaatcgaaactaatgctaaatatccgtctcctagtgataatctagaaggaaatttagactacgtcttctccaacacagaagaatctgaagaagatgaatctgatcatgtgacaaacatggatgtagattcagaacttaaaccaaatgaaaagatcactacagaaagtgaacgaaacgaattaaataaatcaagtaatactgatgaggatttttacgatgaaaaagcttatagaattcccacggcaatacaagaaaaccttgttggaagccagaagactataaacattaataatgaggataatattgctagcagaatgcaaaggaagattagtggaaatgaaataaactacaatgaattgtcggatgacgagagcgattacagatctcatgacctcacagatgataatatctcgaaatcccagcaagaaatattcaagaaaactatcgattcagaagtactacctgaacagataaacattgaaaaacatgttacattgcaagattcggataatgatacgtcacaatgcgtagaggctcagcctgagtcaattgtcacatcatcgaaagaagatgatgttcaaaatgatgactattcttctgacaaagaaagtcatcacctgcccctgggtgtaaatgttatggacaattcgatccaaacatgtgttgaaccaaacaaggcagaaagcaaacacaactctgatacaattgcctcaccgaaaggtaataatgaagagttagtacaattggtaggaagtagcggagcagaaaaaccggatgctacaccagaatcatcaatgataacagatgaaccaattgacccaggaaacccagcagtaaacaaagctggattcctaaacaaaacgttcaattctctcaataagaaaagaaagagacctgttgaaaacaagactcccttcaatgacacagttgaaagagattataaacgtcaaagaaaaaaaataatcaaactacttccggataacacagaaacagttctgcaccgagaatcaaaaccatctactataatgaagctatttcaagaaatgttgatttcaaagaaaaacatgcttataaagaagcatacaggaaggaattacaaaatctcaaggacatgaaggtattcgacgttgatgtcaaatacaacagatctgatgttcccagtaatttaataatcccgacgaatacaatattctcaaagaagagaaatggcatttataaagcaagaattgtttgtagaggtgatatccagacaccggacacgtataatgttattggaacagaatccctgaaccataaccacattaaaatatttctgatgattgcaaacaataggaatatgttcatgaaaacattggatattaaccatgcgttcctatatgctaaattagaagaagacatatacattccacacccacatgacaggagatgcgttgttaaactagacaaagcgttatatggtctcaagcagagtcctaaagaatggaacgaccatcttagacgatatttaaatagtgttggactaaaagataacacatatactccaggactataccaatccaaggataaaaaactcatgatcgcagtttatgttgatgactgtgtgattgcagcaagtgatgaacaaagattagatgatttcataagcaatttagaaaacacctttgagctaaaaattactggtactctaatagatgatatattggatacagacatcttggggatggatttgatctataacaagaaacgtggcacggtggatttaacgttaaaatcattcatagaaaaaatgggtgagaagtataaaaaggaattggataaggttagaaaaagttcaattccacatacatcaatataccggattgatcccaaaaagggagaactaaaaatgaccgaaaaggaatataaagacggtgtgttgaaattacaacaactactaggagaacttaattatgttaggtacaagtgtagatacgatgttgaatttgcggttaagaaagtagctagattagttaacttccctcatgaacaggtattctacatgatttacaaaatcatacaatatctagtacaacatgcgaatattggaatacgctatgatagagaccttaacaaagataagcaaatcactactattacagatgcatcagttggaacagaatacgatgcacaatcaagaattggagttataatttggtatggaaaggacattttcaatgtatactcaaataaaagcaccaacaagtgtgtatcctcaaccgaagcggaacttcatgctatctatgaaggttatgcagactcagaaaccctgaaagcaaccttaacagaacttggagaaggaaaaaataaagaacttacaatgattactgattcaaaactagctatcgaaggcttaaatcggagctacctacaacccaaacagaagttcacatggataaaaaccgaaataattaaagagaaactaaaagagaagactataaaactaataaaaatcaatggtaaagaaaatatagcagatttacttaaaaaaccagtatcaatttctgactttgatagatttattaaggtattgaagaataagataacaccacaggatattttggcctcaacggactattgataattaaattacttaattaagaaccgaacacacagcagatatctgttggagtacaataatatatctttaagggggcatgttggaatatgtgacttcggacattccttagcgtgagtcaaaagttaatgaagagggcacattctaattatagaattttccggacaataaagatctattaattgatcggaactcagtatataagagaatgagttacacctgttaacttattattaatgttctgagttatgtctaaaccattgggtttcatataaccaatcagcgtgtgtttttatacctctcttatataataataagaaagaactgcttattcttaattattacaacttactaaactaactaattatcaaca
>yue_UFRJ50816_f676-_TSU4|CP020306.1|608489-614486
tgttggaatatgtgacttcggacattccttagcgtgagtcaaaagttaatgaagagggcaaattctaattatagaattttccggacaataaagatctattaattgatcagaactcagtatataagagaatgagttacacctgttaacttattattaatgttctgagttatgtctaaaccattgggtttcatataaccaatcagcgtgtgtttttatacctctcttatataataataagaaagaactgcttattcttaattattacaacttactaaaccaactaattatcaacatggcgaccccagtgagggatgacacaagatatgttactgactacaacatttctaacctggttcaatcaaaagtcaaactccaaaaatcaagtattgatatttccgttaaaaacaaactaaggaatcaaactcaaatcgatttgaaaacgtatgaaagattcttacacagattaaccactaaaaagaataaaattacaaatgaggctgaagaggatgatgatatttcaaatctcgaccttttaattgaagtagatgaaaaaatcgaaaaaactaataatataattcttaggttacaagaaaagttagaatcgattgaattagataaagatgctaagaagttacacgaaagaaatgattccactggaacatattacttattcgatactcttaccttaaaaaacaggaaatattatcctaaggattggattttcaagcataagatgaataaaattggagatattcctgtctttttgaacagctttcaacaattcattgaaaagtacgaattcgataatatttttgaacatcaaatacaaaacatcgatcctcgtgaaaacgaaatcttgtgtaagattatcaaagaaggtttccatgaaagtcctgatataatgaacattaacacagttgacatctttagaatcattcgtgatttaaagaaaaaatacacaagcttttttggcagagatttaagactaaaggcttgggaaaaagtgtttgtggatacaacttgtaagaatactgacctattgatgaatgaacttcaaaagttagtattaatggaaaaatggatcctttcaaaatgttgtcaagactgtccaaatctcacacacattttagaagaagcaattcttggaaccttacatgaatcgttgagaaatccggttaagcaacgtttacacatctactcaattgatgaaaatgagagagtcgaagaagttctaatcaatatcgtaattgaaacagtaatggacttgagttcaacagatttgtattatccagaaagaaattgcaagtactgtaaatcggaattccacggctcggtaaactgtagaaagaaactaaccagagaacttaggcctatcacgcccagctactcaaaaggttattattcgcaaggttcaacccaaaaagaatacactaaaactggcacaaaccttgacagagccgttaaaaaagctaaagaagaagaacaaaaagggttcaaacagaaacctagtcattattgatactgggtcaggcgtcaacattacgaataacaagagattattacatgagtatgaagacaacaaagaaaagataagattctttggtattggaaaaaacaattcagttcccgttaaaggatcaggatacattaaaataaaaagtaacacaaatgatgattacttattaactcattatgttcctgaggaggaaactaccattatcagtggctatgagttagctaaagaaaccgatcttgtcttgaacaaaaactactccacgttggaaaacaaggacatgaacattaagactcatgtaaaagatgggattattcatgtaaaaatggacgatttaattgatcatcctgcatatgattttaaaatcaatgcaatacaacctacttcttctaaaaaaattagactgaagccaaaaattataagcttaaaagatgctcataaacgaatgggacatacaggagttcaacaaattgaaaactccattaaacatagccattacgaagaaagtattgacttaattaaagaaccaaatgaattttggtgcgaaacttgtaaagtttcaaaaaccacgagaaggaaccattatgctggatctatgaacgaacacagtatcgatcatgaacctggttcatcgtggtgcatggatatctttggtccagtatcgaactcgaactcggatacgaaaagatacatgtttattatggttgataacaatacaagatattgtatcacctccacacattttaacaaaaatgctgaaactatcttagcacagatcaagaagaatattcagtatgtggaaactcaatttgacagaaaagtcagaaaaatcaattcagatcaaggaactgaattcacaaatgatcagatagcagaatattttgtttcaaaaggaattcatcatattttttccgctacacaagatcatgctgccaatggaagagcagaaagacacatcagaaccatcgttactgatgcaacaaccttgttaaaacatagtaacttgcgtattaaattttgggagtatgcagtaacatctgccaccaatgtacgcaattgtttagaaaacaaagccacaggtcaactgccactaaaggcgatctctagtcaacctgttaaagtgagattcatgtccttcttaccattcggagaacaaggaataatttggaatcataatcacaacaaactaagaccttcaggacttcgtgctattatattatgcaaagaccctaatagtcacggatacaaattttttgtaccatctcttaaaaaaattgtcacttctgataattacacaattccagactatgcagtggacccaatattaaggaacacccagaacatatacctagatgatcgaagtagatcagataccttcaataagacagaaaactcagatgcagtttcaaggttatatgatgcattggaaaattacgaagatgatcataaacaagttacattacttacagacttgttcaccacagaagaattagctcaaatcgaaactaatgctaaatatccgtctcctagtgataatctagaaggaaacttagactacatcttctccaacacagaagaatctgaagaagatgaatctgatcatgtgacaaacatggatgtagattcagaacttaaaccaaatgaaaagatcactacagaaagtgaacgaaacgaattaaataaatcaagtaatactgatgaggatttttacgatgaaaaagcttatagaattcccacggcaatacaagaaaaccttgttggaagccagaagactataaacattaataatgaggataatattgctagcagaatgcaaaggaagattagtggaaatgaaataaactacaatgaattgtcggatgacgagagcgattacagatctcatgacctcacagatgataatatctcgaaatcccagcaagaaatattcaagaaaactatcgattcagaagtactacctgaacagataaacattgaaaaacatgttacattgcaagattcggataatgatacgtcacaatgcgtagaggctcagcctgagtcaattgtcacatcatcgaaagaagatgatgttcaaaatgatgactattcttctgacaaagaaagtcatcacctgcccctgggtgtaaatgttatggacaattcgatccaaacatgtgttgaaccaaacaaggcagaaagcaaacacaactctgatacaattgcctcaccgaaaggtaataatgaagagttagtacaattggtaggaagtagcggagcagaaaaaccggatgctacaccagaatcatcaatgataacagatgaaccaattgacccaggaaacccagcagtaaacaaagctggattcctaaacaaaacgttcaattctctcaataagaaaagaaagagacctgttgaaaacaagactcccttcaatgacacagttgaaagagattataaacgtcaaagaaaaaaaataatcaaactacttccggataacacagaaacaagttctgcaccgagaatcaaaaccatctactataatgaagctatttcaagaaatgttgatttcaaagaaaaacatgcttataaagaagcatacaggaaggaattacaaaatctcaaggacatgaaggtattcgacgttgatgtcaaatacaacagatctgatgttcccagtaatttaataatcccgacgaatacaatattctcaaagaagagaaatggcatttataaagcaagaattgtttgtagaggtgatatccagacaccggacacgtataatgttattggaacagaatccctgaaccataaccacattaaaatatttctgatgattgcaaacaataggaatatgttcatgaaaacattggatattaaccatgcgttcctatatgctaaattagaagaagacatatacattccacacccacatgacaggagatgcgttgttaaactagacaaagcgttatatggtctcaagcagagtcctaaagaatggaacgaccatcttagacgatatttaaatagtgttggactaaaagataacacatatactccaggactataccaatccaaggataaaaaactcatgatcgcagtttatgttgatgactgtgtgattgcagcaagtgatgaacaaagattagatgatttcataagcaatttagaaaacacctttgagctaaaaattactggtactctaatagatgatatattggctacagacatcttggggatggatttgatctataacaagaaacgtggcacggtggatttaacgttaaaatcattcatagaaaaaatgggtgagaagtataaaaaggaattggataaggttagaaaaagttcaattccacatacatcaatatacaggattgatcccaaaaagggagaactaaaaatgaccgaaaaagaatataaagacggtgtgttgaaattacaacaactactaggagaacttaattatgttaggtacaagtgtagatacgatgttgaatttgcggttaagaaagtagctagattagttaacttccctcatgaacaggtattctacatgatttacaaaatcatacaatatctagtacaacatgcgaatattggaatacactatgatagagaccttaacaaagataagcaaatcactactattacagatgcatcagttggaacagaatacgatgcacaatcaagaattggagttataatttggtatggaaagaacattttcaatgtatactcaaataaaagcaccaacaagtgtgtatcctcaaccgaagcggaacttcatgctatctatgaaggttatgcagactcagaaaccctgaaagcaaccttaacagaacttggagaaggaaaaaataaagaacttacaatgattactgattcaaaaccagctatcgaaggcttaaatcggagctacctacaacccaaacagaagttcacatggataaaaaccgaaataattaaagagaaactaaaagagaagactataaaactaataaaaatcaatggtaaagaaaatatagcagatttacttacaaaaccagtatcaatttctgactttgatagatttattaaggtattgaagaataagataacaccacaggatattttggcctcaacggactattgataattaaattacttaattaagaaccgaacacacagcagatatctgttggagtacaataatatatctttaagggggcatgttggaatatgtgacttcggacattccttagcgtgagtcaaaagttaatgaagagggcaaattctaattatagaattttccggacaataaagatctattaattgatcagaactcagtatataagagaatgagttacacctgttaacttattattaatgttctgagttatgtctaaaccattgggtttcatataaccaatcagcgtgtgtttttatacctctcttatataataataagaaagaactgcttattcttaattattacaacttactaaaccaactaattatcaaca
>yue_UFRJ50816_f711-_TSU4|CP020307.1|322305-328300
tgttggaatatgtgacttcggacattccttagcgtgagtcaaaagttaatgaagagggcaaattctaattatagaattttccggacaataaagatctattaattgatcagaactcagtatataagagaatgagttacacctgttaacttattattaatgttctgagttatgtctaaaccattgggtttcatataaccaatcagcgtgtgtttttatacctctcttatataataataagaaagaactgcttattcttaattattacaacttactaaaccaactaattatcaacatggcgaccccagtgagggatgacacaagatatgttactgactacaacatttctaacctggttcaatcaaaagtcaaactccaaaaatcaagtattgatatttccgttaaaaacaaactaaggaatcaaactcaaatcgatttgaaaacgtatgaaagattcttacacagattaaccactaaaaagaataaaattacaaatgaggctgaagaggatgatgatatttcaaatctcgaccttttaattgaagtagatgaaaaaatcgaaaaaactaataatataattcttaggttacaagaaaagttagaatcgattgaattagataaagatgctaagaagttacacgaaagaaatgattccactggaacatattacttattcgatactcttaccttaaaaaacaggaaatattatcctaaggattggattttcaagcataaaatgaataaaattggagatattcctgtgtttttgaacagctttcaacaattcattgaaaagcatgaattcgataatatttttgaacaacaaatacaaaacatcgatcctcgtgaaaacgaaatcttgtgtaagattatcaaagaaggtttcgatgaaagtcctgatataatgaacattaacacagttgacatctttagaatcattcgtgatttaaagaaaaaatacacaagcctttttggcagagatgtaagactaaaggcttgggaaaaagtgttggtggatacaacttgtaagaatactgacttattgatgaatgaacttcaaaagttagtattaatggaaaaatggatcctttcaaaatgttgtcaagactgtccaaatctcacacacattttagtagaagcaattcttggaaccttacatgaatcgttgagaaatccggttaagcaacgtttacacatctgctcaattgatgaaaatgagagagtcgaagaagttctaatcaatatcgtaattgaaacagtaatggacttgagtacaacagatttgtattatccagaaagaaattgcaagtactgtaaatcggaattccacagctcggtaaattgtagaaagaaactaaccagagaacttaggcctaccacgcccagttactcaaaaggttattattcgcaaggttcaacccaaaaagaatacactaaaactggcacaaacccagacagagccgttaaaaaggctaaagaagaagaacagaaagggttcaaacagaaacctagtcattattgatactgggtcaggcgtcaacattacgaataacaagagattattacatgagtatgaagacaacaaagaaaagataagattctttggtattggaaaaaacaattcagttcccgttaaaggatcaggatacattaaaataaaaagtaacacaaatgatgattacttattaactcattatgttcctgaggaggaaactaccattattagtggctatgagttagctaaagaaaccgatcttgtcttgaacaaaaactactccacgttggaaaacaaggacatgaacattaagactcatgtaaaagatgggattattcatgtaaaaatggacgatttaattgatcatcctgcatatgattttaaaatcaatgcaatacaacctacttcttctaaaaaaattagactgaagccaaaaattataagcttaaaagatgctcataaacgaatgggacatacaggagttcaacaaattgaaaactccattaaacatagccattacaaagaaagtattgacttaattaaagaaccaaatgaattttggtgcgaaacttgtaaagtttcaaaaaccacgagaaggaaccattatgctggatctatgaacgaacacagtatcgatcatgaacctggttcatcgtggtgcatggatatctttggtccagtatcgaactcgaactcggatacgaaaagatacatgtttattatggttgataacaatacaagatattgtatcacctccacacattttaacaaaaatgctgaaactatcttagcacagatcaagaagaatattcagtatgtggaaactcaatttgacagaaaagtcagaaaaatcaattcagatcaaggaactgaattcacaaatgatcagatagcagaatattttgtttcaaaaggaattcatcatattttttccgctacacaagatcatgctgccaatggaagagcagaaagacacatcagaaccatcgttactgatgcaacaaccttgttaaaacatagtaacttgcgtattaaattttgggagtatgcagtaacatctgccaccaatgtacgcaattgtttagaaaacaaagccacaggtcaactgccactaaaggcgatctctagtcaacctgttaaagtgagattcatgtccttcttaccattcggagaacaaggaataatttggaatcataatcacaacaaactaagaccttcaggacttcgtgctattatattatgcaaagaccctaatagtcacggatacaaattttttgtaccatctcttaaaaaaattgtcacttctgataattacacaattccagactatgcagtggacccaatattaaggaacacccagaacatatacctagatgatcgaagtagatcagataccttcaataagacagaaaactcagatgcagtttcaaggttatatgatgcattggaaaattacgaagatgatcataaacaagttacactacttacagacttgtttaccacagaagaattagctcaaatcgaaactaatgctaaatatccgtctcctagtgataatctagaaggaaatttagactacgtcttctccaacacagaagaatctgaagaagatgaatctgatcatgtgacaaacatggatgtagattcagaacttaaaccaaatgaaaagatcactacagaaagtgaacgaaacgaattaaataaatcaagtaatactgatgaggatttttacgatgaaaaagcttatagaattcccacggcaatacaagaaaaccttgttggaagccagaagactataaacattaataatgaggataatattgctagcagaatgcaaaggaagattagtggaaatgaaataaactacaatgaattgtcggatgacgagagcgattacagatctcatgacctcacagatgataatatctcgaaatcccagcaagaaatattcaagaaaactatcgattcagaagtactacctgaacagataaacattgaaaaacatgttacattgcaagattcggataatgatacgtcacaatgcgtagaggctcagcctgagtcaattgtcacatcatcgaaagaagatgatgttcaaaatgatgactattcttctgacaaagaaagtcatcacctgcccctgggtgtaaatgttatggacaattcgatccaaacatgtgttgaaccaaacaaggcagaaagcaaacacaactctgatacaattacctcaccgaaaggtaataatgaagagttagtacaattggtaggaagtagcggagcagaaaaaccggatgctacaccagaatcatcaatgataacagatgaaccaattgacccaggaaacccagcagtaaacaaagctggattcctaaacaaaacgttcaattctctcaataagaaaagaaagagacctgttgaaaacaagactcccttcaatgacacagttgaaagagattataaacgtcaaagaaaaaaaataatcaaactacttccggataacacagaaacaagttctgcaccgagaatcaaaaccatctactataatgaagctatttcaagaaatgttgatttcaaagaaaaacatgcttataaagaagcatacaggaaggaattacaaaatctcaaggacatgaaggtattcgacgttgatgtcaaatacaacagatctgatgttcccagtaatttaataatcccgacgaatacaatattctcaaagaagagaaatggcatttataaagcaagaattgtttgtagaggtgatatccagacaccggacacgtataatgttattggaacagaatccctgaaccataaccacattaaaatatttctgatgattgcaaacaataggaatatgttcatgaaaacattggatattaaccatgcgttcctatatgctaaattagaagaagacatatacattccacacccacatgacaggagatgcgttgttaaactagacaaagcgttatatggtctcaagcagagtcctaaagaatggaacgaccatcttagacgatatttaaatagtgttggactaaaagataacacatatactccaggactataccaatccaaggataaaaaactcatgatcgcagtttatgttgatgactgtgtgattgcagcaagtgatgaacaaagattagatgatttcataagcaatttagaaaacacctttgagctaaaaattactggtactctaatagatgatatattggctacagacatcttggggatggatttgatctataacaagaaacgtggcacggtggatttaacgttaaaatcattcatagaaaaaatgggtgagaagtataaaaaggaattggataaggttagaaaaagttcaattccacatacatcaatataccggattgatcccaaaaagggagaactaaaaatgaccgaaaaggaatataaagacggtgtgttgaaattacaacaactactaggagaacttaattatgttaggtacaagtgtagatacgatgttgaatttgcggttaagaaagtagctagattagttaacttccctcatgaacaggtattctacatgatttacaaaatcatacaatatctagtacaacatgcgaatattggaatacactatgatagagaccttaacaaagataagcaaatcactactattacagatgcatcagttggaacagaatacgatgcacaatcaataattggagttataatttggtatggaaagaacattttcaatgtatactcaaataaaagcaccaacaagtgtgtatcctcaaccgaagcggaacttcatgctatctatgaaggttatgcagactcagaaaccctgaaagcaaccttaacagaacttggagaaggaaaaaataaagaacttacaatgattactgattcaaaactagctatcgaaggcttaaatcggagctacctacaacccaaacagaagttcacatggataaaaaccgaaataattaaagagaaactaaaagagaagactataaaactaataaaaatcaatggtaaagaaaatatagcagatttacttacaaaaccagtatcaatttctgactttgatagatttattaaggtattgaagaataagataacaccacaggatattttggcctcaacggactattgataattaaattacttaattaagaaccgaacacacagcagatatctgttggagtacaataatatatctttaagggggcatgttggaatatgtgacttcggacattccttagcgtgagtcaaaagttaatgaagagggcaaattctaattatagaattttccggacaataaagatctattaattgatcagaactcagtatataagagaatgagttacacctgttaacttattattaatgttctgagttatgtctaaaccattgggtttcatataaccaatcagcgtgcgttttatatacctctcttatataataagaaagaactgcttattcttaattattacaaattactaaactaactaattatcaaca
>yue_UFRJ50816_f759-_TSU4|CP020308.1|52498-58491
tgttggaatatgtgacttcggacattccttagcgtgagtcaaaagttaatgaagagggcaaattctaattatagaattttccggacaataaagatctattaattgatcagaactcagtatataagagaatgagttacacctgttaacttattattaatgttctgagttatgtctaaaccattgggtttcatataaccaatcagcgtgtgttttatatacctctcttatataataagaaagaactgcttattcttaattattacaacttactaaactaactaattatcaacatggcgaccccagtgagggatgacacaagatatgttactgactacaacatttctaacctggttcaatcaaaagtcaaactccaaaaatcaagtattgatatttccgttaaaaacaaactaaggaatcaaactcaaatcgatttgaaaacgtatgaaagattcttacacagattaaccactaaaaagaataaaattacaaatgaggctgaagaggatgatgatatttcaaatctcgaccttttaattgaagtagatgaaaaaatcgaaaaaactaataatataattcttaggttacaagaaaagttagaatcgattgaattagataaagatgctaagaagttacacgaaagaaatgattccactggaacatattacttattcgatactcttaccttaaaaaacaggaaatattatcctaaggattggattttcaagcataaaatgaataaaattggagatattcctgtgtttttgaacagctttcaacaattcattgaaaagcatgaattcgataatatttttgaacaacaaatacaaaacatcgatcctcgtgaaaacgaaatcttgtgtaagattatcaaagaaggtttcgatgaaagtcctgatataatgaacattaacacagttgacatctttagaatcattcgtgatttaaagaaaaaatacacaagcctttttggcagagatgtaagactaaaggcttgggaaaaagtgttggtggatacaacttgtaagaatactgacttattgatgaatgaacttcaaaagttagtattaatggaaaaatggatcctttcaaaatgttgtcaagactgtccaaatctcacacacattttagtagaagcaattcttggaaccttacatgaatcgttgagaaatccggttaagcaacgtttacacatctgctcaattgatgaaaatgagagagtcgaagaagttctaatcaatatcgtaattgaaacagtaatggacttgagtacaacagatttgtattatccagaaagaaattgcaagtactgtaaatcggaattccacagctcggtaaattgtagaaagaaactaaccagagaacttaggcctaccacgcccagttactcaaaaggttattattcgcaaggttcaacccaaaaagaatacactaaaactggcacaaacccagacagagccgttaaaaaggctaaagaagaagaacagaaagggttcaaacagaaacctagtcattattgatactgggtcaggcgtcaacattacgaataacaagagattattacatgagtatgaagacaacaaagaaaagataagattctttggtattggaaaaaacaattcagttcccgttaaaggatcaggatacattaaaataaaaagtaacacaaatgatgattacttattaactcattatgttcctgaggaggaaactaccattatcagtggctatgagttagctaaagaaaccgatcttgtcttgaacaaaaactactccacgttggaaaacaaggacatgaacattaagactcatgtaaaagatgggattattcatgtaaaaatggacgatttaattgatcatcctgcatatgattttaaaatcaatgcaatacaacctacttcttctaaaaaaattagactgaagccaaaaattataagcttaaaagatgctcataaacgaatgggacatacaggagttcaacaaattgaaaactccattaaacatagccattacgaagaaagtattgacttaattaaagaaccaaatgaattttggtgcgaaacctgtaaagtttcaaaaaccacgagaaggaaccattatgctggatctatgaacgaacacagtatcgatcatgaacctggttcatcgtggtgcatggatatctttggtccagtatcgaactcgaactcggatacgaaaagatacatgtttattatggttgataacaatacaagatattgtatcacctccacacattttaacaaaaatgctgaaactatcttagcacagatcaagaagaatattcagtatgtggaaactcaatttgacagaaaagtcagaaaaatcaattcagatcaaggaactgaattcacaaatgatcagatagcagaatattttgtttcaaaaggaattcatcatattttttccgctacacaagatcatgctgccaatggaagagcagaaagacacatcagaaccatcgttactgatgcaacaaccttgttaaaacatagtaacttgcgtattaaattttgggagtatgcagtaacatctgccaccaatgtacgcaattgtttagaaaacaaagccacaggtcaactgccactaaaggcgatctctagtcaacctgttaaagtgagattcatgtccttcttaccattcggagaacaaggaataatttggaatcataatcacaacaaactaagaccttcaggacttcgtgctattatattatgcaaagaccctaatagtcacggatacaaattttttgtaccatctcttaaaaaaattgtcacttctgataattacacaattccagactatgcagtggacccaatattaaggaacacccagaacatatacctagatgatcgaagtagatcagataccttcaataagacagaaaactcagatgcagtttcaaggttatatgatgcattggaaaattacgaagatgatcataaacaagttacactacttacagacttgtttaccacagaagaattagctcaaatcgaaactaatgctaaatatccgtctcctagtgataatctagaaggaaatttagactacgtcttctccaacacagaagaatctgaagaagatgaatctgatcatgtgacaaacatggatgtagattcagaacttaaaccaaatgaaaagatcactacagaaagtgaactaaacgaattaaataaatcaagtaatactgatgaggatttttacgatgaaaaagcttatagaattcccacggcaatacaagaaaaccttgttggaagccagaagactataaacattaataatgaggataatattgctagcagaatgcaaaggaagattagtggaaatgaaataaactacaatgaattgtcggatgacgagagcgattacagatctcatgacctcacagatgataatatctcgaaatcccagcaagaaatattcaagaaaactatcgattcagaagtactacctgaacagataaacattgaaaaacatgttacattgcaagattcggataatgatacgtcacaatgcgtagaggctcagcctgagtcaattgtcacatcatcgaaagaagatgatgttcaaaatgatgactattcttctgacaaagaaagtcatcacctgcccctgggtgtaaatgttatggacaattcgatccaaacatgtgttgaaccaaacaaggcagaaagcaaacacaactctgatacaattgcctcaccgaaaggtaataatgaagagttagtacaattagtaggaagtagcggagcggaaaaaccggatgctacaccagaatcatcaatgataacagatgaaccaattgacccaggaaacccagcagtaaacaaagctggattcctaaacaaaacgttcaattctctcaataagaaaagaaagagacctgttgaaaacaagactcccttcaatgacacagttgaaagagattataaacgtcaaagaaaaaaaataatcaaactacttccggataacacagaaacaagttctgcatcgagaatcaaaaccatctactataatgaagctatttcaagaaatgttgatttcaaagaaaaacatgcttataaagaagcatacaggaaggaattacaaaatctcaaggacatgaaggtattcgacgttgatgtcaaatacaacagatctgatgttcccagtaatttaataatcccgacgaatacaatattctcaaagaagagaaatggcatttataaagcaagaattgtttgtagaggtgatatccagacaccggacacgtataatgttattggaacagaatccctgaaccataaccacattaaaatatttctgatgattgcaaacaataggaatatgttcatgaaaacattggatattaaccatgcgttcctatatgctaaattagaagaagacatatacattccacacccacatgacaggagatgcgttgttaaactagacaaagcgttatatggtctcaagcagagtcctaaagaatggaacgaccatcttagacgatatttaaatagtgttggactaaaagataacacatatactccaggactataccaatccaaggataaaaaactcatgatcgcagtttatgttgatgactgtgtgattgcagcaagtgatgaacaaagattagatgatttcataagcaatttagaaaacacctttgagctaaaaattactggtactctaatagatgatatattggatacagacatcttggggatggatttgatctataacaagaaacgtggcacggtggatttaacgttaaaatcattcatagaaaaaatgggtgagaagtataaaaaggaattggataaggttagaaaaagttcaattccacatacatcaatatacaggattgatcccaaaaagggagaactaaaaatgaccgaaaaagaatataaagacggtgtgttgaaattacaacaactactaggagaacttaattatgttaggtacaagtgtagatacgatgttgaatttgcggttaagaaagtagctagattagttaacttccctcatgaacaggtattctacatgatttacaaaatcatacaatatctagtacaacatgcgaatattggaatacactatgatagagaccttaacaaagataagcaaatcactactattacagatgcatcagttggaacagaatacgatgcacaatcaagaattggagttataatttggtatggaaagaacattttcaatgtatactcaaataaaagcaccaacaagtgtgtatcctcaaccgaagcggaacttcatgctatctatgaaggttatgcagactcagaaaccctgaaagcaaccttaacagaacttggagaaggaaaaaataaagaacttacaatgattactgattcaaaaccagctatcgaaggcttaaaacggagctacctacaacccaaacagaagttcacatggataaaaaccgaaataattaaagagaaactaaaagagaagactataaaactaataaaaatcaatggtaaagaaaatatagcagatttacttacaaaaccagtatcaatttctgactttgatagatttattaaggtattgaagaataagataacaccacaggatattttggcctcaacggactattgataattaaattacttaattaagaaccgaacacacagcagatatctgttggagtacaataatatatctttaagggggcatgttggaatatgtgacttcggacattccttagcgtgagtcaaaagttaatgaagagggcacattctaattatagaattttccggacaataaagatctattaattgatcggaactcagtatataagagaatgagttacacctgttaacttattattaatgttctgagttatgtctaaaccattgggtttcatataaccaatcagcgtgtgttttatatacctctcttatataataagaaagaactgcttattcttaattattacaacttactaaactaactaattatcaaca
>yue_UWOPS91-917.1_f267-_TSU4|CP020315.1|194111-200150
tgttggaatatgtgacttcggacattccttagcgtgagtcaaaagttaatgaagagggcaaattctacttatagaattttccgaacaataaagatctattaattgatcagaactcagtatataagagaatgagttacatctgttaacttattattaatgttccgagttatgtctgaaccattgggtttcatataaccaatcagcgtgtgttttatatacctctcttatataataataagaaagaactgcttattcttaattattacaacttactaactaactaattatcaacatggcgaccccagtgagggatgacacaagatatgttactgacgacaacatttctaacctggttcaatcaaaagtcaaatttcaaaaatcaagtattgatatttccgttaaaaacaaactaaggaatcaaactcaaatcgatttgaaaacgtatgaaagattcttacacagattaaccactaaaaagaataaaattacaaacgaggctgaagaggatgatgatatttcaaatctcgaccttttaattgaagtagatgaaaaaaatcgaaaaaactaataatataattcttaggttacaagaaaagttagaatcgattgaattagataaagatgctaagaagttacacgaaagaaatgattccactggaacatattacttattcgatactattaccttaaaaaacaggaaatattatcctaaggattggattttcaagcataagatgaataaaattggagatattcctgtctttttgaacagctttcaacaattcattgaaaagtatgaattcgataatatttttgaacatcaaatacaaaacatcgatcctcgtgaaaacgaaatcttgtgtaagattatcaaagaaggtttcgatgaaagtcctgatataatgaacattaacacagttgacatctttagaatcattcgtgatttaaagaaaaaatacacaagcttttttggcagagatttaagactaaaggcttgggaaaaagtgttggtggatacaacttgtaagaatactgacctattgatgaatgaacttcaaaagttagtattaatggaaaaatggatcctttcaaaatgttgtcaagactgtccaaatctcacacacattttagaagaagcaattcttggaaccttacatgaatcgttgagaaatccggttaagcaacgtttacacatctactcaattgatgaaaatgagagagtcgaagaagttctaatcaatatcgtaattgaaacagtaatggacttgagttcaacagatttgtattatccagaaagaaattgcaagtactgtaaatcggaattccacggctcggtaaactgtagaaagaaactaaccagagaacttaggcctatcacgcccagctactcaaaaggttattattcgcaaggttcaacccaaaaagaatacactaaaactggcacaaacccagacagagccgttaaaaaggctaaagaagaagaacaaaaagggttcaaacagaaacctagtcattattgatactgagtcaggcgtcaacattacgaataacaagatattattacatgagtatgaagacaacaaagaaaagataagattctttggtattggaaaaaacaattcagttcccgttaaaggatcaggatacataaaaataaaaagtaacacaaatgatgattacttattagctcattatgttcctgaggaagaaactaccattatcagtggttacgagttagctaaagaaaccgatctgatactaaacaaaaactattccaccttggaaaataaggacatgaacattaaaactcatgtaaaagatggaattattcacgtaaaattggatgacttaattgatcatcctgcatatgattttaaaatcaatgcaatacaaccaacttcttctaaaaaaattagactgaagcaaaaaattataagcttaaaagatgctcataaacgaatgggacatacaggagttcaacaaattgaaagctccattaaacatagtcattacgaagaaagtattgatttaattaaagaaccaaatgaattttggtgtgaaacttgtaaagtgtcaaaagccacgagaaagaaccattatacgggatatatgaacgaacacaatagtgatcaagaatctggttcatcgtggtgcatggatatctttggtccagtatcgaactcgaactcggatacgaaaagatacatgtttatcatggttgataacaatacaagatattgtatgacctccacacattttaataaaaatgctgaaactatcttagctcagatcaagaagaatattcagtatgtggaaacccaatttgacagaaaagtcagaaaaatcaattcagatcaaggaactgaattcacaaatgatcagatagcagaatattttgtttcaaaaggaattcatcatattttttccgctacacaagatcatgctgccaatggaagagcagaaagacacatcagaaccatcgttactgatgcaacaaccctgttaaaaatagtaatttgcgtattaaattttgggagtatgcagtaacatctgccaccaatgtacgcaattgtttagaaaacaaagccacaggtcaactgccactaaaggcgatctctagtcaacctgttaaagtgagattcatgtccttcttaccattcggagaacaaggaataatttggaatcataatcacaacaaactaaaaccttcaggacttcgtgctataatattatgcaaagaccttaatagtcacggatacaaattttttgtaccatctcttaaaaaaattgtcacttctgataattacacaattccagactatgcagtggacccaatattaaggaacacccagaacatatacctagatgatcgaagtagatcagataccttcaataagactgaaaactcagatgcagtttcaaggttatatgatgcattggaaaattacgaagatgatcataaacaagttacattacttacagacttgttcaccacagaagaattagctcaaatcgaaactaatgctaaatatccgtctcctagtgataatctagaaggaaatttagactacgtcttttccaacacagaagaatctgacgaagatgaatacgatcatgtaaaaaacatggatgtagattcagaacttcaaccaaaagaaaagattagtactgaaagcgaacaaaacaaaataaataaatcaagtaacactgatgaggatttttacgatgaaaatgtttatagaattcccacgacaatacaagaaaaccttgttggaagtcagaaaactataaacatcaataatgaggataatattgctagcagaatgcaaaggaatatcagtggaaatcaaataaactacaaagaattatcagatgatgagaatgattgtagctcccatgattctacaaatgactctgttacagttgcaagcaaaaaggataatttaacagatgataaaatattacaatcacagcaagaattagtcaaaaacattagtgatccagaagtattacctgaacgcatgagcattaaaaaatatgtggagtctaaaaatccagataataaaacctcacaaggcgtagaggttcaacctgaatcaattatcacatcactaagtgataatgatattcataatgataacttttcaactgacaaagaaagtcatcacctgcccctggttgtaaacgttatggacaatactgaccaaacatatgataaaccaaacaaggcagaaagcaaaaacaactctgatacaagtgtctcaccgaaaggtaatattaaagagttaggacaattcgtagagagcagcaaagcggaaaccccaaatgccacactagaatcatcagcgataacagatgaaacgattgagatagaaaacccagcagtaaataaagctggattcttaaataaaacgttcaattctcttaataagaaaaggaagcgaccttttgaaaacaagactccctttaatgacatagttgaaagagataataaacgtcaaagaaaaaatataatcaaactacttccggataacacagaaacaagttctgcaccgagaatcaaaaccatctattataatgaagctatttcaagaaatgttgatttcaaagaaaaacatgcttataaagaagcgtacaggaaggaattacaaaatctcaaggacatgaaggtattcgacgttgatgtcaaatacaacagatctgatgttcccagtaatttaataatcccgacaaatacaatattctcaaagaagagaaatggaatttataaagcaagaattgtttgtagaggtgatatccagacaccggacacgtataatgttattggaacagaatccctgaaccataaccacattaaaatatttctaatgattgcaaacaataggaatatgttcatgaaaacattagatattaaccatgcgttcctatatgctaaattggaagaagacatatacattccacacccacatgacaggagatgcgttgttaaactagataaagcgttatatggtctcaagtagagtcctaaagaatggaacgaccatcttagacggtatttaaatagtgttggactaaaagataacacttatactccaggactataccaatccaaggataaaaaactcatgatcgcagtttatgttgatgactgtgtgatcgcagcaagtgatgaacaaagattagatgatttcataagcaatttagaaaacacctttgagctaaaaattactggtacactaatagatgatatattggatacagacatcttggggatggatttgatctataacaagaaacgtggcacggtggatttaacgttaaaatcattcatagaaaaaatgggtgagaagtataaaaaggaattggataaggttagaaaaagttcaattccacatacatcaacatacaggattgatcccaaaaagggagaactaaaaatgaccgaaaaggaatataaagacggtgtgttgaaattacaacaactactaggagaacttaactatgttaggtacaagtgtagatacgatgttgaatttgcggttaagaaagtagctagattagttaacttccctcatgaacaggtattctacatgatttacaaaatcatacaatatctagtacaacatgcgaatattggaatacactatgatagagacctcaacaaagataaaaaaatcactactatcacagatgcatcagttggaacagaatacgatgcacaatcaagaattggagttataatttggtatggaaagaatattttcaatgtatactcaaataaaagtaccaacaagtgtgtatcatcaaccgaagcggaaattcatgctatctatgaaggttatgcagactcagaaaccctgaaagcaaccttaacagaacttggagaaggaaaaaataaagaacttacaatgattactgattcaaaaccagctatcgaaggcttaaatcggagctacctacaacccaagcagaagttcacatggataaaaaccgaaataattaaagagaaactaaaagagaagattataaaactaataaaaatcaatggtaaagaaaatatagcagatttacttacaaaaccagtatcaatttctgactttgatagatttattaaggtattgaagaataagataacaccacaggatattttggcctcaacggactattgataattaaattacttaattaagaaccgaacacacagcagatatctgttggagtacaataatatatctttaggggggcatgttggaatatgtgacttcggacattccttagcgtgagtcaaaagttaatgaagagggcaaattctacttatagaattttccgaacaataaagatctattaattgatcagaactcagtatataagagaatgagttacatctgttaacttattattaatgttccgagttatgtctgaaccattgggtttcatataaccaatcagcgtgtgttttatatacctctcttatataataataagaaagaactgcttattcttaattattacaacttactaactaactaattctcaaca
>yue_YPS138_f6-_TSU4|CP020276.1|185170-191202
tgttggaatatgtgacttcggacattccttagcgtgagtcaaaagttaatgaagagggcaaattctaattatagaattttccgaacaataaagatctattaattgatcagaactcagtatataagaaaatgagttacacctgttaacttattattaatgttccgagttatgtctaaaccattgggtttcatataaccaatcagcgtgtgttttatatacctctcttatataataagaaagaactgcttattcttaattattacaatttactaaactaactaattatcaacatggcgaccccagtgagggatgacacaagatatgttactgacgacaacatttctaacctggttcaatcaaaagtcaaatttcaaaaatctagtattgatatttccgttaaaaacaaactaaggaatcaaactcaaatcgatttgaaaacgtatgaaagattcttacacagattaaccactaaaaagaataaaattacaaatgaggctgaagaggatgatgatatttcaaatctcgaccttttaattgaagtagatgaaaaaatcgaaaaaactaataatataattcttaggttacaagaaaagttagaatcgattgaattagataaagatgctaagaagttacacgaaagaaatgattccactggaacatattacttattcgatactcttaccttaaaaaacaggaaatattatcctaaggattggattttcaagcataagatgaataaaattggagatattcctgtctttttgaacagctttcaacaattcattgaaaagtacgaattcgataatatttttgaacctcaaatacaaaacatcgatcctcgtgaaaacgaaatcttgtgtaagattatcaaagaaggtttccatgaaagtcctgatataatgaacattaacacagttgacatctttagaatcattcgtgatttaaagaaaaaatacacaagcttttttggcagagatttaagactaaaggcttgggaaaaagtgtttgtggatacaacttgtaagaatactgacctattgatgaatgaacttcaaaagttagtattaatggaaaaatggatcctttcaaaatgttgtcaagactgtccaaatctcacacacattttagaagaagcaattctgggaaccttacatgaatcgttgagaaatccggttaagcaacgtttacacatctactcaattgatgaaaatgagagagtcgaagaagttctaatcaatatcgtaattgaaacagtaatggacttgagttcaacagatttgtattatccagaaagaaattgcaagtactgtaaatcggaattccacggctcggtaaactgtagaaagaaactaaccagagaacttaggcctatcacgcccagctactcaaaaggttattattcgcaaggttcaacccaaaaagaatacactaaaactggcacaaaccttgacagagccgttaaaaaagctaaagaagaagaacaaaaagggtccaaacagaaacctagtcattattgatactgggtcaggcgtcaacattacgaataacaagagattattacatgagtatgaggacaacaaagaaaacataagattctttggtattggaaaaaacaattcagttcccgttaaaggatcaggatacataaaaataaaaagtaacacaaatgatgattacttattaactcattatgttcctgaggaggaaactaccattatcagtggctatgagttagctaaagaaaccgatcttgtcttaaacaaaaactactccacgttggaaaacaaggaaatgaacattaagactcatgtaaaagatgggattattcatgtaaaaatggacgatttaattgatcatcctgcatatgattttaaaatcaatgcaatacaacctacttctaaaaaaattagactgaagccaaaaattataagcttaaaagatgctcataaacgaatgggacatacaggagttcaacaaattgaaaactccattaaacatagtcattacgaagaaagtattgatttaattaaagaaccaaatgaattttggtgcgaaacttgtaaagtttcaaaaaccacgagaaggaaccattatgctggatctatgaacgaacacagtatcgatcaagaacctggttcatcgtggtgcatggatatctttggtccagtatcgaactcgaactcggatacaaaaagatacatgtttatcatggttgataacaatacaagatattgtatgacctccacacattttaataaaaatgctgaaaccatcttagctcagatcaagaagaatattcagtatgtggaaactcaatttgacagaaaagtcagaaaaatcaattcagatcaaggaactgaattcacaaatgatcagatagcagaatattttgtttcaaaaggaattcatcatattttttccgctacacaagatcatgctgccaatggaagagcagaaagacacatcagaaccatcgttactgatgcaacaaccttgttaaaacatagtaacttgcgtattaaattttgggagtatgcagtaacatctgccaccaatgtacgcaattgtttagaaaacaaagccacaggtcaactgccactaaaggcgatctctagccaacctgttaaagtgagattcatgtccttcttaccattcggagaacaaggaataatttggaatcataatcacaacaaactaaaaccttcaggactccgtgccataatattatgcaaagaccctaatagtcacggatacaaattttttgtaccatctcttaaaaaaattgtcacttctgataattacacaattccagactatgcagtggacccaatattaaggaacacccagaacatatacctagatgatcgaagtagatcagataccttcaataagacagaaaactcagatgcagtttcaaggttatatgatgcattggaaaattacgaagatgatcataaacaagttacactacttacagacttgttcaccacagaagaattagctcaaatcgaaactaatgctaaatatccgtctcctagtgataatctagaaggaaatttagactacgtcttctccaacacagaagaatctgacgaagatgaatacgatcatgtaaaaaacatggatgtagattcagaacttcaaccaaaagaaaagactagtactgaaagcgaacaaaacaaaataaataaatcaagtaacactgatgaggatttttacgatgaaaatgtttatagaattcccacggcaatacaagaaaaccttgttggaagtcagaaaactttaaacatcaataatgaggataatattgctagcagaatgcaaaggaatatcagtggaaatcaaataaactacaaagaattatcagatgatgagaacggtggtagctcctatgattctacaaatgactctgttacagttgcaagcaaaaaggataatttaacagatgataaaatattacaatcacagcaagaattagtcaaaaatattagtgatccagaagtattacctgaacgcatgagcattaaaaaatatgtggagtctaaaaattcagatgataaaacctcacaaggcgtagaggttcaacctgaatcaattatcacatcactaagtgataatgatattcataatgataacttttcaactgacaaagaaagtcatcacctgcccctggttgtaaacgttatggacaatactgaccaaacatatgataaaccaaacaaggcagaaagcaaaaacaactctgatacaagtgtctcaccgaaaggtaatattaaagagttaggacaattggtagagagcagcaaagcggaaaccccaaatgccacactagaatcatcagcgataacagatgaaacgattgagataaaaaacccagcagtaaataaagctggattcttaaataaaacgttcaattctcttaataagaaaaggaagcgaccttctgaaaacaagactccctttaatgacatagttgaaagagataataaacgtcaaagaaaaaatataatcaaactacttccggataacacagaaacaagttctgcaccgagaattagaaccatctactacaatgaagctatttccagaaatgctgacctcaaagaaaaacatgcttataaagaggcatacaggaaggaattacaaaatctcaaggatatgaaggtattcgacgtcgatgtcaaatacaacagatctgatgttcctagtaatttaataattccgacaaatacaattttctcaaagaagagaaatggtatttataaagcaagaattgtttgtagaggtgatatccagacgccagacacgtataatgttattggaacagaatccctgaatcataaccacattaaaatatttctgatgattgcaaacaataggaacatgttcatgaagacattagatattaaccatgcgttcctatatgctaaattagaagaagacatatacattccacacccacatgacaggagatgcgttgttaaactagataaagcgttatatggtctcaagcagagtcctaaagaatggaacgaccatcttagacgatatttaaatagtgttggactaaaagataacacttatactccaggactataccaatccaaggataaaaaactcatgatcgcagtttatgttgatgactgtgtgatcgcagcaagtgatgaacaaagattagatgattttataagcaatttagaaaacacctttgagctaaaaattactggtactctaatagatgatatattggatacagacatcttagggatggatttgatctataacaaaaaacttggtacggttgatttaacgttaaaatcattcatagaaaaaatggctgagaagtatatagaggaattggataaggttagaaaaagttcaattccacatacatcaatatacaggattgatcccaaaaagggagaactaaaaatgacagaaaaggaatataaagacggtgtgttgaaattacaacaactactaggagaacttaactatgttaggtacaagtgtagatacgatgttgaatttgcggttaagaaagtagctagattagttaacttccctcatgaacaggtattctacatgatttacaaaatcatacaatatctagtacaacatgcgaatattggaatacactatgatagagacctcaacaaagataagaaaatcactactatcacagatgcatcagttggaacagaatacgatgcacaatcaagaattggagttataatttggtatggaaagaatattttcaatgtatactcaaataaaagcaccaacaagtgtgtatcctcaaccgaagcggaacttcatgctatctatgaaggttatgcagactcagaaaccctgaaagcaaccttaacagaacttggagaaggaaaaaataaagaacttacaatgattactgattcaaaaccagctatcgaaggcttaaaacggagctatctgcaacccaaacagaagttcacatggataaaaaccgaaataattaaagagaaactaaaagagaagattataaaactaataaaaatcaatggtaaagacaatatagcagatttactcacaaaaccagtatcaatttctgatttcgataggtttattaaagtattgaataatcagataacaccacaggatattttggcctcagcggactattgataattaaattaattaattaagaaccgaacacacagcagatatctgttggagtacaataatatatctttaagggggcatgttggaatatgtgacttcggacattccttagcgtgagtcaaaagttaatgaagagggcaaattctaattatagaattttccgaacaataaagatctattaattgatcagaactcagtatataagaaaatgagttacacctgttaacttattattaatgttccgagttatgtctaaaccattgggtttcatataaccaatcagcgtgtgttttatatacctctcttatataataagaaagaactgcttattcttaattattacaatttactaaactaactaattatcaaca
>che_CBS7001_f32-_TSU4|CM034480.1|12570-18571
ataaagatctattaattggtcaagaattagtatataagcagatgagttataactgataactcattaataatgcttaaaccatatttgaaccattaagttatatataaccaatcagcgtgcgttttatatacctctcttatataataagaaagaactgcttattcttaattattactacctactaaacttactaattatcaacatggcgaccccagtgagggatgagacaagatatgttattgacgacaacatatctacgcaggttcaatcaaaagtcaaatttcaaaacttaagttttgatacttccgttaaaaacaaacaaaggattcaaactcaaattgatttaaaaatgtatgaaagattcttaaacaaattaaccactaaaaagaataaaattgcaaatgaggctgaagaggatgatgatatttcaaatctcgaccagttaattgaagtcgatgaaaaaattgaaaaaactaataatataattcttaggttacaagaaaagttagaattgattgaattcaataaagatgttaagaagttacataaaagaaatgattccactggaacatattacttattcgacacaattacctcaaaaaataataaatattatcctaaggattggatattcaagtataagatgaataaaattggagatattcctgtttttttgaacaactttcagcaattcattgaaaaatatgaattcgataatgtttttgatcaacaaatacaaaacatcgatccccgtgaaaacgaaatcttatgtaagattatcaaagaaggttttgatgaaagtcctgatataatgaacattaatacagttgacatctttagaatcattagtgaattaaagaaaaaatacactcgtttttttggcagagatagaaggttaaaggcttgggaaaaagtgttggtggatacaacttgtaagaatactgaattattgataaatgaacttcaaaagttaatattaatggaaaaatggattctttcaaagtgttgtcaagattgtccaaatcttacacacattttagaagaggctattcttggaaccttacatgaatctgtgagaaatccggttaaacaacgtttacacatgtactcaattagtgaaaatgaaaaaactgaagaaattctgattaacatcgtaattgaaacagtaatggacttgagtccacctgactctcattatacagaaagaaattgtaagtactgcaaatcggaattacacagctctgtgaactgtagaaagaaagtaaacagagaacttaggcctactacatccagctactcaaaaggtaattattcacaaggctcaaaccaaaaagaatacacaaagactggctcaaaaccattcagaacttttgaaaagacaaaagaagaagaacaaaaagggttcaaacaaaactctagtaattattgataccggttcaggcgtcaatattacgaataataagaatttattacacgagtacgaggacaacaaagaaaaagtaaaattcttcggtattgggaaagataactcagttcctgttaaaggatcaggatacattaaaataaaaagtaacacaaatgatgattacttattaactcattatgttcctgaagaaaaaactaccattatcagtggatatgatttagccaaagaaaccgatctcgtattaaaccaaaactactccaccttggaaaacaaggacatgaacattaaaactcatgtaaaagatggaattattcacgtaagaatggatgacttaattgatcatcctgcatatggttataaaatcaatgcgatacaacctacttcttctaaaaaaattagactgaagcccaaaattataagcttaaaagatgctcataaacgaatgggacatacaggagttcaacaaattgaaaactctattaaacatagtcattacgaagaaagtattgacttaattaaagaaccaaatgaattttggtgtgaaacttgtaaagtttcaaaagccacgagaaggaaccattatgctggatccatgaatgaacacagtatcgatcacgaacctggttcatcgtggtgcatggatgtctttggtccagtatcaaactcgaacttggatacaaaaagatacatgcttattatggttgataacaatacaagatattgtatcacctccacacattttaataaaaatgctgaaactatcttggcacagatcaagaagaatattcagtatgtggaaactcaattcgacagaaaagtcagagaaatcaattcagatcaaggaactgaatttacaaatgatcaaatcgcaaaatattttgtttcaaaaggaattcatcatatattttccgctacacaagatcatgctgccaacggaagagcagaaaggtacatcagaaccatcgttactgatgcaacaactttgttaaaacatagtaacttacgtattaaattttgggaatacgcagtaatatctgctaccaatgtacgcaattgtttagaaaacaaaaccacaggtcaactgccgctaaaggcgatatctagtcaacctgttaaagtgagattcatgtccttcttaccattcggagaacaaggaataatttggaatcataatcacaacaaactaaaaccatcaggacttagtgctataatattatgcaaagatcctaatagtcacggatacaaattttttgtaccatctattaaaaaaattgtcacttccgataattacacaattccagactatgctgtggatccaatattaaggaacacacagaacatatacctagatgatcaaagcagatcagatactttcaatgaagcagaaaacatagatgctgtttcaaggttgtatgattcactggaagattacgaagatgatcataaacaagttacactacttacagacttgttcaccacagaagaactagcccaaatcgaagctaattctaaatatccatctcctagtgataatctagaaggtaatttagactacgttttctctaacatagaagaatctgacgaagatgaatacgatcatgtaacaaacatggatgtagattcagaacttcaaccgaaagaaaatatcactactgaaagtgaaacaaacgaaataaataaaccaagtaatactgatgaggatgtttacgaagaaaatgtttatagaatttctacggcaatacaagaaaaccttgttggaagccagaaaactataaacatcaataatgaggataatattgctagtagaatgcaaaagaatatcagtggaaatgaaataaactacaaagagttatcagatgacgacagtgattgtagccttcatgattctacaaatgactcagttacgattgcaagcaaaaaggataatttaacagatgataaagatttacaatcacagcaagaattattcgaaaaagttagtgatccagaagtattacctgaacacatgaaaattgaaaaagatgtggagtctcaaaattcagataatgaaacctcacaaggcgtacagtttcaacctgaatcaattgtcacatcatcaagtgacaatgatactcaaaatgatgactattcaactgacaaagaaagtcatcacctgcccctggttgtaaacgttatggacaatactgaccaaacatatgataaaccaaacaaggaaaaaagtaaaaacaactctgatataagtatctcaccgaaaggtaataatgaagagttagtacaattggtagatagtaacaaagccgaaaaacaggatgctacactagaatcatcagcgataacagatgaaccaattaaaatagaaaacccagcagcaaacaaagctggatttttaaataaagcgttcaattctcttaataagaaaaggaagagacctattgaaaacaagacttcctttaatgacacagctaaaagagacaataaacgtcaaagaaaaaacataatcaaactacttccggataacacagaaacaagttctgcaccgagaataaaaaccatctactacaatgaagctatttcaagaaatgctgatctcaaagaaaaacatgcttataaagaggcatacaggaaagaattacaaaatctcaaggatatgaatgtattcgacgtagatgtcaaatacaacagatctgatgttcctagtaatttaataattccgacaaatacaatattctcaaagaagagaaatggtatttataaagcaagaattgtttgtagaggtgatatccagacaccagacacgtataatgttattggaacagaatcactgaaccataatcacattaaaatatttctgatgattgcaaacaatagaaacatgttcatgaaaacattagatattaatcatgcgttcctatatgcgaaattagaagaagacatatacattccacacccacatgacaggagatgtgttgttaaactaaataaagcactatatgggcttaagcagagtcctaaagaatggaacgaccatcttagacgatatttaaacagtattggattaaaagataacacttatactccaggactatatcaatgcaaggataaaaaactcatgatcgcagtttatgttgatgactgtgtgattgcagcaagtgatgaacaaagattagatgatttcataaacaatttagaaaatacctttgagctaaaaatcaccggtactctaataaatgatatattggatacagacatcttagggatggatttgatctataacaaaaaagttggcacagtggatttaacgttaaaatcattcatagaaaaaatgggtgagaagtataaaaaggaattggataaggttagaaaaagttcaattccacatacatcaatatacaagattgatcccaaaaagggagaacttaaaatgaccgaaaaggaatataaagacggtgtgttgaaattacaacaactactaggagaacttaactatgttaggtacaagtgtagatacgatgttgaatttgcggttaagaaagtagctagactagtaaactttcctcatgaacaggtattctacatgatttacaaaatcatacaatatctagtacaacatgcgaatatcggaatacactatgatagagaccttaacaaagataagaaaatcactactatcacagatgcatcagttggaacagaatacgatgcgcaatcaagaattggagttataatttggtatggaaagaacattttcaatatatactcaaataaaagcacaaacaagtgcgtatcctcaaccgaagcagaacttcatgctatctatgaaggttatgcagactcagaaaccctgaaagcaaccttaacagaactcggagaagggaaggataaggaaattacaatgattacggattcaaaaccagctattgaaggcttaaatcgtagttacctacaaccgaaacagaagttcacatggataaaaaccgaaataattaaagagaagctaaaagagaagattataaaactaataaaaatcaatggtaaagacaatatagcagatttactcacaaaaccagtatcaatttctgactttgatagatttattaaagtattgaataatcagataacaccacaggatattttggcctcaacggactattgataattacattacttaattaagaaccgaacacacagcagatatctgttggagtacaataatatatctttaagggggcatgttggaatatgtgactacggatgtacacttattcgtataaattggagtaaacaaactcaaaaacaatttatctatttattcgtatacaatatgagaaaggaatgtaaacgaataaataatctggtaattagtgaagataagataaagatctattaattggtcaagaattagtatataagcagatgagttataactgataactcattaataatgcttaaaccatatttgaaccattaagttatatataaccaatcagcgtgcgttttatatacctctcttatataataagaaagaactgcttattcttaattattactacctactaaacttactaattatcaaca
>che_CBS7001_f73+_TSU4|CM034482.1|131583-137546
ataaagacctattaattgatcaagaattagtatataagaagatgatttatacctgagaacctattatcaatgttctgaattatacttgaaccattgggtttcataaaaccaatcagcgtgcgttttatatacctctcttatataataagaaagaactgcttattcttaattattactacctactaaacttactaattatcaacatggcgaccccagtgagggatgagacaagaaatgttattgacgacaacatttctacgcagattcaatcaaaagtcaaacttcaagaatacagtattgatacttctattgaaatcgatcagcaagatttagaaatactcagaacgttattacaaaaattaatcatcaaaaggaatgaaataatgaataatcatacacaagaagatgaatctctggttactgataagttagtggaagtcattggaaaaatcgataaagtacaaaataatattcataccttaaaaaaaaggttagaaacaattgattttgaaaaaggtcaacatatgttacatgaaagaaatgattccactggaacacattactatttcgacacatttacctcaaaaaataggaaatattatcctaaggattggatatttaagcataagatgaataaaattggagatattcctgtctttttgaacagctttcaacaattcattgaaaaatatgaattcgataatatttttgatcaacaaatacaaaacatcgatccccgtgaaaacgaaatcttatgtaagattatcaaagacagtttcgatgaaagtcctgatataatgaacattaacacagttgacatctttagaatcattcgtgatttaaagaaaaaatacacaagcttttttggcagagatgtgagaataaaggcttgggaaaaggtggtggtggatacaacttgtaaaaatactgaactattaatgaaggaacttcaaaagttagtattaatggaaaaatggatcctttcaaaatgttgtcaagattgttcaaatcttacatacattctagaagaagcaattctcggaaccttacatgaatctgtgagaaatccggttaaacaacgtttacacatgtactcaattagtgaaaatgaaaaaactgaagaaattctgattaacatcgtaattgaaacagtaatggacttgagtccacctgactctcattatacagaaagaaattgtaagtactgtaaatcggaattacatagctctgtgaactgtagaaagaaagtaaacagagaacttaggcctactacatccagctactcaaaaggtaattattcacaaggctcaaaccaaaaagaatacacaaagactggcacaaaaccattcagaacttttgaaaagacaaaagaagaagaacaaaaagggttcaaacaaaactctagtaattattgataccggttcaggcgtcaatattacgaataataagaatttattacacgagtacgaggacaacaaagaaaaagtaaaattcttcggtattgggaaagataactcagttcctgttaaaggatcaggatacattaaaataaaaagtaacacaaatgatgattacttattaactcattatgttcctgaagaaaaaactaccattatcagtggatatgatttagccaaagaaaccgatctcgtattaaaccaaaactactccaccttggaaaacaaggacatgaacattaaaactcatgtaaaagatggaattattcacgtaagaatggatgacttaatagatcatcctgcatatgattataaaatcaatgcgatacaacctacttcttctaaaaaaattagactgaagcccaaaattataagcttaaaagatgctcataaacgaatgggacatacaggagttcaacaaattgaaaactctattaaacatagtcattacgaagaaagtattgatttaattaaagaaccaaatgaattttggtgtgaaacttgtaaagtttcaaaagccacgagaaggaaccattatgctggatccatgaatgaacacagtatcgatcatgaacctggttcatcgtggtgcatggatatctttggtccagtatcaaattcgaacttggatacaaaaagatacatgcttattatggttgataacaatacaagatattgtatcacctccacacattttaataaaaatgctgaaactatcttggcacagatcaagaagaatattcagtatgtggaaactcaattcgacagaaaagtcagagaaatcaattcagatcaaggaactgaatttacaaatgatcaaatcgcaaaatattttgtttcaaaaggaattcatcatatattttctgctacacaagatcatgctgccaacggaagagcagaaagatacatcagaaccatcgttactgatgcaacaactttgttaaaacatagtaacttacgtattaaattttgggaatacgcagtaatatctgctaccaatgtacgcaattgtttagaaaacaaaaccacaggtcaactgccgctaaaggcgatatctagtcaacctgttaaagtgagattcatgtccttcttaccatttggagaacaaggaataatttggaatcataatcacaacaaactaaaaccatcaggacttagtgctataatattatgcaaagatcctaatagtcacggatacaaattttttgtaccatctattaaaaaaattgtcacttccgataattacacaattccagactatgctgtggatccaatattaaggaacacacagaacatatacctagatgatcaaagcagatcagatactttcaatgaagcagaaaacatagatgctgtttcaaggttgtatgattcactggaagattacgaagatgatcataaacaagttacactacttacagacttgttcaccacagaagaactagcccaaatcgaagctaattctaaatatccatctcctagtgataatctagaaggtaatttagactacgttttctctaacatagaagaatctgacgaagatgaatacgatcatgtaacaaacatggatgtagattcagaacttcaatcgaaagaaaatatcactactgaaagtgaaacaaacgaaataaataaaccaagtaatactgatgaggatgtttacgaagaaaatgtttatagaattcctacggcaatacaagaaaaccttgttggaagccagaaaactataaacatcaataatgaggataatattgctagcagaatgcaaaagaatatcagtggaaatgaaataaactacaaagaattatcagatgacgacagtgattgtagccttcatgattctacaaatgactcagttacgattacaagcaaaaaggataatttaacagatgataaagatttacaatcacagcaagaattattcgaaaaagttagtgatccagaagtattacctgaacacatgaaaattgaaaaagatgtggagtctcaaaattcagataatgaaacctcacaaggcgtacagtttcaacctgaatcaattgtcacatcatcaagtgacaatgatactcaaaatgatgactattcaactgacaaagaaagtcatcacctgcccctggttgtaaacgttatggacaatactgaccaaacatatgataaaccaaacaaggaaaaaagtaaaaacaactctgatataagtatctcaccgaaaggtaataatgaagagttagtacaattggtagatagtaacaaagtcgaaaaacaggatgctacactagaatcatcagcgataacagatgaaccaattgaaatagaaaacccagcagcaaacaaagctggattcttaaataaagcgttcaattctcttaataagaaaaggaagagacctattgaaaacaagacttcctttaatgacacagctaaaagagacaataaacgtcaaagaaaaaacataatcaaactacttccggataacacagaaacaagttctgcaccgagaataaaaaccatctactacaatgaagctatttcaagaaatgttgatctcaaagaaaaacatgcttataaagaggcatacagaaaagaattacaaaatctcaaggatatgaatgtattcgacgtagatgtcaaatacaacagatctgatgttcctagtaatttaataattccgacaaatacaatattctcaaagaagagaaatggtatttataaagcaagaattgtttgtagaggtgatatccagacaccagacacgtataatgttattggaacagaatcactgaaccataatcacattaaaatatttctgatgattgcgaacaatagaaacatgttcatgaaaacattagatattaatcatgcgtttctatatgcgaaattagaagaagacatatacattccacacccacatgacaggagatgtgttgttaaactaaataaagcactatatgggcttaagcagagtcctaaagaatggaacgaccatcttagacgatatttaaacagtattggattaaaagataacacttatactccaggactataccaatccaaggataaaaaactcatgatcgcagtttatgttgatgactgtgtgattgcagcaagtgatgaacaaagattagatgacttcataaacaacttagaaaatactttcgaattaaaaatcactggtactctaatagatgatatattggacacagacatcttagggatggacttgatctataacaaaaaacttggtacggtggatttaacgttaaaatcattcatagaaaaaatgggtgagaagtataaaaaggaattggataaggttagaaaaagttcaattccacatacatcagtatacaagattgatcccaaaaagggagaattaaagatgaccgaaaaagaatataaaaacggtgtgttgaaattacaacaactactaggagaacttaactatgttaggtacaagtgtagatacgatgttgaatttgcggtcaagaaagtagctagattagtaaactttcctcatgaacaggtattttacatgatttacaaaatcatacaatatttagtacaacatacgaatatcggaatacactatgatagagacctcaacaaagataagaaaatcactactatcactgatgcatcagttggaacagaatacgatgcgcaatcaagaattggagttataatttggtatggaaagaacattttcaatgtatactcaaataaaagcaccaacaagtgcgtatcctcaaccgaagcggaacttcatgctatctatgaaggttatgcagactcagaaaccctgaaagcaaccttaacagaactcggagaagggaaggataaggaaattacaatgattacggattcaaaaccagctattgaaggcttaaatcgtagttacctacaaccgaaacagaagttcacatggataaaaaccgaaataattaaagagaagctaaaagagaagattataaaactaataaaaatcaatggtaaaaacaatatagcagatttactcacaaaaccagtatcaatttctgactttgatagatttattaaagtattgaataatcagataacaccacaggatattttggcctcaacggactattgataattacattacttaattaagaaccgaacgcacagcagatatctgttggagtacaataatatatctttaagggggcatgttggaataaggtgatcttggacataacattcttatgtcaaaacaggcgatctcaacattcctaatatgatattaattatgttgatctgaaacaaacatacttaatgaagacgagtttaaagacctattaattgatcaagaattagtatataagaagatgatttatacctgagaacctattatcaatgttctgaattatacttgaaccattgggtttcataaaaccaatcagcgtgcgttttatatacctctcttatataataagaaagaactgcttattcttaattattactacctactaaacttactaattatcaaca
>che_CBS7001_f127-_TSU4|CM034484.1|755730-761692
taaagacctattaattgatcaagaattagtatataagaagatgatttatacctgagaacctattatcaatgttctgaattatacttgaaccattgggtttcataaaaccaatcagcgtgcgttttatatacctctcttatataataagaaagaactgcttattcttaattattactacctactaaacttactaattatcaacatggcgaccccagtgagggatgagacaagaaatgttattgacgacaacatttctacgcagattcaatcaaaagtcaaacttcaagaatacagtattgatacttctattgaaatcgatcagcaagatttagaaatactcagaacgttattacaaaaattaatcatcaaaaggaatgaaataatgaataatcatacacaagaagatgaatctctggttactgataagttagtggaagtcattggaaaaatcgataaagtacaaaataatattcataccttaaaaaaaaggttagaaacaattgattttgaaaaaggtcaacatatgttacatgaaagaaatgattccactggaacacattactatttcgacacatttacctcaaaaaataggaaatattatcctaaggattggatatttaagcataagatgaataaaattggagatattcctgtctttttgaacagctttcaacaattcattgaaaaatatgaattcgataatatttttgatcaacaaatacaaaacatcgatccccgtgaaaacgaaatcttatgtaagattatcaaagacagtttcgatgaaagtcctgatataatgaacattaacacagttgacatctttagaatcattcgtgatttaaagaaaaaatacacaagcttttttggcagagatgtgagaataaaggcttgggaaaaggtggtggtggatacaacttgtaaaaatactgaactattaatgaaggaacttcaaaagttagtattaatggaaaaatggatcctttcaaaatgttgtcaagattgttcaaatcttacatacattctagaagaagcaattctcggaaccttacatgaatctgtgagaaatccggttaaacaacgtttacacatgtactcaattagtgaaaatgaaaaaactgaagaaattctgattaacatcgtaattgaaacagtaatggacttgagtccacctgactctcattatacagaaagaaattgtaagtactgtaaatcggaattacatagctctgtgaactgtagaaagaaagtaaacagagaacttaggcctactacatccagctactcaaaaggtaattattcacaaggctcaaaccaaaaagaatacacaaagactggcacaaaaccattcagaacttttgaaaagacaaaagaagaagaacaaaaagggttcaaacaaaactctagtaattattgataccggttcaggcgtcaatattacgaataataagaatttattacacgagtacgaggacaacaaagaaaaagtaaaattcttcggtattgggaaagataactcagttcctgttaaaggatcaggatacattaaaataaaaagtaacacaaatgatgattacttattaactcattatgttcctgaagaaaaaactaccattatcagtggatatgatttagccaaagaaaccgatctcgtattaaaccaaaactactccaccttggaaaacaaggacatgaacattaaaactcatgtaaaagatggaattattcacgtaagaatggatgacttaatagatcatcctgcatatgattataaaatcaatgcgatacaacctacttcttctaaaaaaattagactgaagcccaaaattataagcttaaaagatgctcataaacgaatgggacatacaggagttcaacaaattgaaaactctattaaacatagtcattacgaagaaagtattgatttaattaaagaaccaaatgaattttggtgtgaaacttgtaaagtttcaaaagccacgagaaggaaccattatgctggatccatgaatgaacacagtatcgatcatgaacctggttcatcgtggtgcatggatatctttggtccagtatcaaattcgaacttggatacaaaaagatacatgcttattatggttgataacaatacaagatattgtatcacctccacacattttaataaaaatgctgaaactatcttggcacagatcaagaagaatattcagtatgtggaaactcaattcgacagaaaagtcagagaaatcaattcagatcaaggaactgaatttacaaatgatcaaatcgcaaaatattttgtttcaaaaggaattcatcatatattttctgctacacaagatcatgctgccaacggaagagcagaaagatacatcagaaccatcgttactgatgcaacaactttgttaaaacatagtaacttacgtattaaattttgggaatacgcagtaatatctgctaccaatgtacgcaattgtttagaaaacaaaaccacaggtcaactgccgctaaaggcgatatctagtcaacctgttaaagtgagattcatgtccttcttaccatttggagaacaaggaataatttggaatcataatcacaacaaactaaaaccatcaggacttagtgctataatattatgcaaagatcctaatagtcacggatacaaattttttgtaccatctattaaaaaaattgtcacttccgataattacacaattccagactatgctgtggatccaatattaaggaacacacagaacatatacctagatgatcaaagcagatcagatactttcaatgaagcagaaaacatagatgctgtttcaaggttgtatgattcactggaagattacgaagatgatcataaacaagttacactacttacagacttgttcaccacagaagaactagcccaaatcgaagctaattctaaatatccatctcctagtgataatctagaaggtaatttagactacgttttctctaacatagaagaatctgacgaagatgaatacgatcatgtaacaaacatggatgtagattcagaacttcaatcgaaagaaaatatcactactgaaagtgaaacaaacgaaataaataaaccaagtaatactgatgaggatgtttacgaagaaaatgtttatagaattcctacggcaatacaagaaaaccttgttggaagccagaaaactataaacatcaataatgaggataatattgctagcagaatgcaaaagaatatcagtggaaatgaaataaactacaaagaattatcagatgacgacagtgattgtagccttcatgattctacaaatgactcagttacgattacaagcaaaaaggataatttaacagatgataaagatttacaatcacagcaagaattattcgaaaaagttagtgatccagaagtattacctgaacacatgaaaattgaaaaagatgtggagtctcaaaattcagataatgaaacctcacaaggcgtacagtttcaacctgaatcaattgtcacatcatcaagtgacaatgatactcaaaatgatgactattcaactgacaaagaaagtcatcacctgcccctggttgtaaacgttatggacaatactgaccaaacatatgataaaccaaacaaggaaaaaagtaaaaacaactctgatataagtatctcaccgaaaggtaataatgaagagttagtacaattggtagatagtaacaaagtcgaaaaacaggatgctacactagaatcatcagcgataacagatgaaccaattgaaatagaaaacccagcagcaaacaaagctggattcttaaataaagcgttcaattctcttaataagaaaaggaagagacctattgaaaacaagacttcctttaatgacacagctaaaagagacaataaacgtcaaagaaaaaacataatcaaactacttccggataacacagaaacaagttctgcaccgagaataaaaaccatctactacaatgaagctatttcaagaaatgttgatctcaaagaaaaacatgcttataaagaggcatacagaaaagaattacaaaatctcaaggatatgaatgtattcgacgtagatgtcaaatacaacagatctgatgttcctagtaatttaataattccgacaaatacaatattctcaaagaagagaaatggtatttataaagcaagaattgtttgtagaggtgatatccagacaccagacacgtataatgttattggaacagaatcactgaaccataatcacattaaaatatttctgatgattgcgaacaatagaaacatgttcatgaaaacattagatattaatcatgcgtttctatatgcgaaattagaagaagacatatacattccacacccacatgacaggagatgtgttgttaaactaaataaagcactatatgggcttaagcagagtcctaaagaatggaacgaccatcttagacgatatttaaacagtattggattaaaagataacacttatactccaggactataccaatccaaggataaaaaactcatgatcgcagtttatgttgatgactgtgtgattgcagcaagtgatgaacaaagattagatgacttcataaacaacttagaaaatactttcgaattaaaaatcactggtactctaatagatgatatattggacacagacatcttagggatggacttgatctataacaaaaaacttggtacggtggatttaacgttaaaatcattcatagaaaaaatgggtgagaagtataaaaaggaattggataaggttagaaaaagttcaattccacatacatcagtatacaagattgatcccaaaaagggagaattaaagatgaccgaaaaagaatataaaaacggtgtgttgaaattacaacaactactaggagaacttaactatgttaggtacaagtgtagatacgatgttgaatttgcggtcaagaaagtagctagattagtaaactttcctcatgaacaggtattttacatgatttacaaaatcatacaatatttagtacaacatacgaatatcggaatacactatgatagagacctcaacaaagataagaaaatcactactatcactgatgcatcagttggaacagaatacgatgcgcaatcaagaattggagttataatttggtatggaaagaacattttcaatgtatactcaaataaaagcaccaacaagtgcgtatcctcaaccgaagcggaacttcatgctatctatgaaggttatgcagactcagaaaccctgaaagcaaccttaacagaactcggagaagggaaggataaggaaattacaatgattacggattcaaaaccagctattgaaggcttaaatcgtagttacctacaaccgaaacagaagttcacatggataaaaaccgaaataattaaagagaagctaaaagagaagattataaaactaataaaaatcaatggtaaaaacaatatagcagatttactcacaaaaccagtatcaatttctgactttgatagatttattaaagtattgaataatcagataacaccacaggatattttggcctcaacggactattgataattacattacttaattaagaaccgaacgcacagcagatatctgttggagtacaataatatatctttaagggggcatgttggaataaggtgatcttggacataacattcttatgtcaaaacaggcgatctcaacattcctaatatgatattaattatgttgatctgaaacaaacatacttaatgaagacgagtttaaagacctattaattgatcaagaattagtatataagaagatgatttatacctgagaacctattatcaatgttctgaattatacttgaaccattgggtttcataaaaccaatcagcgtgcgttttatatacctctcttatataataagaaagaactgcttattcttaattattactacctactaaacttactaattatcaaca
>che_CBS7001_f177+_TSU4|CM034489.1|97923-103886
ataaagacctattaattgatcaggaattagtatataagaagatgagttatacctgagaaactattatcaatgttctgaattatacttgaaccattgggtttcatataaccaatcagcgtgcgttttatatacctctcttatataataagaaagaactgcttattcttaattattactacctactaaacttactaattatcaacatggcgaccccagtgagggatgagacaagaaatgttattgacgacaacatttctacgcaggttcaatcaaaagtcaaacttcaagaatacagtattgatacttctattgaaatcgatcagcaagatttagaaatactcagaacgttattacaaaaattaatcatcaaaaggaatgaaataatgaataatcatacacaagaagatgaatctctggttactgataagttagtggaagtcattggaaaaatcgataaagtacaaaataatattcataccttaaaaaaaaggttagaaacaattgattttgaaaaaggtcaacatatgttacatgaaagaaatgattccactggaacacattactatttcgacacatttacctcaaaaaataggaaatattatcctaaggattggatatttaagcataagatgaataaaattggagatattcctgtctttttgaacagctttcaacaattcattgaaaaatatgaattcgataatatttttgatcaacaaatacaaaacatcgatcctcgtgaaaacgaaatcttatgtaagattatcaaagacagtttcgatgaaagtcctgatataatgaacattaacacagttgacatctttagaatcattcgtgatttaaagaaaaaatacacaagcttttttggcagagatgtgagattaaaggcttgggaaaaggtgttggtggatacaacttgtaaaaatactgaactattaatgaaggaacttcaaaagttagtattaatggaaaaatggatcctttcaaaatgttgtcaagattgttcaaatcttacatacattctagaagaagcaattctcggaaccttacatgaatctgtgagaaatccggttaaacaacgtttacacatgtactcaattagtgaaaatgaaaaaactgaagaaattctgattaacatcgtaattgaaacagtaatggacttgagtccacctgactctcattatacagaaagaaattgtaagtactgcaaatcggaattacacagctctgtgaactgtagaaagaaagtaaacagagaacttaggcctactacatccagctactcaaaaggtaattattcacaaggctcaaaccaaaaagaatacacaaagactggcacaaaaccattcagaacttttgaaaagacaaaagaagaagaacaaaaagggttcaaacaaaactctagtaattattgataccggttcaggcgtcaatattacgaataataagaatttattacacgagtacgaggacaacaaagaaaaagtaaaattcttcggtattgggaaagataactcagttcctgttaaaggatcaggatacattaaaataaaaagtaacacaaatgatgattacttattaactcattatgttcctgaagaaaaaactaccattatcagtggatatgatttagccaaagaaaccgatctcgtattaaaccaaaactactccaccttgaaaaacaaggacatgaacattaaaactcatgtaaaagatggaattattcacgtaagaatggatgacttaattgatcatcctgcatatggttataaaatcaatgcgatacaacctacttcttctaaaaaaattagactgaagcccaaaattataagcttaaaagatgctcataaacgaatgggacatacaggagttcaacaaattgaaaactctattaaacatagtcattacgaagaaagtattgatttaattaaagaaccaaatgaattttggtgtgaaacttgtaaagtttcaaaagccacgagaaggaaccattatgctggatccatgaatgaacacagtatcgatcatgaacctggttcatcgtggtgcatggatatctttggtccagtatcaaattcgaacttggatacaaaaagatacatgcttattatggttgataacaatacaagatattgtatcacctccacacattttaataaaaatgctgaaactatcttggcacagatcaagaagaatattcagtatgtggaaactcaattcgacagaaaagtcagagaaatcaattcagatcaaggaactgaatttacaaatgatcaaatcgcaaaatattttgtttcaaaaggaattcatcatatattttctgctacacaagatcatgctgccaacggaagagcagaaagatacatcagaaccatcgttactgatgcaacaactttgttaaaacatagtaacttacgtattaaattttgggaatacgcagtaatatctgctaccaatgtacgaaattgtttagaaaacaaaaccacaggtcaactgccgctaaaggcgatatctagtcaacctgttaaagtgagattcatgtccttcttaccattcggagaacaaggaataatttggaatcataatcacaacaaactaaaaccatcaggacttagtgctataatattatgcaaagatcctaatagtcacggatacaaattttttgtaccatctattaaaaaaattgtcacttccgataattacacaattccagactatgctgtggatccaatattaaggaacacacagaacatatacctagatgatcaaagcagatcagatactttcaatgaagcagaaaacatagatgctgtttcaaggttgtatgattcactggaagattacgaagatgatcataaacaagttacactacttacagacttgttcaccacagaagaactagcccaaatcgaagctaattctaaatatccatctcctagtgataatctagaaggtaatttagactacgttttctctaacatagaagaatctgacgaagatgaatacgatcatgtaacaaacatggatgtagattcagaacttcaatcgaaagaaaatatcactactgaaagtgaaacaaacgaaataaataaaccaagtaatactgatgaggatgtttacgaagaaaatgtttatagaattcctacggtaatacaagaaaaccttgttggaagccagaaaattataaacatcaataatgaggataatattgctagcagaatgcaaaagaatatcagtggaaatgaaataaactacaaagaattatcagatgacgacagtgattgtagccttcatgattctacaaatgactcagttacgattacaagcaaaaaggataatttaacagatgataaagatttacaatcacagcaagaattattcgaaaaagttagtgatccagaagtattacctgaacacatgaaaattgaaaaagatgtggagtctcaaaattcagataatgaaacctcacaaggcgtacagtttcaacctgaatcaattgtcacatcatcaagtgaaaatgatactcaaaatgatgactattcaactgacaaagaaagtcatcacctgcccctggttgtaaacgttatggacaatactgaccaaacatatgataaaccaaacaagaaaaaaagtaaaaacaactctgatataagtatctcaccgaaaggtaataatgaagagttagtacaattggtagatagtaacaaagccgaaaaacaggatgctacactagaatcatcagcgataacagatgaaccaattgaaatagaaaacccagcaacaaacaaagctggattcttaaataaagcgttcaattctcttaataagaaaaggaagagacctattgaaaacaagacttcctttaatgacacagctaaaagagacaataaacgtcaaagaaaaaacataatcaaactacttccggataacacagaaacaagttctgcaccgagaataaaaaccatctactacaatgaagctatttcaagaaatgttgatctcaaagaaaaacatgcttataaagaggcatacagaaaagaattacaaaatctcaaggatatgaatgtattcgacgtagatgtcaaatacaacagatctgatgttcctagtaatttaataattccgacaaatacaatattctcaaagaagagaaatggtatttataaagcaagaattgtttgtagaggtgatatccagacaccagacacgtataatgttattggaacagaatcactgaaccataatcacattaaaatatttctgatgattgcaaacaatagaaacatgttcatgaaaacattagatattaatcatgcgttcctatatgcgaaattagaagaagacatatacattccacacccacatgacaggagatgtgttgttaaactaaataaagcactatatgggcttaagcagagtcctaaagaatggaacgaccatcttagacgatatttaaacagtattggattaaaagataacacttatactccaggactataccaatccaaggataaaaaactcatgatcgcagtttatgttgatgactgtgtgattgcagcaagtgatgaacaaagattagatgacttcataaacaacttagaaaatactttcgaattaaaaatcactggtactctaatagatgatatattggacacagacatcttagggatggacttgatctataacaaaaaacttggtacggtggatttaacgttaaaatcattcatagaaaaaatgggtgagaagtataaaaaggaattggataaggttagaaaaagttcaattccacatacatcagtatacaagattgatcccaaaaagggagaattaaagatgaccgaaaaagaatataaaaacggtgtgttgaaattacaacaactactaggagaacttaactatgttaggtacaagtgtagatacgatgttgaatttgcggtcaagaaagtagctagattagtaaactttcctcatgaacaggtattttacatgatttacaaaatcatacaatatttagtacaacatacgaatatcggaatacactatgatagagacctcaacaaagataagaaaatcactaccatcacagatgcatcagttggaacagaatacgatgcacaatcaagaattggagttataatttggtatggaaagaacattttcaatgtatactcaaataaaagcaccaacaagtgcgtatcctcaaccgaagcggaacttcatgctatctatgaaggttatgcagactcggaaaccctgaaagcaaccttaacagaacttggagaaggtaaagataaagaaattacgatgattacggattcaaaaccagctattgaaggcttaaatcgtagttacctacaaccgaaacagaagttcacatggataaaaaccgaaataattaaagagaagctaaaagagaagattataaaactaataaaaatcaatggtaaagacaatatagcagatttactcacaaaaccagtatcaatttctgactttgatagatttattaaagtattgaataatcagataacaccacaggatattttggcctcaacggactattgataattacattacttaattaagaaccaaacgcacaacagatatctgttggagtacaataatatatctttaagggggcatgttggaataagatgatcttggacataacattcttatgtcaaaacaggcgatctcaacattcttaatatgatattaattatgttgttctgaaacaaacatacttgatgaagacgagtataaagacctattaattgatcaggaattagtatataagaagatgagttatacctgagaaactattatcaatgttctgaattatacttgaaccattgggtttcatataaccaatcagcgtgcgttttatatacctctcttatataataagaaagaactgcttattcttaattattactacctactaaacttactaattatcaaca
>che_CBS7001_f203a-_TSU4|CM034490.1|9661-15639
ataaagacctattaattgatcaggaattagtatataagaagatgagttatacctgagaaactattatcaatgttctgaattatacttgaaccattgggtttcatataaccaatcagcgtgcgttttatatacctctcttatataataagaaagaactgcttattcttaattattactacctactaaacttactaattatcaacatggcgaccccagtgagggatgagacaagatatgttattgacgacaacatatctacgcaggttcaatcaaaagtcaaatttcaaaacttaagttttgatacttccgttaaaaacaaacaaaggattcaaactcaaattgatttaaaaatgtatgaaagattcttaaacaaattaaccactaaaaagaataaaattgcaaatgaggctgaagaggatgatgatatttcaaatctcgaccagttaattgaagtcgatgaaaaaattgaaaaaactaataatataattcttaggttacaagaaaagttagaattgattgaattcaataaagatgttaagaagttacataaaagaaatgattccactggaacatattacttattcgacacaattacctcaaaaaataataaatattatcctaaggattggatattcaagtataagatgaataaaattggagatattcctgtttttttgaacaactttcaccaattcattgaaaaatatgaattcgataatgtttttgatcaacaaatacaaaacatcgatccccgtgaaaacgaaatcttatgtaagattatcaaagaaggttttgatgaaagtcctgatataatgaacattaatacagttgacatctttagaatcattagtgaattaaagaaaaaatacactcgtttttttggcagagatagaaggttaaaggcttgggaaaaagtgttggtggatacaacttgtaagaatactgaattattgataaatgaacttcaaaagttaatattaatggaaaaatggattctttcaaagtgttgtcaagattgtccaaatcttacacacattttagaagaggctattcttggaaccttacatgaatctgtgagaaatccggttaaacaacgtttacacatgtgctcaattagtaaaaatgaaaaaactgaagaaattctgattaacatcgtaattgaaacagtaatggacttgagtccacctgactctcattatacagaaagaaattgtaagtactgtaaatcggaattacacagctctgtgaactgtagaaagaaagtaaacagagaacttaggcctaatacatccagctactcaaaaggtaattattcacaaggctcaaaccaaaaagaatacacaaagactggcacaaaaccattcagaacttttgaaaagacaaaagaagaagaacaaaaagggttcaaacaaaactctagtaattattgataccggttcaggcgtcaatattacgaataataagaatttattacacgagtacgaggacaacaaagaaaaagtaaaattcttcggtattgggaaagataactcagttcctgttaaaggatcaggatacattaaaataaaaagtaacacaaatgatgattacttattaactcattatgttcctgaagaaaaaactaccattatcagtggatatgatttagccaaagaaaccgatctcgtattaaaccaaaactactccaccttggaaaacaaggacatgaacattaaaactcatgtaaaagatggaattattcacgtaagaatggatgacttaatagatcatcctgcatatgattataaaatcaatgcgatacaacctacttcttctaaaaaaattagactgaagcccaaaattataagcttaaaagatgctcataaacgaatgggacatacaggagttcaacaaattgaaaactctattaaacatagtcattacgaagaaagtattgatttaattaaagaaccaaatgaattttggtgtgaaacttgtaaagtttcaaaagccacgagaaggaaccattatgctggatccatgaatgaacacagtatcgatcatgaacctggttcatcgtggtgcatggatatctttggtccagtatcaaattcgaacttggatacaaaaagatacatgcttattatggttgataacaatacaagatattgtatcacctccacacattttaataaaaatgctgaaactatcttggcacagatcaagaagaatattcagtatgtggaaactcaattcgacagaaaagtcagagaaatcaattcagatcaaggaactgaatttacaaatgatcaaatcgcaaaatattttgtttcaaaaggaattcatcatatattttccgctacacaagatcatgctgccaacggaagagcagaaaggtacatcagaaccatcgttactgatgcaacaactttgttaaaacatagtaacttacgtattaaattttgggaatacgcagtaatatctgctaccaatgtacgcaattgtttagaaaacaaaaccacaggtcaactaccgctaaaggcgatatctagtcaacctgttaaagtgagattcatgtccttcttaccatttggagaacaaggaataatttggaatcataatcacaataaactaaaaccatcaggacttagtgctataatattatgcaaagatcctaatagtcacggatacaaattttttgtaccatctattaaaaaaattgtcacttccgataattacacaattccagactatgctgtggatccaatattaaggaacacacagaacatatacctagatgatcaaagcagatcagatactttcaatgaagcagaaaacatagatgctgtttcaaggttgtatgattcactggaagattacgaagatgatcataaacaagttacactacttacagacttgttcaccacagaagaactagcccaaatcgaagctaattctaaatatccatctcctagtgataatctagaaggtaatttagactacgttttctctaacatagaagaatctgacgaagatgaatacgatcatgtaacaaacatggatgtagattcagaacttcaaccgaaagaaaatatcactactgaaagtgaaacaaacgaaataaataaaccaagtaatactgatgaggatgtttacgaagaaaatgtttatagaattcctacggcaatacaagaaaaccttgttggaagccagaaaactataaacatcaataatgaggataatattgctagcagaatgcaaaagaatatcagtggaaatgaaataaactacaaagagttatcagatgacgacagtgattgtagccttcatgattctacaaatgactcagttacgattgcaagcaaaaaggataatttaacagatgataaagatttacaatcacagcaagaattattcgaaaaagttagtgatccagaagtattacctgaacacatgaaaattgaaaaagatgtggagtctcaaaattcagataatgaaacctcacaaggcgtagagtttcaacctgaatcaattgtcacatcatcaagtgacaatgatactcaaaatgatgactattcaactgacaaagaaagtcatcacctgcccctggttgtaaacgttatggacaatactgaccaaacatatgataaaccaaacaaggaaaaaagtaaaaacaactctgatataagtatctcaccgaaaggtaataatgaagagttagtacaattggtagatagtaacaaagccgaaaaacaggatgctacactagaatcatcagcgataacagatgaaccaattaaaatagaaaacccagcagcaaacaaagctggatttttaaataaagcgttcaattctcttaataagaaaaggaagagacctattgaaaacaagacttcctttaatgacacagctaaaagagacaataaacgtcaaagaaaaaacataattaaactacttccggataacacagaaacaagttctgcaccgagaataaaaaccatctactacaatgaagctatttcaagaaatgctgatctcaaagaaaaacatgcttataaagaggcatacaggaaagaattacaaaatctcaaggatatgaatgtattcgacgtagatgtcaaatacaacagatctgatgttcctagtaatttaataattccgacaaatacaatattctcaaagaagagaaatggtatttataaagcaagaattgtttgtagaggtgatatccagacaccagacacgtataatgttattggaacagaatcactgaaccataatcacattaaaatatttctgatgattgcaaacaatagaaacatgttcatgaaaacattagatattaatcatgcgttcctatatgcgaaattagaagaagacatatacattccacacccacatgacaggagatgtgttgttaaactaaataaagcactatatgggcttaagcagagtcctaaagaatggaacgaccatcttagacgatatttaaacagtattggattaaaagataacacttatactccaggactataccaatgcaaggataaaaaactcatgatcgcagtttatgttgatgactgtgtgattgcagcaagtgatgaacaaagattagatgatttcataaacaatttagaaaatacctttgagctaaaaatcaccggtactctaatagatgatatattggacacagacatcttagggatggacttgatctataacaaaaaacttggtacggtggatttaacgttaaaatcattcatagaaaaaatgggtgagaagtataaaaaggaattggataaggttagaaaaagttcaattccacatacatcaatatacaagattgatcccaaaaagggagaacttaaaatgaccgaaaaggaatataaagacggtgtgttgaaattacaacaactactaggagaacttaactatgttaggtacaagtgtagatacgatgttgaatttgcggttaagaaagtagctagactagtaaactttcctcatgaacaggtattctacatgatttacaaaatcatacaatatctagtacaacatgcgaatatcggaatacactatgatagagaccttaacaaagataagaaaatcactactatcacagatgcatcagttggaacagaatacgatgcacaatcaagaattggagttataatttggtatggaaagaacattttcaatgtatactcaaataaaagcaccaacaagtgcgtatcctcaaccgaagcggaacttcatgctatctatgaaggttatgcagactcggaaaccctgaaagcaaccttaacagaacttggagaaggtaaagataaagaaattacgatgattacggattcaaaaccagctattgaaggcttaaatcgtagttacctacaaccgaaacagaagttcacatggataaaaaccgaaataattaaagagaagctaaaagagaagattataaaactaataaaaatcaatggtaaagacaatatagcagatttactcacaaaaccagtatcaatttctgactttgatagatttattaaagtattgaataatcagataacaccacaggatattttggcctcaacggactattgataattacattacttaattaagaaccgaacgcacagcagatatctgttggagtacaataatatatctttaagggggcatgttggaataaagtgatcttggacataacattcttatgtcaaaacaggcgatctcaacattcttaatatgatattaattatgttgttctgaaacaaacatacttgatgaagacgagtataaagacctattaattgatcaggaattagtatataagaagatgagttatacctgagaaactattatcaatgttctgaattatacttgaaccattgggtttcatataaccaatcagcgtgcgttttatatacctctcttatataataagaaagaactgcttattcttaattattactacctactaaacttactaattatcaaca
>che_CBS7001_f203b-_TSU4|CM034490.1|15435-21413
ataaagacctattaattgatcaggaattagtatataagaagatgagttatacctgagaaactattatcaatgttctgaattatacttgaaccattgggtttcatataaccaatcagcgtgcgttttatatacctctcttatataataagaaagaactgcttattcttaattattactacctactaaacttactaattatcaacatggcgaccccagtgagggatgagacaagatatgttattgacgacaacatatctacgcaggttcaatcaaaagtcaaatttcaaaacttaagttttgatacttccgttaaaaacaaacaaaggattcaaactcaaattgatttaaaaatgtatgaaagattcttaaacaaattaaccactaaaaagaataaaattgcaaatgaggctgaagaggatgatgatatttcaaatctcgaccagttaattgaagtcgatgaaaaaattgaaaaaactaataatataattcttaggttacaagaaaagttagaattgattgaattcaataaagatgttaagaagttacataaaagaaatgattccactggaacatattacttattcgacacaattacctcaaaaaataataaatattatcctaaggattggatattcaagtataagatgaataaaattggagatattcctgtttttttgaacaactttcaccaattcattgaaaaatatgaattcgataatgtttttgatcaacaaatacaaaacatcgatccccgtgaaaacgaaatcttatgtaagattatcaaagaaggttttgatgaaagtcctgatataatgaacattaatacagttgacatctttagaatcattagtgaattaaagaaaaaatacactcgtttttttggcagagatagaaggttaaaggcttgggaaaaagtgttggtggatacaacttgtaagaatactgaattattgataaatgaacttcaaaagttaatattaatggaaaaatggattctttcaaagtgttgtcaagattgtccaaatcttacacacattttagaagaggctattcttggaaccttacatgaatctgtgagaaatccggttaaacaacgtttacacatgtgctcaattagtaaaaatgaaaaaactgaagaaattctgattaacatcgtaattgaaacagtaatggacttgagtccacctgactctcattatacagaaagaaattgtaagtactgtaaatcggaattacacagctctgtgaactgtagaaagaaagtaaacagagaacttaggcctaatacatccagctactcaaaaggtaattattcacaaggctcaaaccaaaaagaatacacaaagactggcacaaaaccattcagaacttttgaaaagacaaaagaagaagaacaaaaagggttcaaacaaaactctagtaattattgataccggttcaggcgtcaatattacgaataataagaatttattacacgagtacgaggacaacaaagaaaaagtaaaattcttcggtattgggaaagataactcagttcctgttaaaggatcaggatacattaaaataaaaagtaacacaaatgatgattacttattaactcattatgttcctgaagaaaaaactaccattatcagtggatatgatttagccaaagaaaccgatctcgtattaaaccaaaactactccaccttggaaaacaaggacatgaacattaaaactcatgtaaaagatggaattattcacgtaagaatggatgacttaatagatcatcctgcatatgattataaaatcaatgcgatacaacctacttcttctaaaaaaattagactgaagcccaaaattataagcttaaaagatgctcataaacgaatgggacatacaggagttcaacaaattgaaaactctattaaacatagtcattacgaagaaagtattgatttaattaaagaaccaaatgaattttggtgtgaaacttgtaaagtttcaaaagccacgagaaggaaccattatgctggatccatgaatgaacacagtatcgatcatgaacctggttcatcgtggtgcatggatatctttggtccagtatcaaattcgaacttggatacaaaaagatacatgcttattatggttgataacaatacaagatattgtatcacctccacacattttaataaaaatgctgaaactatcttggcacagatcaagaagaatattcagtatgtggaaactcaattcgacagaaaagtcagagaaatcaattcagatcaaggaactgaatttacaaatgatcaaatcgcaaaatattttgtttcaaaaggaattcatcatatattttccgctacacaagatcatgctgccaacggaagagcagaaaggtacatcagaaccatcgttactgatgcaacaactttgttaaaacatagtaacttacgtattaaattttgggaatacgcagtaatatctgctaccaatgtacgcaattgtttagaaaacaaaaccacaggtcaactaccgctaaaggcgatatctagtcaacctgttaaagtgagattcatgtccttcttaccatttggagaacaaggaataatttggaatcataatcacaataaactaaaaccatcaggacttagtgctataatattatgcaaagatcctaatagtcacggatacaaattttttgtaccatctattaaaaaaattgtcacttccgataattacacaattccagactatgctgtggatccaatattaaggaacacacagaacatatacctagatgatcaaagcagatcagatactttcaatgaagcagaaaacatagatgctgtttcaaggttgtatgattcactggaagattacgaagatgatcataaacaagttacactacttacagacttgttcaccacagaagaactagcccaaatcgaagctaattctaaatatccatctcctagtgataatctagaaggtaatttagactacgttttctctaacatagaagaatctgacgaagatgaatacgatcatgtaacaaacatggatgtagattcagaacttcaaccgaaagaaaatatcactactgaaagtgaaacaaacgaaataaataaaccaagtaatactgatgaggatgtttacgaagaaaatgtttatagaattcctacggcaatacaagaaaaccttgttggaagccagaaaactataaacatcaataatgaggataatattgctagcagaatgcaaaagaatatcagtggaaatgaaataaactacaaagagttatcagatgacgacagtgattgtagccttcatgattctacaaatgactcagttacgattgcaagcaaaaaggataatttaacagatgataaagatttacaatcacagcaagaattattcgaaaaagttagtgatccagaagtattacctgaacacatgaaaattgaaaaagatgtggagtctcaaaattcagataatgaaacctcacaaggcgtagagtttcaacctgaatcaattgtcacatcatcaagtgacaatgatactcaaaatgatgactattcaactgacaaagaaagtcatcacctgcccctggttgtaaacgttatggacaatactgaccaaacatatgataaaccaaacaaggaaaaaagtaaaaacaactctgatataagtatctcaccgaaaggtaataatgaagagttagtacaattggtagatagtaacaaagccgaaaaacaggatgctacactagaatcatcagcgataacagatgaaccaattaaaatagaaaacccagcagcaaacaaagctggatttttaaataaagcgttcaattctcttaataagaaaaggaagagacctattgaaaacaagacttcctttaatgacacagctaaaagagacaataaacgtcaaagaaaaaacataattaaactacttccggataacacagaaacaagttctgcaccgagaataaaaaccatctactacaatgaagctatttcaagaaatgctgatctcaaagaaaaacatgcttataaagaggcatacaggaaagaattacaaaatctcaaggatatgaatgtattcgacgtagatgtcaaatacaacagatctgatgttcctagtaatttaataattccgacaaatacaatattctcaaagaagagaaatggtatttataaagcaagaattgtttgtagaggtgatatccagacaccagacacgtataatgttattggaacagaatcactgaaccataatcacattaaaatatttctgatgattgcaaacaatagaaacatgttcatgaaaacattagatattaatcatgcgttcctatatgcgaaattagaagaagacatatacattccacacccacatgacaggagatgtgttgttaaactaaataaagcactatatgggcttaagcagagtcctaaagaatggaacgaccatcttagacgatatttaaacagtattggattaaaagataacacttatactccaggactataccaatgcaaggataaaaaactcatgatcgcagtttatgttgatgactgtgtgattgcagcaagtgatgaacaaagattagatgatttcataaacaatttagaaaatacctttgagctaaaaatcaccggtactctaatagatgatatattggacacagacatcttagggatggacttgatctataacaaaaaacttggtacggtggatttaacgttaaaatcattcatagaaaaaatgggtgagaagtataaaaaggaattggataaggttagaaaaagttcaattccacatacatcaatatacaagattgatcccaaaaagggagaacttaaaatgaccgaaaaggaatataaagacggtgtgttgaaattacaacaactactaggagaacttaactatgttaggtacaagtgtagatacgatgttgaatttgcggttaagaaagtagctagactagtaaactttcctcatgaacaggtattctacatgatttacaaaatcatacaatatctagtacaacatgcgaatatcggaatacactatgatagagaccttaacaaagataagaaaatcactactatcacagatgcatcagttggaacagaatacgatgcacaatcaagaattggagttataatttggtatggaaagaacattttcaatgtatactcaaataaaagcaccaacaagtgcgtatcctcaaccgaagcggaacttcatgctatctatgaaggttatgcagactcggaaaccctgaaagcaaccttaacagaacttggagaaggtaaagataaagaaattacgatgattacggattcaaaaccagctattgaaggcttaaatcgtagttacctacaaccgaaacagaagttcacatggataaaaaccgaaataattaaagagaagctaaaagagaagattataaaactaataaaaatcaatggtaaagacaatatagcagatttactcacaaaaccagtatcaatttctgactttgatagatttattaaagtattgaataatcagataacaccacaggatattttggcctcaacggactattgataattacattacttaattaagaaccgaacgcacagcagatatctgttggagtacaataatatatctttaagggggcatgttggaataaagtgatcttggacataacattcttatgtcaaaacaggcgatctcaacattcttaatatgatattaattatgttgttctgaaacaaacatacttgatgaagacgagtataaagacctattaattgatcaggaattagtatataagaagatgagttatacctgagaaactattatcaatgttctgaattatacttgaaccattgggtttcatataaccaatcagcgtgcgttttatatacctctcttatataataagaaagaactgcttattcttaattattactacctactaaacttactaattatcaaca
>che_CBS7001_f228+_TSU4|CM034491.1|729574-735536
taaagacctattaattgatcaagaattagtatataagaagatgatttatacctgagaacctattatcaatgttctgaattatacttgaaccattgggtttcataaaaccaatcagcgtgcgttttatatacctctcttatataataagaaagaactgcttattcttaattattactacctactaaacttactaattatcaacatggcgaccccagtgagggatgagacaagaaatgttattgacgacaacatttctacgcagattcaatcaaaagtcaaacttcaagaatacagtattgatacttctattgaaatcgatcagcaagatttagaaatactcagaacgttattacaaaaattaatcatcaaaaggaatgaaataatgaataatcatacacaagaagatgaatctctggttactgataagttagtggaagtcattggaaaaatcgataaagtacaaaataatattcataccttaaaaaaaaggttagaaacaattgattttgaaaaaggtcaacatatgttacatgaaagaaatgattccactggaacacattactatttcgacacatttacctcaaaaaataggaaatattatcctaaggattggatatttaagcataagatgaataaaattggagatattcctgtctttttgaacagctttcaacaattcattgaaaaatatgaattcgataatatttttgatcaacaaatacaaaacatcgatccccgtgaaaacgaaatcttatgtaagattatcaaagacagtttcgatgaaagtcctgatataatgaacattaacacagttgacatctttagaatcattcgtgatttaaagaaaaaatacacaagcttttttggcagagatgtgagaataaaggcttgggaaaaggtggtggtggatacaacttgtaaaaatactgaactattaatgaaggaacttcaaaagttagtattaatggaaaaatggatcctttcaaaatgttgtcaagattgttcaaatcttacatacattctagaagaagcaattctcggaaccttacatgaatctgtgagaaatccggttaaacaacgtttacacatgtactcaattagtgaaaatgaaaaaactgaagaaattctgattaacatcgtaattgaaacagtaatggacttgagtccacctgactctcattatacagaaagaaattgtaagtactgtaaatcggaattacatagctctgtgaactgtagaaagaaagtaaacagagaacttaggcctactacatccagctactcaaaaggtaattattcacaaggctcaaaccaaaaagaatacacaaagactggcacaaaaccattcagaacttttgaaaagacaaaagaagaagaacaaaaagggttcaaacaaaactctagtaattattgataccggttcaggcgtcaatattacgaataataagaatttattacacgagtacgaggacaacaaagaaaaagtaaaattcttcggtattgggaaagataactcagttcctgttaaaggatcaggatacattaaaataaaaagtaacacaaatgatgattacttattaactcattatgttcctgaagaaaaaactaccattatcagtggatatgatttagccaaagaaaccgatctcgtattaaaccaaaactactccaccttggaaaacaaggacatgaacattaaaactcatgtaaaagatggaattattcacgtaagaatggatgacttaatagatcatcctgcatatgattataaaatcaatgcgatacaacctacttcttctaaaaaaattagactgaagcccaaaattataagcttaaaagatgctcataaacgaatgggacatacaggagttcaacaaattgaaaactctattaaacatagtcattacgaagaaagtattgatttaattaaagaaccaaatgaattttggtgtgaaacttgtaaagtttcaaaagccacgagaaggaaccattatgctggatccatgaatgaacacagtatcgatcatgaacctggttcatcgtggtgcatggatatctttggtccagtatcaaattcgaacttggatacaaaaagatacatgcttattatggttgataacaatacaagatattgtatcacctccacacattttaataaaaatgctgaaactatcttggcacagatcaagaagaatattcagtatgtggaaactcaattcgacagaaaagtcagagaaatcaattcagatcaaggaactgaatttacaaatgatcaaatcgcaaaatattttgtttcaaaaggaattcatcatatattttctgctacacaagatcatgctgccaacggaagagcagaaagatacatcagaaccatcgttactgatgcaacaactttgttaaaacatagtaacttacgtattaaattttgggaatacgcagtaatatctgctaccaatgtacgcaattgtttagaaaacaaaaccacaggtcaactgccgctaaaggcgatatctagtcaacctgttaaagtgagattcatgtccttcttaccatttggagaacaaggaataatttggaatcataatcacaacaaactaaaaccatcaggacttagtgctataatattatgcaaagatcctaatagtcacggatacaaattttttgtaccatctattaaaaaaattgtcacttccgataattacacaattccagactatgctgtggatccaatattaaggaacacacagaacatatacctagatgatcaaagcagatcagatactttcaatgaagcagaaaacatagatgctgtttcaaggttgtatgattcactggaagattacgaagatgatcataaacaagttacactacttacagacttgttcaccacagaagaactagcccaaatcgaagctaattctaaatatccatctcctagtgataatctagaaggtaatttagactacgttttctctaacatagaagaatctgacgaagatgaatacgatcatgtaacaaacatggatgtagattcagaacttcaatcgaaagaaaatatcactactgaaagtgaaacaaacgaaataaataaaccaagtaatactgatgaggatgtttacgaagaaaatgtttatagaattcctacggcaatacaagaaaaccttgttggaagccagaaaactataaacatcaataatgaggataatattgctagcagaatgcaaaagaatatcagtggaaatgaaataaactacaaagaattatcagatgacgacagtgattgtagccttcatgattctacaaatgactcagttacgattacaagcaaaaaggataatttaacagatgataaagatttacaatcacagcaagaattattcgaaaaagttagtgatccagaagtattacctgaacacatgaaaattgaaaaagatgtggagtctcaaaattcagataatgaaacctcacaaggcgtacagtttcaacctgaatcaattgtcacatcatcaagtgacaatgatactcaaaatgatgactattcaactgacaaagaaagtcatcacctgcccctggttgtaaacgttatggacaatactgaccaaacatatgataaaccaaacaaggaaaaaagtaaaaacaactctgatataagtatctcaccgaaaggtaataatgaagagttagtacaattggtagatagtaacaaagtcgaaaaacaggatgctacactagaatcatcagcgataacagatgaaccaattgaaatagaaaacccagcagcaaacaaagctggattcttaaataaagcgttcaattctcttaataagaaaaggaagagacctattgaaaacaagacttcctttaatgacacagctaaaagagacaataaacgtcaaagaaaaaacataatcaaactacttccggataacacagaaacaagttctgcaccgagaataaaaaccatctactacaatgaagctatttcaagaaatgttgatctcaaagaaaaacatgcttataaagaggcatacagaaaagaattacaaaatctcaaggatatgaatgtattcgacgtagatgtcaaatacaacagatctgatgttcctagtaatttaataattccgacaaatacaatattctcaaagaagagaaatggtatttataaagcaagaattgtttgtagaggtgatatccagacaccagacacgtataatgttattggaacagaatcactgaaccataatcacattaaaatatttctgatgattgcgaacaatagaaacatgttcatgaaaacattagatattaatcatgcgtttctatatgcgaaattagaagaagacatatacattccacacccacatgacaggagatgtgttgttaaactaaataaagcactatatgggcttaagcagagtcctaaagaatggaacgaccatcttagacgatatttaaacagtattggattaaaagataacacttatactccaggactataccaatccaaggataaaaaactcatgatcgcagtttatgttgatgactgtgtgattgcagcaagtgatgaacaaagattagatgacttcataaacaacttagaaaatactttcgaattaaaaatcactggtactctaatagatgatatattggacacagacatcttagggatggacttgatctataacaaaaaacttggtacggtggatttaacgttaaaatcattcatagaaaaaatgggtgagaagtataaaaaggaattggataaggttagaaaaagttcaattccacatacatcagtatacaagattgatcccaaaaagggagaattaaagatgaccgaaaaagaatataaaaacggtgtgttgaaattacaacaactactaggagaacttaactatgttaggtacaagtgtagatacgatgttgaatttgcggtcaagaaagtagctagattagtaaactttcctcatgaacaggtattttacatgatttacaaaatcatacaatatttagtacaacatacgaatatcggaatacactatgatagagacctcaacaaagataagaaaatcactactatcactgatgcatcagttggaacagaatacgatgcgcaatcaagaattggagttataatttggtatggaaagaacattttcaatgtatactcaaataaaagcaccaacaagtgcgtatcctcaaccgaagcggaacttcatgctatctatgaaggttatgcagactcagaaaccctgaaagcaaccttaacagaactcggagaagggaaggataaggaaattacaatgattacggattcaaaaccagctattgaaggcttaaatcgtagttacctacaaccgaaacagaagttcacatggataaaaaccgaaataattaaagagaagctaaaagagaagattataaaactaataaaaatcaatggtaaaaacaatatagcagatttactcacaaaaccagtatcaatttctgactttgatagatttattaaagtattgaataatcagataacaccacaggatattttggcctcaacggactattgataattacattacttaattaagaaccgaacgcacagcagatatctgttggagtacaataatatatctttaagggggcatgttggaataaggtgatcttggacataacattcttatgtcaaaacaggcgatctcaacattcctaatatgatattaattatgttgatctgaaacaaacatacttaatgaagacgagtttaaagacctattaattgatcaagaattagtatataagaagatgatttatacctgagaacctattatcaatgttctgaattatacttgaaccattgggtttcataaaaccaatcagcgtgcgttttatatacctctcttatataataagaaagaactgcttattcttaattattactacctactaaacttactaattatcaaca
>che_CBS7001_f233+_TSU4|CM034492.1|93369-99330
taaagacctattaattgatcaagaattagtatataagaagatgatttatacctgagaacctattatcaatgttctgaattatacttgaaccattgggtttcataaaaccaatcagcgtgcgttttatatacctctcttatataataagaaagaactgcttattcttaattattactacctactaaacttactaattatcaacatggcgaccccagtgagggatgagacaagaaatgttattgacgacaacatttctacgcagattcaatcaaaagtcaaacttcaagaatacagtattgatacttctattgaaatcgatcagcaagatttagaaatactcagaacgttattacaaaaattaatcatcaaaaggaatgaaataatgaataatcatacacaagaagatgaatctctggttactgataagttagtggaagtcattggaaaaatcgataaagtacaaaataatattcataccttaaaaaaaggttagaaacaattgattttgaaaaaggtcaacatatgttacatgaaagaaatgattccactggaacacattactatttcgacacatttacctcaaaaaataggaaatattatcctaaggattggatatttaagcataagatgaataaaattggagatattcctgtctttttgaacagctttcaacaattcattgaaaaatatgaattcgataatatttttgatcaacaaatacaaaacatcgatccccgtgaaaacgaaatcttatgtaagattatcaaagacagtttcgatgaaagtcctgatataatgaacattaacacagttgacatctttagaatcattcgtgatttaaagaaaaaatacacaagcttttttggcagagatgtgagaataaaggcttgggaaaaggtggtggtggatacaacttgtaaaaatactgaactattaatgaaggaacttcaaaagttagtattaatggaaaaatggatcctttcaaaatgttgtcaagattgttcaaatcttacatacattctagaagaagcaattctcggaaccttacatgaatctgtgagaaatccggttaaacaacgtttacacatgtactcaattagtgaaaatgaaaaaactgaagaaattctgattaacatcgtaattgaaacagtaatggacttgagtccacctgactctcattatacagaaagaaattgtaagtactgtaaatcggaattacatagctctgtgaactgtagaaagaaagtaaacagagaacttaggcctactacatccagctactcaaaaggtaattattcacaaggctcaaaccaaaaagaatacacaaagactggcacaaaaccattcagaacttttgaaaagacaaaagaagaagaacaaaaagggttcaaacaaaactctagtaattattgataccggttcaggcgtcaatattacgaataataagaatttattacacgagtacgaggacaacaaagaaaaagtaaaattcttcggtattgggaaagataactcagttcctgttaaaggatcaggatacattaaaataaaaagtaacacaaatgatgattacttattaactcattatgttcctgaagaaaaaactaccattatcagtggatatgatttagccaaagaaaccgatctcgtattaaaccaaaactactccaccttggaaaacaaggacatgaacattaaaactcatgtaaaagatggaattattcacgtaagaatggatgacttaatagatcatcctgcatatgattataaaatcaatgcgatacaacctacttcttctaaaaaaattagactgaagcccaaaattataagcttaaaagatgctcataaacgaatgggacatacaggagttcaacaaattgaaaactctattaaacatagtcattacgaagaaagtattgatttaattaaagaaccaaatgaattttggtgtgaaacttgtaaagtttcaaaagccacgagaaggaaccattatgctggatccatgaatgaacacagtatcgatcatgaacctggttcatcgtggtgcatggatatctttggtccagtatcaaattcgaacttggatacaaaaagatacatgcttattatggttgataacaatacaagatattgtatcacctccacacattttaataaaaatgctgaaactatcttggcacagatcaagaagaatattcagtatgtggaaactcaattcgacagaaaagtcagagaaatcaattcagatcaaggaactgaatttacaaatgatcaaatcgcaaaatattttgtttcaaaaggaattcatcatatattttctgctacacaagatcatgctgccaacggaagagcagaaagatacatcagaaccatcgttactgatgcaacaactttgttaaaacatagtaacttacgtattaaattttgggaatacgcagtaatatctgctaccaatgtacgcaattgtttagaaaacaaaaccacaggtcaactgccgctaaaggcgatatctagtcaacctgttaaagtgagattcatgtccttcttaccatttggagaacaaggaataatttggaatcataatcacaacaaactaaaaccatcaggacttagtgctataatattatgcaaagatcctaatagtcacggatacaaattttttgtaccatctattaaaaaaattgtcacttccgataattacacaattccagactatgctgtggatccaatattaaggaacacacagaacatatacctagatgatcaaagcagatcagatactttcaatgaagcagaaaacatagatgctgtttcaaggttgtatgattcactggaagattacgaagatgatcataaacaagttacactacttacagacttgttcaccacagaagaactagcccaaatcgaagctaattctaaatatccatctcctagtgataatctagaaggtaatttagactacgttttctctaacatagaagaatctgacgaagatgaatacgatcatgtaacaaacatggatgtagattcagaacttcaatcgaaagaaaatatcactactgaaagtgaaacaaacgaaataaataaaccaagtaatactgatgaggatgtttacgaagaaaatgtttatagaattcctacggcaatacaagaaaaccttgttggaagccagaaaactataaacatcaataatgaggataatattgctagcagaatgcaaaagaatatcagtggaaatgaaataaactacaaagaattatcagatgacgacagtgattgtagccttcatgattctacaaatgactcagttacgattacaagcaaaaaggataatttaacagatgataaagatttacaatcacagcaagaattattcgaaaaagttagtgatccagaagtattacctgaacacatgaaaattgaaaaagatgtggagtctcaaaattcagataatgaaacctcacaaggcgtacagtttcaacctgaatcaattgtcacatcatcaagtgacaatgatactcaaaatgatgactattcaactgacaaagaaagtcatcacctgcccctggttgtaaacgttatggacaatactgaccaaacatatgataaaccaaacaaggaaaaaagtaaaaacaactctgatataagtatctcaccgaaaggtaataatgaagagttagtacaattggtagatagtaacaaagtcgaaaaacaggatgctacactagaatcatcagcgataacagatgaaccaattgaaatagaaaacccagcagcaaacaaagctggattcttaaataaagcgttcaattctcttaataagaaaaggaagagacctattgaaaacaagacttcctttaatgacacagctaaaagagacaataaacgtcaaagaaaaaacataatcaaactacttccggataacacagaaacaagttctgcaccgagaataaaaaccatctactacaatgaagctatttcaagaaatgttgatctcaaagaaaaacatgcttataaagaggcatacagaaaagaattacaaaatctcaaggatatgaatgtattcgacgtagatgtcaaatacaacagatctgatgttcctagtaatttaataattccgacaaatacaatattctcaaagaagagaaatggtatttataaagcaagaattgtttgtagaggtgatatccagacaccagacacgtataatgttattggaacagaatcactgaaccataatcacattaaaatatttctgatgattgcgaacaatagaaacatgttcatgaaaacattagatattaatcatgcgtttctatatgcgaaattagaagaagacatatacattccacacccacatgacaggagatgtgttgttaaactaaataaagcactatatgggcttaagcagagtcctaaagaatggaacgaccatcttagacgatatttaaacagtattggattaaaagataacacttatactccaggactataccaatccaaggataaaaaactcatgatcgcagtttatgttgatgactgtgtgattgcagcaagtgatgaacaaagattagatgacttcataaacaacttagaaaatactttcgaattaaaaatcactggtactctaatagatgatatattggacacagacatcttagggatggacttgatctataacaaaaaacttggtacggtggatttaacgttaaaatcattcatagaaaaaatgggtgagaagtataaaaaggaattggataaggttagaaaaagttcaattccacatacatcagtatacaagattgatcccaaaaagggagaattaaagatgaccgaaaaagaatataaaaacggtgtgttgaaattacaacaactactaggagaacttaactatgttaggtacaagtgtagatacgatgttgaatttgcggtcaagaaagtagctagattagtaaactttcctcatgaacaggtattttacatgatttacaaaatcatacaatatttagtacaacatacgaatatcggaatacactatgatagagacctcaacaaagataagaaaatcactactatcactgatgcatcagttggaacagaatacgatgcgcaatcaagaattggagttataatttggtatggaaagaacattttcaatgtatactcaaataaaagcaccaacaagtgcgtatcctcaaccgaagcggaacttcatgctatctatgaaggttatgcagactcagaaaccctgaaagcaaccttaacagaactcggagaagggaaggataaggaaattacaatgattacggattcaaaaccagctattgaaggcttaaatcgtagttacctacaaccgaaacagaagttcacatggataaaaaccgaaataattaaagagaagctaaaagagaagattataaaactaataaaaatcaatggtaaaaacaatatagcagatttactcacaaaaccagtatcaatttctgactttgatagatttattaaagtattgaataatcagataacaccacaggatattttggcctcaacggactattgataattacattacttaattaagaaccgaacgcacagcagatatctgttggagtacaataatatatctttaagggggcatgttggaataaggtgatcttggacataacattcttatgtcaaaacaggcgatctcaacattcctaatatgatattaattatgttgatctgaaacaaacatacttaatgaagacgagtttaaagacctattaattgatcaagaattagtatataagaagatgatttatacctgagaacctattatcaatgttctgaattatacttgaaccattgggtttcataaaaccaatcagcgtgcgttttatatacctctcttatataataagaaagaactgcttattcttaattattactacctactaaacttactaattatcaaca
>che_CBS7001_f243-_TSU4|CM034492.1|675064-681027
ataaagacctattaattgatcaggaattagtatataagaagatgagttatacctgagaaactattatcaatgttctgaattatacttgaaccattgggtttcatataaccaatcagcgtgcgttttatatacctctcttatataataagaaagaactgcttattcttaattattactacctactaaacttactaattatcaacatggcgaccccagtgagggatgagacaagaaatgttattgacgacaacatttctacgcaggttcaatcaaaagtcaaacttcaagaatacagtattgatacttctattgaaatcgatcagcaagatttagaaatactcagaacgttattacaaaaattaatcatcaaaaggaatgaaataatgaataatcatacacaagaagatgaatctctggttactgataagttagtggaagtcattggaaaaatcgataaagtacaaaataatattcataccttaaaaaaaaggttagaaacaattgattttgaaaaaggtcaacatatgttacatgaaagaaatgattccactggaacacattactatttcgacacatttacctcaaaaaataggaaatattatcctaaggattggatatttaagcataagatgaataaaattggagatattcctgtctttttgaacagctttcaacaattcattgaaaaatatgaattcgataatatttttgatcaacaaatacaaaacatcgatcctcgtgaaaacgaaatcttatgtaagattatcaaagacagtttcgatgaaagtcctgatataatgaacattaacacagttgacatctttagaatcattcgtgatttaaagaaaaaatacacaagcttttttggcagagatgtgagattaaaggcttgggaaaaggtgttggtggatacaacttgtaaaaatactgaactattaatgaaggaacttcaaaagttagtattaatggaaaaatggatcctttcaaaatgttgtcaagattgttcaaatcttacatacattctagaagaagcaattctcggaaccttacatgaatctgtgagaaatccggttaaacaacgtttacacatgtactcaattagtgaaaatgaaaaaactgaagaaattctgattaacatcgtaattgaaacagtaatggacttgagtccacctgactctcattatacagaaagaaattgtaagtactgcaaatcggaattacacagctctgtgaactgtagaaagaaagtaaacagagaacttaggcctactacatccagctactcaaaaggtaattattcacaaggctcaaaccaaaaagaatacacaaagactggcacaaaaccattcagaacttttgaaaagacaaaagaagaagaacaaaaagggttcaaacaaaactctagtaattattgataccggttcaggcgtcaatattacgaataataagaatttattacacgagtacgaggacaacaaagaaaaagtaaaattcttcggtattgggaaagataactcagttcctgttaaaggatcaggatacattaaaataaaaagtaacacaaatgatgattacttattaactcattatgttcctgaagaaaaaactaccattatcagtggatatgatttagccaaagaaaccgatctcgtattaaaccaaaactactccaccttgaaaaacaaggacatgaacattaaaactcatgtaaaagatggaattattcacgtaagaatggatgacttaattgatcatcctgcatatggttataaaatcaatgcgatacaacctacttcttctaaaaaaattagactgaagcccaaaattataagcttaaaagatgctcataaacgaatgggacatacaggagttcaacaaattgaaaactctattaaacatagtcattacgaagaaagtattgatttaattaaagaaccaaatgaattttggtgtgaaacttgtaaagtttcaaaagccacgagaaggaaccattatgctggatccatgaatgaacacagtatcgatcatgaacctggttcatcgtggtgcatggatatctttggtccagtatcaaattcgaacttggatacaaaaagatacatgcttattatggttgataacaatacaagatattgtatcacctccacacattttaataaaaatgctgaaactatcttggcacagatcaagaagaatattcagtatgtggaaactcaattcgacagaaaagtcagagaaatcaattcagatcaaggaactgaatttacaaatgatcaaatcgcaaaatattttgtttcaaaaggaattcatcatatattttctgctacacaagatcatgctgccaacggaagagcagaaagatacatcagaaccatcgttactgatgcaacaactttgttaaaacatagtaacttacgtattaaattttgggaatacgcagtaatatctgctaccaatgtacgaaattgtttagaaaacaaaaccacaggtcaactgccgctaaaggcgatatctagtcaacctgttaaagtgagattcatgtccttcttaccattcggagaacaaggaataatttggaatcataatcacaacaaactaaaaccatcaggacttagtgctataatattatgcaaagatcctaatagtcacggatacaaattttttgtaccatctattaaaaaaattgtcacttccgataattacacaattccagactatgctgtggatccaatattaaggaacacacagaacatatacctagatgatcaaagcagatcagatactttcaatgaagcagaaaacatagatgctgtttcaaggttgtatgattcactggaagattacgaagatgatcataaacaagttacactacttacagacttgttcaccacagaagaactagcccaaatcgaagctaattctaaatatccatctcctagtgataatctagaaggtaatttagactacgttttctctaacatagaagaatctgacgaagatgaatacgatcatgtaacaaacatggatgtagattcagaacttcaatcgaaagaaaatatcactactgaaagtgaaacaaacgaaataaataaaccaagtaatactgatgaggatgtttacgaagaaaatgtttatagaattcctacggtaatacaagaaaaccttgttggaagccagaaaattataaacatcaataatgaggataatattgctagcagaatgcaaaagaatatcagtggaaatgaaataaactacaaagaattatcagatgacgacagtgattgtagccttcatgattctacaaatgactcagttacgattacaagcaaaaaggataatttaacagatgataaagatttacaatcacagcaagaattattcgaaaaagttagtgatccagaagtattacctgaacacatgaaaattgaaaaagatgtggagtctcaaaattcagataatgaaacctcacaaggcgtacagtttcaacctgaatcaattgtcacatcatcaagtgaaaatgatactcaaaatgatgactattcaactgacaaagaaagtcatcacctgcccctggttgtaaacgttatggacaatactgaccaaacatatgataaaccaaacaagaaaaaaagtaaaaacaactctgatataagtatctcaccgaaaggtaataatgaagagttagtacaattggtagatagtaacaaagccgaaaaacaggatgctacactagaatcatcagcgataacagatgaaccaattgaaatagaaaacccagcaacaaacaaagctggattcttaaataaagcgttcaattctcttaataagaaaaggaagagacctattgaaaacaagacttcctttaatgacacagctaaaagagacaataaacgtcaaagaaaaaacataatcaaactacttccggataacacagaaacaagttctgcaccgagaataaaaaccatctactacaatgaagctatttcaagaaatgttgatctcaaagaaaaacatgcttataaagaggcatacagaaaagaattacaaaatctcaaggatatgaatgtattcgacgtagatgtcaaatacaacagatctgatgttcctagtaatttaataattccgacaaatacaatattctcaaagaagagaaatggtatttataaagcaagaattgtttgtagaggtgatatccagacaccagacacgtataatgttattggaacagaatcactgaaccataatcacattaaaatatttctgatgattgcaaacaatagaaacatgttcatgaaaacattagatattaatcatgcgttcctatatgcgaaattagaagaagacatatacattccacacccacatgacaggagatgtgttgttaaactaaataaagcactatatgggcttaagcagagtcctaaagaatggaacgaccatcttagacgatatttaaacagtattggattaaaagataacacttatactccaggactataccaatccaaggataaaaaactcatgatcgcagtttatgttgatgactgtgtgattgcagcaagtgatgaacaaagattagatgacttcataaacaacttagaaaatactttcgaattaaaaatcactggtactctaatagatgatatattggacacagacatcttagggatggacttgatctataacaaaaaacttggtacggtggatttaacgttaaaatcattcatagaaaaaatgggtgagaagtataaaaaggaattggataaggttagaaaaagttcaattccacatacatcagtatacaagattgatcccaaaaagggagaattaaagatgaccgaaaaagaatataaaaacggtgtgttgaaattacaacaactactaggagaacttaactatgttaggtacaagtgtagatacgatgttgaatttgcggtcaagaaagtagctagattagtaaactttcctcatgaacaggtattttacatgatttacaaaatcatacaatatttagtacaacatacgaatatcggaatacactatgatagagacctcaacaaagataagaaaatcactaccatcacagatgcatcagttggaacagaatacgatgcacaatcaagaattggagttataatttggtatggaaagaacattttcaatgtatactcaaataaaagcaccaacaagtgcgtatcctcaaccgaagcggaacttcatgctatctatgaaggttatgcagactcggaaaccctgaaagcaaccttaacagaacttggagaaggtaaagataaagaaattacgatgattacggattcaaaaccagctattgaaggcttaaatcgtagttacctacaaccgaaacagaagttcacatggataaaaaccgaaataattaaagagaagctaaaagagaagattataaaactaataaaaatcaatggtaaagacaatatagcagatttactcacaaaaccagtatcaatttctgactttgatagatttattaaagtattgaataatcagataacaccacaggatattttggcctcaacggactattgataattacattacttaattaagaaccaaacgcacaacagatatctgttggagtacaataatatatctttaagggggcatgttggaataagatgatcttggacataacattcttatgtcaaaacaggcgatctcaacattcttaatatgatattaattatgttgttctgaaacaaacatacttgatgaagacgagtataaagacctattaattgatcaggaattagtatataagaagatgagttatacctgagaaactattatcaatgttctgaattatacttgaaccattgggtttcatataaccaatcagcgtgcgttttatatacctctcttatataataagaaagaactgcttattcttaattattactacctactaaacttactaattatcaaca
>odo_CQS_1a_f134+_TSU4|ENA|CASBOE010000005|346316-352311
[truncated: 1,941,265 more chars]
